# Supplementary material for: Co-expression analysis reveals distinct alliances around two carbon fixation pathways in hydrothermal vent symbionts
Source: Nat Microbiol. 2024 Jun 5;9(6):1526–39. doi: 10.1038/s41564-024-01704-y (PMC11636981; doi:10.1038/s41564-024-01704-y)
Supplement: Supplementary file 4 — Intake and uptake rates for each timepoint (Fig. 2a); a list of genes in each functional category, their DE expression patterns and the functional frequency table used to make Fig. 2b (source data for Fig. 2c not provided as this is included in source data for 2b; one can find each DE comparison used for these genes within the table provided). [file 41564_2024_1704_MOESM4_ESM.xlsm]

## Sheet: Ext_data_Fig2a_uptake_rates
year	condition	exp	hours	intake(µM)	uptake(µmols g^1 h^1)	sulfide	hydrogen	oxygen	nitrate
2016	SNO	Run3	4	89.2	5.56	yes	no	no	no
2016	SNO	Run3	8	150.53	5.85	yes	no	no	no
2016	SNO	Run3	12	131.13	3.19	yes	no	no	no
2016	SNO	Run3	16	148.49	5.63	yes	no	no	no
2016	SNO	Run3	20	138	5.58	yes	no	no	no
2016	SNO	Run3	24	200.84	12.65	yes	no	no	no
2016	SNO	Run3	28	148	10.27	yes	no	no	no
2016	SNO	Run3	32	152.53	9.31	yes	no	no	no
2016	SNO	Run3	36	145.19	7.26	yes	no	no	no
2016	SNO	Run3	40	207.35	9.23	yes	no	no	no
2016	SNO	Run3	44	178.21	10.64	yes	no	no	no
2016	SNO	Run3	48	188.44	13.6	yes	no	no	no
2016	SNO	Run3	52	119.83	8.28	yes	no	no	no
2016	SNo	Run3	4	186.26	5.48	yes	no	no	no
2016	SNo	Run3	8	293	8.33	yes	no	no	no
2016	SNo	Run3	12	142.85	1.02	yes	no	no	no
2016	SNo	Run3	16	145.24	1.17	yes	no	no	no
2016	SNo	Run3	20	147	0.88	yes	no	no	no
2016	SNo	Run3	24	158.01	2.23	yes	no	no	no
2016	SNo	Run3	28	125.36	2.32	yes	no	no	no
2016	SNo	Run3	32	147	3.19	yes	no	no	no
2016	SNo	Run3	36	147	1.57	yes	no	no	no
2016	SNo	Run3	40	171.11	1.64	yes	no	no	no
2016	SNo	Run3	44	143.47	1.68	yes	no	no	no
2016	SNo	Run3	48	148.95	2.58	yes	no	no	no
2016	SNo	Run3	52	120.99	2.65	yes	no	no	no
2016	SNO	Run3	4	290.2	5.2	no	no	yes	no
2016	SNO	Run3	8	282	7.89	no	no	yes	no
2016	SNO	Run3	12	277.7	7.63	no	no	yes	no
2016	SNO	Run3	16	281	8.89	no	no	yes	no
2016	SNO	Run3	20	286.3	9.64	no	no	yes	no
2016	SNO	Run3	24	291.5	11.69	no	no	yes	no
2016	SNO	Run3	28	283.2	11.99	no	no	yes	no
2016	SNO	Run3	32	295.3	12.87	no	no	yes	no
2016	SNO	Run3	36	303.6	12.56	no	no	yes	no
2016	SNO	Run3	40	311.9	12.05	no	no	yes	no
2016	SNO	Run3	44	298.2	12.7	no	no	yes	no
2016	SNO	Run3	48	288	13.97	no	no	yes	no
2016	SNO	Run3	52	311.1	16.07	no	no	yes	no
2016	SNo	Run3	4	32.9	1	no	no	yes	no
2016	SNo	Run3	8	30.4	0.76	no	no	yes	no
2016	SNo	Run3	12	27.8	0.74	no	no	yes	no
2016	SNo	Run3	16	27.9	0.8	no	no	yes	no
2016	SNo	Run3	20	29.9	0.9	no	no	yes	no
2016	SNo	Run3	24	28.4	0.88	no	no	yes	no
2016	SNo	Run3	28	42	1.43	no	no	yes	no
2016	SNo	Run3	32	31	0.99	no	no	yes	no
2016	SNo	Run3	36	54.2	2.33	no	no	yes	no
2016	SNo	Run3	40	29	1.04	no	no	yes	no
2016	SNo	Run3	44	27.6	0.83	no	no	yes	no
2016	SNo	Run3	48	22.9	0.73	no	no	yes	no
2016	SNo	Run3	52	28.9	1.05	no	no	yes	no
2016	SNO	Run3	8	13.84	0.14	no	no	no	yes
2016	SNO	Run3	12	13.45	0.11	no	no	no	yes
2016	SNO	Run3	16	14.56	0.18	no	no	no	yes
2016	SNO	Run3	20	14.42	0.19	no	no	no	yes
2016	SNO	Run3	24	15.67	0.36	no	no	no	yes
2016	SNO	Run3	28	16.31	0.4	no	no	no	yes
2016	SNO	Run3	32	18.24	0.54	no	no	no	yes
2016	SNO	Run3	40	9.99	0.12	no	no	no	yes
2016	SNO	Run3	48	17.6	0.58	no	no	no	yes
2016	SNO	Run3	52	16.92	0.33	no	no	no	yes
2016	SNo	Run3	4	10.97	-0.34	no	no	no	yes
2016	SNo	Run3	8	13.43	0.21	no	no	no	yes
2016	SNo	Run3	12	15.07	0.35	no	no	no	yes
2016	SNo	Run3	16	12.66	0.15	no	no	no	yes
2016	SNo	Run3	20	9.24	-0.03	no	no	no	yes
2016	SNo	Run3	24	16.17	0.37	no	no	no	yes
2016	SNo	Run3	28	16.51	0.48	no	no	no	yes
2016	SNo	Run3	32	16.45	0.43	no	no	no	yes
2016	SNo	Run3	36	14.63	0.55	no	no	no	yes
2016	SNo	Run3	40	12.69	0.24	no	no	no	yes
2016	SNo	Run3	44	13.61	0.25	no	no	no	yes
2016	SNo	Run3	48	16.42	0.59	no	no	no	yes
2016	SNo	Run3	52	16.09	0.54	no	no	no	yes
2014	SnO	Run1	0	280.52	5.73	yes	no	no	no
2014	SnO	Run1	3	308.27	6.9	yes	no	no	no
2014	SnO	Run1	6	312.67	4.95	yes	no	no	no
2014	SnO	Run1	9	375.29	9.38	yes	no	no	no
2014	SnO	Run1	15	345.83	8.89	yes	no	no	no
2014	SnO	Run1	23	328.9	8.2	yes	no	no	no
2014	SnO	Run1	27	361.46	9.25	yes	no	no	no
2014	SnO	Run1	31	354.06	9.41	yes	no	no	no
2014	SnO	Run1	35	338.79	9.26	yes	no	no	no
2014	SnO	Run1	39	337.5	9.21	yes	no	no	no
2014	SnO	Run1	43	222.56	5.68	yes	no	no	no
2014	SnO	Run1	47	198.06	4.72	yes	no	no	no
2014	SnO	Run1	51	200.92	4.79	yes	no	no	no
2014	SnO	Run1	55	228.89	5.74	yes	no	no	no
2014	SnO	Run1	63	255.67	6.9	yes	no	no	no
2014	snO	Run1	0	16.23	0.25	yes	no	no	no
2014	snO	Run1	3	-0.26	0.16	yes	no	no	no
2014	snO	Run1	6	-0.78	0.14	yes	no	no	no
2014	snO	Run1	9	0.88	0.19	yes	no	no	no
2014	snO	Run1	15	10.18	0.08	yes	no	no	no
2014	snO	Run1	23	0.2	-0.01	yes	no	no	no
2014	snO	Run1	27	7.23	0.11	yes	no	no	no
2014	snO	Run1	31	8.17	0.11	yes	no	no	no
2014	snO	Run1	35	16.65	0.27	yes	no	no	no
2014	snO	Run1	39	12.33	0.19	yes	no	no	no
2014	snO	Run1	43	23.83	0.38	yes	no	no	no
2014	snO	Run1	47	21.44	0.33	yes	no	no	no
2014	snO	Run1	51	26.23	0.35	yes	no	no	no
2014	snO	Run1	55	33.94	0.54	yes	no	no	no
2014	snO	Run1	63	40.91	0.65	yes	no	no	no
2014	SnO	Run2	7	152.76	9.29	yes	no	no	no
2014	SnO	Run2	7	183.73	11.49	yes	no	no	no
2014	SnO	Run2	7	168.75	9.08	yes	no	no	no
2014	SnO	Run2	23	148.89	8.75	yes	no	no	no
2014	SnO	Run2	23	165.43	10.43	yes	no	no	no
2014	SnO	Run2	23	166.94	10.41	yes	no	no	no
2014	SnO	Run2	36	237.31	15.26	yes	no	no	no
2014	SnO	Run2	36	214.69	13.76	yes	no	no	no
2014	SnO	Run2	36	231.36	14.7	yes	no	no	no
2014	SnO	Run2	61	211.82	13.6	yes	no	no	no
2014	SnO	Run2	61	221.16	13.78	yes	no	no	no
2014	SnO	Run2	61	188.84	11.89	yes	no	no	no
2014	SnO	Run2	72	310.71	20.37	yes	no	no	no
2014	SnO	Run2	72	259.56	16.45	yes	no	no	no
2014	SnO	Run2	72	357.76	23.76	yes	no	no	no
2014	snO	Run2	7	74.79	1.9	yes	no	no	no
2014	snO	Run2	7	67.44	1.66	yes	no	no	no
2014	snO	Run2	23	47.93	1.17	yes	no	no	no
2014	snO	Run2	23	37.73	0.91	yes	no	no	no
2014	snO	Run2	23	43.94	1.09	yes	no	no	no
2014	snO	Run2	36	52.83	1.3	yes	no	no	no
2014	snO	Run2	36	55.91	1.4	yes	no	no	no
2014	snO	Run2	36	56.08	1.41	yes	no	no	no
2014	snO	Run2	47	38.17	0.94	yes	no	no	no
2014	snO	Run2	47	45.53	1.12	yes	no	no	no
2014	snO	Run2	47	40.96	1.01	yes	no	no	no
2014	snO	Run2	61	48.21	1.2	yes	no	no	no
2014	snO	Run2	61	50.69	1.28	yes	no	no	no
2014	snO	Run2	61	50.35	1.2	yes	no	no	no
2014	snO	Run2	75	48.2	1.18	yes	no	no	no
2014	snO	Run2	75	39.24	0.97	yes	no	no	no
2014	snO	Run2	75	64.15	1.62	yes	no	no	no
2016	HNO	Run2	4	112	0.13	no	yes	no	no
2016	HNO	Run2	8	101	-0.12	no	yes	no	no
2016	HNO	Run2	12	110	0	no	yes	no	no
2016	HNO	Run2	16	112	0.06	no	yes	no	no
2016	HNO	Run2	20	112	0.16	no	yes	no	no
2016	HNO	Run2	24	115	0.13	no	yes	no	no
2016	HNO	Run2	28	111	0.16	no	yes	no	no
2016	HNO	Run2	32	115	0.08	no	yes	no	no
2016	HNO	Run2	36	118	0.15	no	yes	no	no
2016	HNO	Run2	40	110	0.04	no	yes	no	no
2016	HNO	Run2	44	115	0.1	no	yes	no	no
2016	HNO	Run2	48	113.2	0	no	yes	no	no
2016	HNO	Run2	56	123	0.2	no	yes	no	no
2016	HNO	Run2	60	120	0.06	no	yes	no	no
2016	HNO	Run2	64	118	0	no	yes	no	no
2016	HNo	Run2	4	76.38	-0.46	no	yes	no	no
2016	HNo	Run2	8	117	0.09	no	yes	no	no
2016	HNo	Run2	12	110	-0.01	no	yes	no	no
2016	HNo	Run2	16	116	0.1	no	yes	no	no
2016	HNo	Run2	20	117	0.13	no	yes	no	no
2016	HNo	Run2	24	121	0.14	no	yes	no	no
2016	HNo	Run2	28	118	0.22	no	yes	no	no
2016	HNo	Run2	32	121	0.19	no	yes	no	no
2016	HNo	Run2	32	120	0.1	no	yes	no	no
2016	HNo	Run2	40	118	0.31	no	yes	no	no
2016	HNo	Run2	44	118	0.31	no	yes	no	no
2016	HNo	Run2	48	107.25	0.36	no	yes	no	no
2016	HNo	Run2	60	118	0.44	no	yes	no	no
2016	HNo	Run2	64	108	0.52	no	yes	no	no
2016	HNO	Run2	4	299.1	2.26	no	no	yes	no
2016	HNO	Run2	8	171	0.08	no	no	yes	no
2016	HNO	Run2	12	314.5	2.72	no	no	yes	no
2016	HNO	Run2	16	289.4	0	no	no	yes	no
2016	HNO	Run2	20	291.2	2.71	no	no	yes	no
2016	HNO	Run2	24	287	2.85	no	no	yes	no
2016	HNO	Run2	28	289.1	2.53	no	no	yes	no
2016	HNO	Run2	32	288.3	2.58	no	no	yes	no
2016	HNO	Run2	36	284	1.71	no	no	yes	no
2016	HNO	Run2	40	287	2.49	no	no	yes	no
2016	HNO	Run2	44	276	2.37	no	no	yes	no
2016	HNO	Run2	48	274.5	5.18	no	no	yes	no
2016	HNO	Run2	56	169.8	3.3	no	no	yes	no
2016	HNO	Run2	60	283.2	2.2	no	no	yes	no
2016	HNO	Run2	64	270.3	2.21	no	no	yes	no
2016	HNo	Run2	4	34.8	0.25	no	no	yes	no
2016	HNo	Run2	12	38	0.4	no	no	yes	no
2016	HNo	Run2	16	35.2	0	no	no	yes	no
2016	HNo	Run2	20	40	0.34	no	no	yes	no
2016	HNo	Run2	24	33.8	0.36	no	no	yes	no
2016	HNo	Run2	28	32.4	0.3	no	no	yes	no
2016	HNo	Run2	32	30.8	0.3	no	no	yes	no
2016	HNo	Run2	32	27.5	0.25	no	no	yes	no
2016	HNo	Run2	40	30.4	0.32	no	no	yes	no
2016	HNo	Run2	44	29	0.29	no	no	yes	no
2016	HNo	Run2	48	18.1	0.16	no	no	yes	no
2016	HNo	Run2	60	27.4	0.29	no	no	yes	no
2016	HNo	Run2	64	31.1	0.37	no	no	yes	no
2016	HNO	Run2	4	55.9309	0.03	no	no	no	yes
2016	HNO	Run2	8	38.9998	0.31	no	no	no	yes
2016	HNO	Run2	12	40.3093	0.21	no	no	no	yes
2016	HNO	Run2	16	38.5007	0.32	no	no	no	yes
2016	HNO	Run2	20	29.2593	0.22	no	no	no	yes
2016	HNO	Run2	24	29.2955	0.19	no	no	no	yes
2016	HNO	Run2	28	29.3225	0.2	no	no	no	yes
2016	HNO	Run2	32	29.6627	0.13	no	no	no	yes
2016	HNO	Run2	36	30.1962	0.22	no	no	no	yes
2016	HNO	Run2	40	20.8542	0.11	no	no	no	yes
2016	HNO	Run2	44	24.1258	0.14	no	no	no	yes
2016	HNO	Run2	48	22.4179	0.09	no	no	no	yes
2016	HNO	Run2	56	18.5711	0.08	no	no	no	yes
2016	HNO	Run2	60	17.0592	0.08	no	no	no	yes
2016	HNO	Run2	64	17.2535	0.1	no	no	no	yes
2016	HNo	Run2	12	41.4502	0.28	no	no	no	yes
2016	HNo	Run2	16	25.0556	-0.06	no	no	no	yes
2016	HNo	Run2	20	32.5848	0.15	no	no	no	yes
2016	HNo	Run2	24	29.0353	0.23	no	no	no	yes
2016	HNo	Run2	28	14.2024	0	no	no	no	yes
2016	HNo	Run2	32	28.0777	0.22	no	no	no	yes
2016	HNo	Run2	32	24.5246	0.19	no	no	no	yes
2016	HNo	Run2	40	25.6661	0.18	no	no	no	yes
2016	HNo	Run2	44	24.5581	0.21	no	no	no	yes
2016	HNo	Run2	48	19.2815	-0.02	no	no	no	yes
2016	HNo	Run2	60	18.9157	0.25	no	no	no	yes
2016	HNo	Run2	64	17.6801	0.16	no	no	no	yes

## Sheet: readme_Fig2a
These data are uptake rates of hydrogen, sulfide, and nitrogen during the 2014 and 2016 cruises. The uptake rate was calculated by subtracting column subtrate concentration by vessel substrate concentraion, multiplying by flow rate in liters per hour, dividing by total biomass in vessel (all worms combined).
The "yes" and "no" variables under substrate columns indicates which uptake rate is being referred to (works well in R)

## Sheet: Data_Fig2b_DE_stats
functional_role	locus_ID	accession	logFC	AveExpr	t	P.value	adj.P.Val	B	comparison
beta_ox	gene-L0Y14_RS07375	WP_251859292.1	1.55888	6.50096	3.28652	0.00276024	0.0215066	-1.77766	LO_vs_HO_HS_N
beta_ox	gene-L0Y14_RS07375	WP_251859292.1	2.57469	6.50096	5.56671	6.16e-06	0.000327675	3.93994	SW_vs_H2_noN_HO
beta_ox	gene-L0Y14_RS07375	WP_251859292.1	3.22282	6.50096	5.89559	2.54e-06	0.000126666	4.736	SW_vs_HS_noN_HO
beta_ox	gene-L0Y14_RS07375	WP_251859292.1	1.77134	6.50096	3.99853	0.000429286	0.0092326	0.0142592	SW_vs_LS_noN_HO
beta_ox	gene-L0Y14_RS07380	WP_006475465.1	1.35114	5.86984	3.08773	0.00455372	0.0357467	-2.15083	LS_vs_HS_N_HO
beta_ox	gene-L0Y14_RS07380	WP_006475465.1	2.40692	5.86984	4.09859	0.000328502	0.00549912	0.238437	LO_vs_HO_HS_N
beta_ox	gene-L0Y14_RS07380	WP_006475465.1	1.76521	5.86984	3.19504	0.00347983	0.0189043	-1.95832	H2_vs_HS_N_HO
beta_ox	gene-L0Y14_RS07380	WP_006475465.1	2.3459	5.86984	4.03926	0.000385038	0.00800674	0.128663	SW_vs_H2_noN_HO
beta_ox	gene-L0Y14_RS07380	WP_006475465.1	2.89242	5.86984	4.24835	0.00021968	0.00293529	0.646322	SW_vs_HS_noN_HO
beta_ox	gene-L0Y14_RS07385	WP_006475466.1	4.89833	5.5966	4.7257	6.03e-05	0.00263105	1.61656	LS_vs_HS_N_HO
beta_ox	gene-L0Y14_RS07385	WP_006475466.1	5.06464	5.5966	4.15003	0.000286162	0.00501983	0.396665	LO_vs_HO_HS_N
beta_ox	gene-L0Y14_RS07385	WP_006475466.1	4.3747	5.5966	3.57274	0.00132072	0.00934021	-0.940124	H2_vs_HS_N_HO
beta_ox	gene-L0Y14_RS07385	WP_006475466.1	3.96736	5.5966	3.17094	0.00369752	0.0173806	-1.8361	noN_vs_N_HS_HO
beta_ox	gene-L0Y14_RS07385	WP_006475466.1	6.72388	5.5966	7.04609	1.24e-07	2.04e-05	7.27139	SW_vs_H2_noN_HO
beta_ox	gene-L0Y14_RS07385	WP_006475466.1	5.44271	5.5966	6.03114	1.77e-06	0.000106801	5.06862	SW_vs_HS_noN_HO
beta_ox	gene-L0Y14_RS07385	WP_006475466.1	2.8984	5.5966	4.73465	5.89e-05	0.00285988	1.81279	SW_vs_LS_noN_HO
carbon_fix	gene-L0Y14_RS00470	WP_005966429.1	1.5954	10.4326	3.15141	0.0038834	0.0192332	-2.53463	H2_vs_HS_noN_HO
carbon_fix	gene-L0Y14_RS07255	WP_006475761.1	2.08645	8.62726	3.2659	0.00290873	0.046599	-1.90108	H2_vs_LS_N_HO
carbon_fix	gene-L0Y14_RS07260	WP_006475760.1	2.84122	10.4262	3.55525	0.00140867	0.0165046	-1.32048	H2_vs_LS_noN_HO
carbon_fix	gene-L0Y14_RS07260	WP_006475760.1	3.3059	10.4262	3.85091	0.000651014	0.0118161	-0.439516	SW_vs_LS_noN_HO
carbon_fix	gene-L0Y14_RS07265	WP_139042046.1	2.69553	8.95071	3.69135	0.000968478	0.0234543	-0.936193	LO_vs_HO_H2_noN
carbon_fix	gene-L0Y14_RS07265	WP_139042046.1	4.10544	8.95071	3.74925	0.000831653	0.0135422	-0.538169	SW_vs_LS_noN_HO
carbon_fix	gene-L0Y14_RS07480	WP_006475858.1	3.77022	4.17114	3.45638	0.00178596	0.0142333	-1.21773	SW_vs_HS_noN_HO
carbon_fix	gene-L0Y14_RS07695	WP_005965241.1	4.36139	7.3792	3.12824	0.00411556	0.0246968	-1.9201	LS_vs_HS_noN_HO
carbon_fix	gene-L0Y14_RS07695	WP_005965241.1	4.21268	7.3792	5.82765	3.05e-06	0.000245514	4.59215	LO_vs_HO_HS_N
carbon_fix	gene-L0Y14_RS07695	WP_005965241.1	4.68909	7.3792	7.34877	5.72e-08	8.55e-06	8.41471	H2_vs_HS_N_HO
carbon_fix	gene-L0Y14_RS07695	WP_005965241.1	6.32259	7.3792	4.82784	4.57e-05	0.000717613	2.03071	H2_vs_HS_noN_HO
carbon_fix	gene-L0Y14_RS07695	WP_005965241.1	4.20154	7.3792	6.40345	6.59e-07	0.000206834	6.06007	H2_vs_LS_N_HO
carbon_fix	gene-L0Y14_RS07695	WP_005965241.1	6.54894	7.3792	4.80661	4.84e-05	0.00101365	1.92545	SW_vs_HS_noN_HO
carbon_fix	gene-L0Y14_RS07700	WP_040819323.1	3.836	8.02947	5.66855	4.68e-06	0.000319316	4.15176	LO_vs_HO_HS_N
carbon_fix	gene-L0Y14_RS07700	WP_040819323.1	4.40793	8.02947	7.26122	7.14e-08	9.34e-06	8.19254	H2_vs_HS_N_HO
carbon_fix	gene-L0Y14_RS07700	WP_040819323.1	3.2428	8.02947	3.6505	0.00107797	0.00731063	-0.91814	H2_vs_HS_noN_HO
carbon_fix	gene-L0Y14_RS07700	WP_040819323.1	3.94518	8.02947	6.30679	8.5e-07	0.000242698	5.82454	H2_vs_LS_N_HO
carbon_fix	gene-L0Y14_RS07700	WP_040819323.1	2.2899	8.02947	2.96752	0.00613133	0.049365	-2.56698	H2_vs_LS_noN_HO
carbon_fix	gene-L0Y14_RS07705	WP_005965237.1	1.90355	6.41755	4.02901	0.000395735	0.0155326	-0.0321856	LO_vs_HO_H2_noN
carbon_fix	gene-L0Y14_RS07705	WP_005965237.1	3.08071	6.41755	6.10526	1.45e-06	0.000142432	5.31544	LO_vs_HO_HS_N
carbon_fix	gene-L0Y14_RS07705	WP_005965237.1	3.56505	6.41755	8.64194	2.41e-09	1.08e-06	11.4533	H2_vs_HS_N_HO
carbon_fix	gene-L0Y14_RS07705	WP_005965237.1	4.04088	6.41755	4.8557	4.24e-05	0.000678851	2.09131	H2_vs_HS_noN_HO
carbon_fix	gene-L0Y14_RS07705	WP_005965237.1	2.96997	6.41755	7.07533	1.15e-07	6.85e-05	7.69616	H2_vs_LS_N_HO
carbon_fix	gene-L0Y14_RS07705	WP_005965237.1	4.4761	6.41755	4.91375	3.62e-05	0.000835373	2.12258	SW_vs_HS_noN_HO
carbon_fix	gene-L0Y14_RS10640	WP_006475064.1	2.66884	7.27422	4.86928	4.08e-05	0.00144078	2.12071	LO_vs_HO_HS_N
carbon_fix	gene-L0Y14_RS10640	WP_006475064.1	3.31076	7.27422	7.45238	4.4e-08	7.28e-06	8.6664	H2_vs_HS_N_HO
carbon_fix	gene-L0Y14_RS10640	WP_006475064.1	1.62227	7.27422	2.64765	0.0132289	0.0468306	-3.23737	H2_vs_HS_noN_HO
carbon_fix	gene-L0Y14_RS10640	WP_006475064.1	2.57031	7.27422	5.71368	4.14e-06	0.000812965	4.31726	H2_vs_LS_N_HO
carbon_fix	gene-L0Y14_RS10645	WP_039960060.1	2.38407	8.64386	4.48758	0.000115109	0.00273819	1.05291	LO_vs_HO_HS_N
carbon_fix	gene-L0Y14_RS10645	WP_039960060.1	3.297	8.64386	7.03822	1.26e-07	1.37e-05	7.63241	H2_vs_HS_N_HO
carbon_fix	gene-L0Y14_RS10645	WP_039960060.1	2.06025	8.64386	3.82459	0.000681613	0.00529769	-0.657491	H2_vs_HS_noN_HO
carbon_fix	gene-L0Y14_RS10645	WP_039960060.1	2.85323	8.64386	5.94705	2.21e-06	0.000534835	4.90887	H2_vs_LS_N_HO
carbon_fix	gene-L0Y14_RS10645	WP_039960060.1	1.56146	8.64386	2.99774	0.00569178	0.0474328	-2.61958	H2_vs_LS_noN_HO
carbon_fix	gene-L0Y14_RS10645	WP_039960060.1	1.92379	8.64386	2.96521	0.00616627	0.0357895	-2.54462	SW_vs_HS_noN_HO
carbon_fix	gene-L0Y14_RS11950	WP_006475394.1	1.23688	12.0365	3.24116	0.00309709	0.0315743	-2.09589	H2_vs_LS_noN_HO
carbon_fix	gene-L0Y14_RS11950	WP_006475394.1	1.3992	12.0365	3.79401	0.000739011	0.0254999	-0.668118	noN_vs_N_H2_HO
carbon_fix	gene-L0Y14_RS11950	WP_006475394.1	1.20561	12.0365	3.45731	0.00178167	0.0100259	-1.71092	noN_vs_N_HS_HO
carbon_fix	gene-L0Y14_RS11955	WP_005965519.1	1.54118	13.1422	4.42462	0.000136497	0.00156068	0.7409	H2_vs_HS_noN_HO
carbon_fix	gene-L0Y14_RS11955	WP_005965519.1	1.50423	13.1422	4.01142	0.000414769	0.00461944	-0.237638	SW_vs_HS_noN_HO
carbon_fix	gene-L0Y14_RS11960	WP_005965517.1	2.02397	9.80777	5.24068	1.49e-05	0.000305502	2.86219	H2_vs_HS_noN_HO
carbon_fix	gene-L0Y14_RS11960	WP_005965517.1	1.75892	9.80777	4.1287	0.000303016	0.00365951	0.0355584	SW_vs_HS_noN_HO
carbon_fix	gene-L0Y14_RS11965	WP_040819862.1	1.78579	11.6567	3.83632	0.000660783	0.00630656	-0.634696	LS_vs_HS_noN_HO
carbon_fix	gene-L0Y14_RS11965	WP_040819862.1	2.91599	11.6567	7.79235	1.88e-08	1.64e-06	9.45046	H2_vs_HS_noN_HO
carbon_fix	gene-L0Y14_RS11965	WP_040819862.1	2.62464	11.6567	6.48752	5.28e-07	4.48e-05	6.22191	SW_vs_HS_noN_HO
carbon_fix	gene-L0Y14_RS11970	WP_005965512.1	2.96286	5.99957	3.29314	0.00271419	0.0183676	-1.61355	LS_vs_HS_noN_HO
carbon_fix	gene-L0Y14_RS11970	WP_005965512.1	4.0171	5.99957	4.75403	5.59e-05	0.000831288	1.89503	H2_vs_HS_noN_HO
carbon_fix	gene-L0Y14_RS11975	WP_006475391.1	1.9507	11.7903	4.23585	0.0002272	0.00298497	0.391182	LS_vs_HS_noN_HO
carbon_fix	gene-L0Y14_RS11975	WP_006475391.1	3.09648	11.7903	8.37909	4.51e-09	5.24e-07	10.8611	H2_vs_HS_noN_HO
carbon_fix	gene-L0Y14_RS11975	WP_006475391.1	2.4385	11.7903	6.13415	1.34e-06	8.61e-05	5.30636	SW_vs_HS_noN_HO
carbon_fix	gene-L0Y14_RS11980	WP_005965509.1	2.19446	11.5161	4.87564	4.01e-05	0.000857358	2.05814	LS_vs_HS_noN_HO
carbon_fix	gene-L0Y14_RS11980	WP_005965509.1	3.5201	11.5161	9.68667	2.19e-10	5.74e-08	13.8305	H2_vs_HS_noN_HO
carbon_fix	gene-L0Y14_RS11980	WP_005965509.1	1.32564	11.5161	3.12437	0.00415561	0.0382199	-2.38105	H2_vs_LS_noN_HO
carbon_fix	gene-L0Y14_RS11980	WP_005965509.1	2.78761	11.5161	7.1284	1e-07	1.57e-05	7.84893	SW_vs_HS_noN_HO
carbon_fix	gene-L0Y14_RS11985	WP_005965508.1	2.71494	9.95858	5.19188	1.7e-05	0.000527355	2.9203	LS_vs_HS_noN_HO
carbon_fix	gene-L0Y14_RS11985	WP_005965508.1	4.11939	9.95858	9.29409	5.31e-10	1.09e-07	12.9589	H2_vs_HS_noN_HO
carbon_fix	gene-L0Y14_RS11985	WP_005965508.1	1.40444	9.95858	3.16101	0.00379092	0.0358539	-2.32847	H2_vs_LS_noN_HO
carbon_fix	gene-L0Y14_RS11985	WP_005965508.1	3.60962	9.95858	7.5866	3.14e-08	6.58e-06	8.99316	SW_vs_HS_noN_HO
carbon_fix	gene-L0Y14_RS11990	WP_005965507.1	2.73979	12.8223	5.83611	2.98e-06	0.000222857	4.58949	LS_vs_HS_noN_HO
carbon_fix	gene-L0Y14_RS11990	WP_005965507.1	3.97115	12.8223	10.6036	3e-11	2.36e-08	15.768	H2_vs_HS_noN_HO
carbon_fix	gene-L0Y14_RS11990	WP_005965507.1	3.64721	12.8223	9.0486	9.32e-10	6.16e-07	12.4073	SW_vs_HS_noN_HO
carbon_fix	gene-L0Y14_RS11995	WP_005965506.1	2.59879	10.5696	4.99442	2.91e-05	0.000708074	2.38314	LS_vs_HS_noN_HO
carbon_fix	gene-L0Y14_RS11995	WP_005965506.1	3.88611	10.5696	9.0025	1.04e-09	1.55e-07	12.3101	H2_vs_HS_noN_HO
carbon_fix	gene-L0Y14_RS11995	WP_005965506.1	3.59015	10.5696	7.71535	2.28e-08	5.12e-06	9.30232	SW_vs_HS_noN_HO
carbon_fix	gene-L0Y14_RS12000	WP_005965505.1	2.77711	11.2179	5.71832	4.09e-06	0.000254764	4.27616	LS_vs_HS_noN_HO
carbon_fix	gene-L0Y14_RS12000	WP_005965505.1	1.36277	11.2179	2.77668	0.00974178	0.0496578	-3.15047	LO_vs_HO_HS_N
carbon_fix	gene-L0Y14_RS12000	WP_005965505.1	4.09897	11.2179	10.3201	5.49e-11	3.42e-08	15.1795	H2_vs_HS_noN_HO
carbon_fix	gene-L0Y14_RS12000	WP_005965505.1	1.32186	11.2179	2.96056	0.00623696	0.0499593	-2.77054	H2_vs_LS_noN_HO
carbon_fix	gene-L0Y14_RS12000	WP_005965505.1	3.39276	11.2179	7.9409	1.31e-08	3.42e-06	9.84245	SW_vs_HS_noN_HO
carbon_fix	gene-L0Y14_RS12005	WP_005965504.1	2.70923	10.8896	6.08275	1.54e-06	0.000151085	5.2234	LS_vs_HS_noN_HO
carbon_fix	gene-L0Y14_RS12005	WP_005965504.1	4.26351	10.8896	11.637	3.62e-12	3.79e-09	17.8104	H2_vs_HS_noN_HO
carbon_fix	gene-L0Y14_RS12005	WP_005965504.1	1.55428	10.8896	3.80914	0.000710046	0.0102273	-0.723746	H2_vs_LS_noN_HO
carbon_fix	gene-L0Y14_RS12005	WP_005965504.1	1.47804	10.8896	3.71466	0.000910937	0.0288923	-0.879737	noN_vs_N_H2_HO
carbon_fix	gene-L0Y14_RS12005	WP_005965504.1	3.13456	10.8896	7.9672	1.22e-08	3.42e-06	9.9056	SW_vs_HS_noN_HO
carbon_fix	gene-L0Y14_RS12010	WP_251859198.1	2.69807	10.3244	5.36117	1.07e-05	0.000433307	3.34999	LS_vs_HS_noN_HO
carbon_fix	gene-L0Y14_RS12010	WP_251859198.1	3.88865	10.3244	9.28476	5.42e-10	1.09e-07	12.9434	H2_vs_HS_noN_HO
carbon_fix	gene-L0Y14_RS12010	WP_251859198.1	2.93084	10.3244	6.45672	5.72e-07	4.67e-05	6.16722	SW_vs_HS_noN_HO
carbon_fix	gene-L0Y14_RS12015	WP_040819861.1	2.83797	11.2712	5.20849	1.62e-05	0.000520505	2.93896	LS_vs_HS_noN_HO
carbon_fix	gene-L0Y14_RS12015	WP_040819861.1	4.41212	11.2712	9.90965	1.34e-10	3.82e-08	14.3112	H2_vs_HS_noN_HO
carbon_fix	gene-L0Y14_RS12015	WP_040819861.1	1.57415	11.2712	3.10647	0.00434577	0.0394385	-2.42564	H2_vs_LS_noN_HO
carbon_fix	gene-L0Y14_RS12015	WP_040819861.1	3.14807	11.2712	6.60964	3.83e-07	3.74e-05	6.54101	SW_vs_HS_noN_HO
carbon_fix	gene-L0Y14_RS12020	WP_005962054.1	2.97346	12.199	5.32216	1.19e-05	0.000448397	3.24007	LS_vs_HS_noN_HO
carbon_fix	gene-L0Y14_RS12020	WP_005962054.1	4.48425	12.199	9.94194	1.25e-10	3.82e-08	14.3812	H2_vs_HS_noN_HO
carbon_fix	gene-L0Y14_RS12020	WP_005962054.1	3.2607	12.199	6.789	2.4e-07	3.02e-05	6.99429	SW_vs_HS_noN_HO
carbon_fix	gene-L0Y14_RS12025	WP_006475384.1	2.8723	11.7325	4.67653	6.9e-05	0.00128871	1.54223	LS_vs_HS_noN_HO
carbon_fix	gene-L0Y14_RS12025	WP_006475384.1	4.61494	11.7325	9.25481	5.81e-10	1.09e-07	12.877	H2_vs_HS_noN_HO
carbon_fix	gene-L0Y14_RS12025	WP_006475384.1	1.74264	11.7325	2.98529	0.00586911	0.0478676	-2.68624	H2_vs_LS_noN_HO
carbon_fix	gene-L0Y14_RS12025	WP_006475384.1	2.77056	11.7325	5.24372	1.48e-05	0.000437331	2.96327	SW_vs_HS_noN_HO
carbon_fix	gene-L0Y14_RS12030	WP_006475383.1	3.21913	11.2532	5.26275	1.4e-05	0.000478531	3.08899	LS_vs_HS_noN_HO
carbon_fix	gene-L0Y14_RS12030	WP_006475383.1	4.49957	11.2532	8.97134	1.11e-09	1.59e-07	12.2391	H2_vs_HS_noN_HO
carbon_fix	gene-L0Y14_RS12030	WP_006475383.1	3.32329	11.2532	6.18876	1.16e-06	7.94e-05	5.46394	SW_vs_HS_noN_HO
carbon_fix	gene-L0Y14_RS12035	WP_040819878.1	3.26807	10.738	5.31845	1.21e-05	0.000448397	3.24394	LS_vs_HS_noN_HO
carbon_fix	gene-L0Y14_RS12035	WP_040819878.1	4.38271	10.738	8.57794	2.81e-09	3.52e-07	11.3379	H2_vs_HS_noN_HO
carbon_fix	gene-L0Y14_RS12035	WP_040819878.1	3.29277	10.738	5.99472	1.95e-06	0.000112854	4.97488	SW_vs_HS_noN_HO
carbon_fix	gene-L0Y14_RS12040	WP_040819860.1	3.10156	10.7709	5.13985	1.96e-05	0.00056639	2.76944	LS_vs_HS_noN_HO
carbon_fix	gene-L0Y14_RS12040	WP_040819860.1	4.27053	10.7709	8.559	2.94e-09	3.55e-07	11.2923	H2_vs_HS_noN_HO
carbon_fix	gene-L0Y14_RS12040	WP_040819860.1	3.20595	10.7709	5.97108	2.08e-06	0.000114388	4.90601	SW_vs_HS_noN_HO
carbon_fix	gene-L0Y14_RS12045	WP_005962063.1	3.24777	10.5291	5.04553	2.53e-05	0.000658816	2.54918	LS_vs_HS_noN_HO
carbon_fix	gene-L0Y14_RS12045	WP_005962063.1	4.12197	10.5291	7.52113	3.7e-08	2.84e-06	8.8249	H2_vs_HS_noN_HO
carbon_fix	gene-L0Y14_RS12045	WP_005962063.1	3.99832	10.5291	6.821	2.21e-07	2.89e-05	7.1073	SW_vs_HS_noN_HO
carbon_fix	gene-L0Y14_RS13395	WP_005963105.1	1.77582	8.37569	4.15379	0.000283288	0.0134776	0.202055	LO_vs_HO_H2_noN
carbon_fix	gene-L0Y14_RS13395	WP_005963105.1	2.62129	8.37569	5.98337	2.01e-06	0.000185567	4.97492	LO_vs_HO_HS_N
carbon_fix	gene-L0Y14_RS13395	WP_005963105.1	3.10586	8.37569	8.18258	7.24e-09	2.27e-06	10.4166	H2_vs_HS_N_HO
carbon_fix	gene-L0Y14_RS13395	WP_005963105.1	1.21479	8.37569	2.82698	0.00863254	0.0342682	-3.05338	H2_vs_HS_noN_HO
carbon_fix	gene-L0Y14_RS13395	WP_005963105.1	2.75233	8.37569	7.03859	1.26e-07	6.85e-05	7.64311	H2_vs_LS_N_HO
carbon_fix	gene-L0Y14_RS13395	WP_005963105.1	1.95059	8.37569	4.06801	0.000356529	0.0041463	0.0572534	SW_vs_HS_noN_HO
carbon_fix	gene-L0Y14_RS13395	WP_005963105.1	1.58513	8.37569	3.35347	0.00232679	0.0256356	-1.59193	SW_vs_LS_noN_HO
carbon_fix	gene-L0Y14_RS13905	WP_006474756.1	1.05244	8.6683	3.43939	0.001866	0.0328111	-1.60069	LO_vs_HO_H2_noN
carbon_fix	gene-L0Y14_RS16040	WP_006475429.1	1.17455	8.71808	4.31723	0.000182447	0.00181868	0.426906	noN_vs_N_HS_HO
carbon_fix	gene-L0Y14_RS16045	WP_005958505.1	1.16112	8.34216	3.16924	0.0037134	0.0262024	-2.23659	LO_vs_HO_HS_N
carbon_fix	gene-L0Y14_RS16055	WP_005958507.1	1.86713	6.86378	3.85369	0.000631057	0.00497869	-0.493445	H2_vs_HS_noN_HO
carbon_fix	gene-L0Y14_RS16055	WP_005958507.1	1.36525	6.86378	3.06157	0.00486003	0.0425083	-2.40688	H2_vs_LS_noN_HO
carbon_fix	gene-L0Y14_RS16060	WP_240991706.1	1.40368	8.8444	4.36389	0.000160853	0.00163456	0.588284	noN_vs_N_HS_HO
carbon_fix	gene-L0Y14_RS16065	WP_005958509.1	1.36869	7.98581	4.08768	0.000338238	0.00283975	-0.162209	noN_vs_N_HS_HO
carbon_fix	gene-L0Y14_RS16160	WP_005958528.1	1.56147	5.2634	2.78761	0.00948981	0.0366971	-2.77192	H2_vs_HS_noN_HO
carbon_fix	gene-L0Y14_RS04080	WP_005960001.1	3.36223	8.62675	4.25865	0.000231212	0.00229748	0.253997	H2_vs_HS_noN_HO
carbon_fix	gene-L0Y14_RS04080	WP_005960001.1	2.85023	8.62675	3.43788	0.00195629	0.0216294	-1.69656	H2_vs_LS_noN_HO
carbon_fix	gene-L0Y14_RS04080	WP_005960001.1	3.13419	8.62675	3.5184	0.00159329	0.0413466	-1.3472	noN_vs_N_H2_HO
carbon_fix	gene-L0Y14_RS07095	WP_006474696.1	3.28358	6.1318	6.30035	8.65e-07	8.76e-05	5.75663	SW_vs_H2_noN_HO
carbon_fix	gene-L0Y14_RS07095	WP_006474696.1	3.02626	6.1318	5.77153	3.55e-06	0.00016372	4.46817	SW_vs_HS_noN_HO
carbon_fix	gene-L0Y14_RS07095	WP_006474696.1	1.96933	6.1318	4.27651	0.000203625	0.00617492	0.67938	SW_vs_LS_noN_HO
carbon_fix	gene-L0Y14_RS12660	WP_006475352.1	1.29869	7.62776	3.77698	0.000773013	0.00707657	-0.66387	LS_vs_HS_noN_HO
carbon_fix	gene-L0Y14_RS12660	WP_006475352.1	1.35019	7.62776	4.29372	0.000194395	0.00200131	0.573074	H2_vs_HS_noN_HO
carbon_fix	gene-L0Y14_RS12660	WP_006475352.1	1.34853	7.62776	3.50377	0.00157993	0.0130185	-1.25012	SW_vs_HS_noN_HO
carbon_fix	gene-L0Y14_RS12955	WP_005965605.1	1.64783	8.68012	3.93866	0.000503563	0.022971	-0.290358	noN_vs_N_H2_HO
carbon_fix	gene-L0Y14_RS12960	WP_005965607.1	1.93058	8.66268	3.65696	0.00105988	0.0326277	-0.997006	noN_vs_N_H2_HO
carbon_fix	gene-L0Y14_RS15465	WP_005959871.1	1.09472	6.20097	3.48605	0.0016541	0.00946059	-1.59432	noN_vs_N_HS_HO
carbon_fix	gene-L0Y14_RS08840	WP_006473784.1	1.9403	10.4719	5.83316	3e-06	0.000589651	4.57725	LO_vs_HO_H2_noN
carbon_fix	gene-L0Y14_RS08840	WP_006473784.1	1.97801	10.4719	5.91735	2.4e-06	0.000203467	4.78849	LO_vs_HO_HS_N
carbon_fix	gene-L0Y14_RS08840	WP_006473784.1	2.65176	10.4719	8.50816	3.31e-09	1.3e-06	11.1726	H2_vs_HS_N_HO
carbon_fix	gene-L0Y14_RS08840	WP_006473784.1	2.18585	10.4719	6.8732	1.93e-07	8.48e-05	7.23432	H2_vs_LS_N_HO
carbon_fix	gene-L0Y14_RS08840	WP_006473784.1	1.20427	10.4719	4.11194	0.000316953	0.00376982	-0.00785908	SW_vs_HS_noN_HO
carbon_fix	gene-L0Y14_RS08840	WP_006473784.1	1.34035	10.4719	4.13949	0.000294374	0.00770279	0.253941	SW_vs_LS_noN_HO
carbon_fix	gene-L0Y14_RS04040	WP_005960015.1	2.59373	9.39003	5.81356	3.17e-06	8.96e-05	4.40513	noN_vs_N_HS_HO
carbon_fix	gene-L0Y14_RS04040	WP_005960015.1	4.142	9.39003	9.11066	8.08e-10	8.46e-07	12.5332	SW_vs_H2_noN_HO
carbon_fix	gene-L0Y14_RS04040	WP_005960015.1	1.42697	9.39003	2.99426	0.00574087	0.0345098	-2.76412	SW_vs_HS_noN_HO
carbon_fix	gene-L0Y14_RS04040	WP_005960015.1	2.94197	9.39003	5.60123	5.61e-06	0.000765768	4.02405	SW_vs_LS_noN_HO
carbon_fix	gene-L0Y14_RS04040	WP_005960015.1	2.59373	9.39003	5.81356	3.17e-06	8.96e-05	4.40513	noN_vs_N_HS_HO
carbon_fix	gene-L0Y14_RS04040	WP_005960015.1	4.142	9.39003	9.11066	8.08e-10	8.46e-07	12.5332	SW_vs_H2_noN_HO
carbon_fix	gene-L0Y14_RS04040	WP_005960015.1	1.42697	9.39003	2.99426	0.00574087	0.0345098	-2.76412	SW_vs_HS_noN_HO
carbon_fix	gene-L0Y14_RS04040	WP_005960015.1	2.94197	9.39003	5.60123	5.61e-06	0.000765768	4.02405	SW_vs_LS_noN_HO
carbon_fix	gene-L0Y14_RS16090	WP_005958514.1	1.54705	9.30939	3.57906	0.00129917	0.0281337	-1.26969	LO_vs_HO_H2_noN
central	gene-L0Y14_RS07295	WP_005959208.1	1.56755	10.9716	3.93594	0.000507226	0.00825228	-0.42652	H2_vs_LS_noN_HO
central	gene-L0Y14_RS07295	WP_005959208.1	1.95539	10.9716	4.56944	9.22e-05	0.00386025	1.35199	SW_vs_LS_noN_HO
central	gene-L0Y14_RS07465	WP_006475479.1	4.2125	2.05062	3.57779	0.00130345	0.0170535	-0.929684	noN_vs_N_LS_HO
central	gene-L0Y14_RS06490	WP_006474074.1	1.51247	6.81688	3.71034	0.00092133	0.0231438	-0.81536	LO_vs_HO_H2_noN
central	gene-L0Y14_RS06495	WP_006474075.1	1.32351	5.43569	3.16176	0.00378378	0.0201374	-2.15196	H2_vs_HS_N_HO
central	gene-L0Y14_RS06500	WP_006474078.1	1.22548	6.74048	3.66814	0.00102928	0.00780599	-1.05813	H2_vs_HS_N_HO
central	gene-L0Y14_RS06500	WP_006474078.1	1.14066	6.74048	3.27879	0.00281506	0.0455633	-1.81941	H2_vs_LS_N_HO
central	gene-L0Y14_RS11160	WP_240991579.1	1.20041	9.03621	3.15821	0.00381774	0.0189679	-2.49342	H2_vs_HS_noN_HO
central	gene-L0Y14_RS16030	WP_006475431.1	1.25718	4.85648	2.72819	0.0109367	0.0400246	-2.99259	noN_vs_N_HS_HO
fab	gene-L0Y14_RS07370	WP_083825176.1	1.13087	8.93597	2.92333	0.00683236	0.0355192	-2.80213	LS_vs_HS_noN_HO
fab	gene-L0Y14_RS07370	WP_083825176.1	2.15711	8.93597	6.5973	3.96e-07	1.8e-05	6.48607	H2_vs_HS_noN_HO
fab	gene-L0Y14_RS07370	WP_083825176.1	1.02624	8.93597	3.07407	0.00471134	0.0414387	-2.53859	H2_vs_LS_noN_HO
fab	gene-L0Y14_RS07370	WP_083825176.1	1.43569	8.93597	3.63771	0.00111469	0.0100578	-1.07238	SW_vs_HS_noN_HO
hydrogenase	gene-L0Y14_RS07415	WP_005960736.1	2.10913	6.12367	3.42945	0.00191441	0.0168852	-1.38634	LO_vs_HO_HS_N
hydrogenase	gene-L0Y14_RS07425	WP_006475471.1	1.92896	9.12367	4.74389	5.74e-05	0.00253948	1.78578	LS_vs_HS_N_HO
hydrogenase	gene-L0Y14_RS07425	WP_006475471.1	4.11816	9.12367	7.89109	1.48e-08	2.32e-05	9.71118	LO_vs_HO_H2_noN
hydrogenase	gene-L0Y14_RS07425	WP_006475471.1	5.38724	9.12367	10.5429	3.41e-11	1.07e-07	15.4985	LO_vs_HO_HS_N
hydrogenase	gene-L0Y14_RS07425	WP_006475471.1	5.83569	9.12367	12.2825	1.03e-12	3.23e-09	18.825	H2_vs_HS_N_HO
hydrogenase	gene-L0Y14_RS07425	WP_006475471.1	3.90673	9.12367	8.37862	4.52e-09	1.42e-05	10.7869	H2_vs_LS_N_HO
hydrogenase	gene-L0Y14_RS07425	WP_006475471.1	1.68095	9.12367	3.71561	0.000908662	0.0152577	-0.908874	SW_vs_H2_noN_HO
hydrogenase	gene-L0Y14_RS07425	WP_006475471.1	2.8377	9.12367	5.13416	1.99e-05	0.000528969	2.79905	SW_vs_HS_noN_HO
hydrogenase	gene-L0Y14_RS07425	WP_006475471.1	2.6548	9.12367	4.79571	4.99e-05	0.00262358	1.98436	SW_vs_LS_noN_HO
hydrogenase	gene-L0Y14_RS07430	WP_005960739.1	3.79286	7.08529	6.14004	1.32e-06	0.000401937	5.40204	LO_vs_HO_H2_noN
hydrogenase	gene-L0Y14_RS07430	WP_005960739.1	5.14469	7.08529	7.18691	8.63e-08	1.81e-05	7.95526	LO_vs_HO_HS_N
hydrogenase	gene-L0Y14_RS07430	WP_005960739.1	6.15321	7.08529	9.64838	2.39e-10	1.51e-07	13.4936	H2_vs_HS_N_HO
hydrogenase	gene-L0Y14_RS07430	WP_005960739.1	3.64932	7.08529	3.34963	0.00234982	0.0131056	-1.45304	H2_vs_HS_noN_HO
hydrogenase	gene-L0Y14_RS07430	WP_005960739.1	4.34248	7.08529	7.99859	1.13e-08	1.78e-05	9.86623	H2_vs_LS_N_HO
hydrogenase	gene-L0Y14_RS07430	WP_005960739.1	5.13576	7.08529	4.56788	9.26e-05	0.00163343	1.36541	SW_vs_HS_noN_HO
hydrogenase	gene-L0Y14_RS07430	WP_005960739.1	2.67896	7.08529	3.1387	0.00400919	0.0365955	-1.91918	SW_vs_LS_noN_HO
hydrogenase	gene-L0Y14_RS07435	WP_006475472.1	2.22914	8.87013	4.69772	6.51e-05	0.00268943	1.66868	LS_vs_HS_N_HO
hydrogenase	gene-L0Y14_RS07435	WP_006475472.1	3.18827	8.87013	5.44644	8.52e-06	0.00121641	3.57606	LO_vs_HO_H2_noN
hydrogenase	gene-L0Y14_RS07435	WP_006475472.1	5.29049	8.87013	8.88015	1.38e-09	1.08e-06	11.9921	LO_vs_HO_HS_N
hydrogenase	gene-L0Y14_RS07435	WP_006475472.1	5.51001	8.87013	10.0053	1.09e-10	1.51e-07	14.4431	H2_vs_HS_N_HO
hydrogenase	gene-L0Y14_RS07435	WP_006475472.1	3.24266	8.87013	3.9983	0.000429553	0.00378876	-0.0385985	H2_vs_HS_noN_HO
hydrogenase	gene-L0Y14_RS07435	WP_006475472.1	3.28088	8.87013	6.12025	1.39e-06	0.00036496	5.35154	H2_vs_LS_N_HO
hydrogenase	gene-L0Y14_RS07435	WP_006475472.1	4.54186	8.87013	5.39751	9.73e-06	0.00033738	3.5153	SW_vs_HS_noN_HO
hydrogenase	gene-L0Y14_RS07435	WP_006475472.1	2.69847	8.87013	4.27133	0.000206486	0.00617492	0.646512	SW_vs_LS_noN_HO
hydrogenase	gene-L0Y14_RS07440	WP_040819914.1	1.73469	9.53443	3.2969	0.00268834	0.0258938	-1.89128	LS_vs_HS_N_HO
hydrogenase	gene-L0Y14_RS07440	WP_040819914.1	2.63398	9.53443	3.92311	0.000524838	0.0169896	-0.401345	LO_vs_HO_H2_noN
hydrogenase	gene-L0Y14_RS07440	WP_040819914.1	5.25755	9.53443	7.76299	2.03e-08	5.78e-06	9.41735	LO_vs_HO_HS_N
hydrogenase	gene-L0Y14_RS07440	WP_040819914.1	5.27704	9.53443	8.42264	4.06e-09	1.42e-06	10.9752	H2_vs_HS_N_HO
hydrogenase	gene-L0Y14_RS07440	WP_040819914.1	2.81678	9.53443	3.79095	0.00074501	0.00563694	-0.69854	H2_vs_HS_noN_HO
hydrogenase	gene-L0Y14_RS07440	WP_040819914.1	3.54236	9.53443	5.6075	5.52e-06	0.00101866	4.03895	H2_vs_LS_N_HO
hydrogenase	gene-L0Y14_RS07440	WP_040819914.1	4.45169	9.53443	5.72726	3.99e-06	0.000176628	4.34655	SW_vs_HS_noN_HO
hydrogenase	gene-L0Y14_RS07440	WP_040819914.1	3.30099	9.53443	4.83385	4.5e-05	0.00259279	2.05655	SW_vs_LS_noN_HO
hydrogenase	gene-L0Y14_RS13305	WP_040819955.1	1.99152	5.06152	3.67728	0.0010049	0.010483	-0.758661	LO_vs_HO_HS_N
hydrogenase	gene-L0Y14_RS13310	WP_006475507.1	1.88909	4.97542	3.21945	0.00327192	0.0240043	-1.85212	LO_vs_HO_HS_N
hydrogenase	gene-L0Y14_RS13315	WP_006475506.1	1.51761	5.90363	3.51905	0.00151853	0.0141489	-1.17537	LO_vs_HO_HS_N
hydrogenase	gene-L0Y14_RS13315	WP_006475506.1	1.13333	5.90363	2.97642	0.00599868	0.028543	-2.4952	H2_vs_HS_N_HO
hydrogenase	gene-L0Y14_RS13315	WP_006475506.1	1.1559	5.90363	3.27562	0.00283785	0.014055	-1.89243	noN_vs_N_HS_HO
hydrogenase	gene-L0Y14_RS07395	WP_006475468.1	1.35343	5.69096	2.86485	0.00787722	0.0394489	-2.58515	LS_vs_HS_noN_HO
nitrogen	gene-L0Y14_RS00525	WP_005964485.1	1.81273	10.2593	3.30899	0.00260681	0.0253921	-1.86253	LS_vs_HS_N_HO
nitrogen	gene-L0Y14_RS00525	WP_005964485.1	3.11097	10.2593	4.85426	4.25e-05	0.000834835	1.96145	H2_vs_HS_N_HO
nitrogen	gene-L0Y14_RS00525	WP_005964485.1	2.82073	10.2593	4.84322	4.38e-05	0.000691686	1.83611	H2_vs_HS_noN_HO
nitrogen	gene-L0Y14_RS00525	WP_005964485.1	1.97681	10.2593	3.17221	0.00368573	0.0355006	-2.31277	H2_vs_LS_noN_HO
nitrogen	gene-L0Y14_RS00525	WP_005964485.1	2.33187	10.2593	3.632	0.00113144	0.0101608	-1.19207	SW_vs_HS_noN_HO
nitrogen	gene-L0Y14_RS00530	WP_006475732.1	1.65804	8.60984	2.70081	0.0116705	0.0462695	-3.39449	H2_vs_HS_N_HO
nitrogen	gene-L0Y14_RS00530	WP_006475732.1	2.14671	8.60984	3.24782	0.00304524	0.0160437	-2.12327	H2_vs_HS_noN_HO
nitrogen	gene-L0Y14_RS00540	WP_005964492.1	3.13666	6.28849	3.23563	0.00314071	0.0462996	-1.83309	LO_vs_HO_H2_noN
nitrogen	gene-L0Y14_RS00540	WP_005964492.1	2.40422	6.28849	3.61005	0.00119827	0.00872982	-1.18471	H2_vs_HS_N_HO
nitrogen	gene-L0Y14_RS00580	WP_006475726.1	2.63953	7.0666	3.32219	0.00252046	0.0137879	-1.68275	H2_vs_HS_noN_HO
nitrogen	gene-L0Y14_RS00610	WP_006475721.1	1.72188	10.3271	3.92405	0.000523527	0.00438367	-0.605976	H2_vs_HS_noN_HO
nitrogen	gene-L0Y14_RS00610	WP_006475721.1	1.66134	10.3271	3.39132	0.00211166	0.0448015	-1.67841	noN_vs_N_H2_HO
nitrogen	gene-L0Y14_RS00630	WP_006475581.1	3.46974	6.96995	3.62396	0.00117884	0.0264396	-1.07808	LO_vs_HO_H2_noN
nitrogen	gene-L0Y14_RS00630	WP_006475581.1	2.83742	6.96995	2.98783	0.00589933	0.0356229	-2.60615	LO_vs_HO_HS_N
nitrogen	gene-L0Y14_RS00630	WP_006475581.1	3.07398	6.96995	3.86558	0.000626341	0.00563527	-0.609393	H2_vs_HS_N_HO
nitrogen	gene-L0Y14_RS00940	WP_006474372.1	2.42174	7.99402	4.12149	0.000308935	0.0141915	0.152252	LO_vs_HO_H2_noN
nitrogen	gene-L0Y14_RS00940	WP_006474372.1	2.06934	7.99402	4.00794	0.000418647	0.0162893	-0.0834705	H2_vs_LS_N_HO
nitrogen	gene-L0Y14_RS00945	WP_050798697.1	2.37195	6.64898	3.55074	0.00139856	0.0291723	-1.18365	LO_vs_HO_H2_noN
nitrogen	gene-L0Y14_RS00945	WP_050798697.1	2.06201	6.64898	3.61015	0.00119796	0.0283511	-1.00325	H2_vs_LS_N_HO
nitrogen	gene-L0Y14_RS00955	WP_005959164.1	2.30392	5.62614	3.55933	0.00136764	0.0298222	-1.03753	H2_vs_LS_N_HO
nitrogen	gene-L0Y14_RS01985	WP_006473537.1	5.56688	7.79209	7.03052	1.67e-07	1.09e-05	7.3594	noN_vs_N_HS_HO
nitrogen	gene-L0Y14_RS01995	WP_006473539.1	4.662	6.80163	8.41896	4.1e-09	5.6e-07	10.9615	noN_vs_N_HS_HO
nitrogen	gene-L0Y14_RS03985	WP_006474593.1	2.30261	3.20435	2.65789	0.0129146	0.0494535	-3.06837	H2_vs_HS_N_HO
nitrogen	gene-L0Y14_RS03985	WP_006474593.1	5.71067	3.20435	3.79669	0.000733805	0.00557905	-0.483499	H2_vs_HS_noN_HO
nitrogen	gene-L0Y14_RS05540	WP_006474188.1	4.95266	2.88198	4.57729	9.03e-05	0.00158338	1.16232	LS_vs_HS_noN_HO
nitrogen	gene-L0Y14_RS05540	WP_006474188.1	3.41095	2.88198	3.14808	0.00391597	0.0193207	-1.86775	H2_vs_HS_noN_HO
nitrogen	gene-L0Y14_RS05540	WP_006474188.1	4.94599	2.88198	4.27402	0.000204998	0.00279867	0.402162	SW_vs_HS_noN_HO
nitrogen	gene-L0Y14_RS05625	WP_006474175.1	3.754	1.91837	4.05085	0.000373289	0.0030366	0.151868	noN_vs_N_HS_HO
nitrogen	gene-L0Y14_RS05625	WP_006474175.1	5.12869	1.91837	5.49314	7.51e-06	0.000245675	3.51541	noN_vs_N_LS_HO
nitrogen	gene-L0Y14_RS06805	WP_039959688.1	1.79278	8.77542	2.77265	0.00983626	0.0467259	-3.16107	LS_vs_HS_noN_HO
nitrogen	gene-L0Y14_RS06885	WP_138921830.1	1.41188	7.67409	3.20424	0.00340002	0.0174052	-2.2253	H2_vs_HS_noN_HO
nitrogen	gene-L0Y14_RS06895	WP_040819539.1	2.84288	10.4117	4.86386	4.14e-05	0.000823643	1.99417	H2_vs_HS_N_HO
nitrogen	gene-L0Y14_RS06895	WP_040819539.1	2.55596	10.4117	5.08146	2.29e-05	0.00041744	2.44041	H2_vs_HS_noN_HO
nitrogen	gene-L0Y14_RS06895	WP_040819539.1	2.3007	10.4117	3.85517	0.000628588	0.0207765	-0.465796	H2_vs_LS_N_HO
nitrogen	gene-L0Y14_RS06900	WP_005959809.1	1.90208	8.30528	3.19401	0.00348886	0.025242	-2.16869	LO_vs_HO_HS_N
nitrogen	gene-L0Y14_RS06900	WP_005959809.1	2.32678	8.30528	4.58528	8.83e-05	0.00134035	1.24225	H2_vs_HS_N_HO
nitrogen	gene-L0Y14_RS06900	WP_005959809.1	3.25276	8.30528	4.78638	5.12e-05	0.0007798	1.90451	H2_vs_HS_noN_HO
nitrogen	gene-L0Y14_RS06900	WP_005959809.1	2.35103	8.30528	4.49936	0.000111494	0.00844005	1.16329	H2_vs_LS_N_HO
nitrogen	gene-L0Y14_RS06900	WP_005959809.1	1.7353	8.30528	3.20706	0.00337594	0.0333348	-2.16878	H2_vs_LS_noN_HO
nitrogen	gene-L0Y14_RS06900	WP_005959809.1	2.36492	8.30528	2.89789	0.00726976	0.0406027	-2.59362	SW_vs_HS_noN_HO
nitrogen	gene-L0Y14_RS06905	WP_005959808.1	2.02743	7.34952	3.5587	0.00136991	0.00960157	-1.37646	H2_vs_HS_N_HO
nitrogen	gene-L0Y14_RS06905	WP_005959808.1	2.88449	7.34952	3.70323	0.000938709	0.00664049	-0.831763	H2_vs_HS_noN_HO
nitrogen	gene-L0Y14_RS06905	WP_005959808.1	2.12924	7.34952	3.59365	0.00125065	0.0286646	-1.10494	H2_vs_LS_N_HO
nitrogen	gene-L0Y14_RS06910	WP_240991642.1	6.25326	5.52112	5.41743	9.22e-06	0.000402472	3.18688	LS_vs_HS_noN_HO
nitrogen	gene-L0Y14_RS06910	WP_240991642.1	8.09521	5.52112	7.40301	4.99e-08	3.4e-06	7.6117	H2_vs_HS_noN_HO
nitrogen	gene-L0Y14_RS06910	WP_240991642.1	1.84195	5.52112	3.4881	0.00164534	0.0185841	-1.3792	H2_vs_LS_noN_HO
nitrogen	gene-L0Y14_RS06910	WP_240991642.1	6.49274	5.52112	5.22028	1.57e-05	0.000453232	2.59417	SW_vs_HS_noN_HO
nitrogen	gene-L0Y14_RS06915	WP_005959806.1	2.60081	5.72788	2.83199	0.00852884	0.0421078	-2.61823	LS_vs_HS_noN_HO
nitrogen	gene-L0Y14_RS06915	WP_005959806.1	4.30243	5.72788	5.11204	2.11e-05	0.000392218	2.78958	H2_vs_HS_noN_HO
nitrogen	gene-L0Y14_RS06915	WP_005959806.1	1.70162	5.72788	3.1362	0.00403442	0.0376925	-2.24967	H2_vs_LS_noN_HO
nitrogen	gene-L0Y14_RS06915	WP_005959806.1	2.43329	5.72788	3.5737	0.00131742	0.0379514	-0.999279	noN_vs_N_H2_HO
nitrogen	gene-L0Y14_RS10700	WP_005958991.1	1.27302	7.90868	2.96745	0.00613235	0.0263414	-2.7545	H2_vs_HS_noN_HO
nitrogen	gene-L0Y14_RS10730	WP_005958984.1	5.37564	13.542	7.39092	5.77e-08	3.72e-06	8.37863	H2_vs_HS_noN_HO
nitrogen	gene-L0Y14_RS10730	WP_005958984.1	3.62155	13.542	4.22899	0.000238662	0.00506351	0.380465	H2_vs_LS_noN_HO
nitrogen	gene-L0Y14_RS10730	WP_005958984.1	2.24596	13.542	2.99842	0.00574796	0.0345098	-2.75844	SW_vs_HS_noN_HO
nitrogen	gene-L0Y14_RS13445	WP_006475486.1	1.73523	7.49032	3.08071	0.00463408	0.0217045	-2.6505	H2_vs_HS_noN_HO
nitrogen	gene-L0Y14_RS00070	WP_006474977.1	3.35471	9.33833	8.26972	5.87e-09	7.16e-07	10.6162	noN_vs_N_HS_HO
nitrogen	gene-L0Y14_RS11885	WP_006475807.1	1.07062	8.96631	3.4407	0.0018597	0.0224055	-1.45553	SW_vs_LS_noN_HO
nitrogen	gene-L0Y14_RS00405	WP_005966071.1	5.72496	3.26803	7.84403	1.89e-08	1.8e-06	9.49494	noN_vs_N_HS_HO
nitrogen	gene-L0Y14_RS00550	WP_039960357.1	2.39488	4.64025	2.75328	0.0103021	0.0419566	-2.89772	H2_vs_HS_N_HO
nitrogen	gene-L0Y14_RS00550	WP_039960357.1	4.91111	4.64025	3.27171	0.00286614	0.0153578	-1.60246	H2_vs_HS_noN_HO
nitrogen	gene-L0Y14_RS00555	WP_005964498.1	2.70303	6.15568	3.42503	0.00196952	0.012621	-1.63129	H2_vs_HS_N_HO
nitrogen	gene-L0Y14_RS06880	WP_005959814.1	1.84442	8.51176	3.2426	0.00308576	0.0231248	-2.04034	LO_vs_HO_HS_N
nitrogen	gene-L0Y14_RS06880	WP_005959814.1	1.55298	8.51176	3.22644	0.00321464	0.0178024	-2.19185	H2_vs_HS_N_HO
nitrogen	gene-L0Y14_RS06880	WP_005959814.1	2.10717	8.51176	4.92766	3.48e-05	0.000520631	2.04161	noN_vs_N_HS_HO
nitrogen	gene-L0Y14_RS06840	WP_005959824.1	1.93134	9.72197	4.35882	0.000163069	0.00984687	0.716726	LO_vs_HO_H2_noN
nitrogen	gene-L0Y14_RS06840	WP_005959824.1	1.8361	9.72197	5.05184	2.49e-05	0.000940557	2.48322	SW_vs_H2_noN_HO
nitrogen	gene-L0Y14_RS06840	WP_005959824.1	1.56808	9.72197	4.02702	0.000397838	0.00454036	-0.226975	SW_vs_HS_noN_HO
nitrogen	gene-L0Y14_RS00410	WP_005966073.1	4.30717	7.51096	7.89525	1.46e-08	1.48e-06	9.72183	noN_vs_N_HS_HO
nitrogen	gene-L0Y14_RS00655	WP_006475578.1	2.79271	8.69137	3.64153	0.00110358	0.00936551	-0.963852	LS_vs_HS_noN_HO
nitrogen	gene-L0Y14_RS00655	WP_006475578.1	2.07469	8.69137	3.28211	0.00279143	0.0216957	-1.97445	LO_vs_HO_HS_N
nitrogen	gene-L0Y14_RS00655	WP_006475578.1	1.5827	8.69137	2.85154	0.00813524	0.0354295	-3.05776	H2_vs_HS_N_HO
nitrogen	gene-L0Y14_RS00655	WP_006475578.1	2.66378	8.69137	3.81106	0.000706464	0.00546379	-0.622897	H2_vs_HS_noN_HO
nitrogen	gene-L0Y14_RS00655	WP_006475578.1	3.43478	8.69137	4.59551	8.59e-05	0.00155176	1.44106	SW_vs_HS_noN_HO
nitrogen	gene-L0Y14_RS01010	WP_006474366.1	2.24678	7.3359	6.85906	2e-07	1.19e-05	7.1289	noN_vs_N_HS_HO
nitrogen	gene-L0Y14_RS01010	WP_006474366.1	2.49259	7.3359	6.63966	3.54e-07	2.78e-05	6.61902	noN_vs_N_LS_HO
nitrogen	gene-L0Y14_RS01980	WP_006473536.1	7.21613	5.59143	11.0256	1.57e-11	7.03e-09	16.3689	noN_vs_N_HS_HO
nitrogen	gene-L0Y14_RS01980	WP_006473536.1	3.72729	5.59143	4.65209	7.67e-05	0.00155298	1.46678	noN_vs_N_LS_HO
nitrogen	gene-L0Y14_RS01990	WP_006473538.1	7.25207	2.05341	7.07855	1.14e-07	8.12e-06	7.55283	noN_vs_N_HS_HO
nitrogen	gene-L0Y14_RS02910	WP_251859300.1	1.80085	8.01834	4.86481	4.13e-05	0.000584672	1.8763	noN_vs_N_HS_HO
nitrogen	gene-L0Y14_RS06890	WP_005959812.1	2.77532	7.0732	5.56719	6.15e-06	0.000241344	3.85066	H2_vs_HS_N_HO
nitrogen	gene-L0Y14_RS06890	WP_005959812.1	3.8135	7.0732	4.82112	4.65e-05	0.000727189	2.05458	H2_vs_HS_noN_HO
nitrogen	gene-L0Y14_RS06890	WP_005959812.1	1.93714	7.0732	3.82082	0.000688457	0.0216692	-0.553051	H2_vs_LS_N_HO
nitrogen	gene-L0Y14_RS06890	WP_005959812.1	2.06976	7.0732	3.57799	0.00130279	0.0158887	-1.18961	H2_vs_LS_noN_HO
nitrogen	gene-L0Y14_RS00410	WP_005966073.1	4.30717	7.51096	7.89525	1.46e-08	1.48e-06	9.72183	noN_vs_N_HS_HO
nitrogen	gene-L0Y14_RS00655	WP_006475578.1	2.79271	8.69137	3.64153	0.00110358	0.00936551	-0.963852	LS_vs_HS_noN_HO
nitrogen	gene-L0Y14_RS00655	WP_006475578.1	2.07469	8.69137	3.28211	0.00279143	0.0216957	-1.97445	LO_vs_HO_HS_N
nitrogen	gene-L0Y14_RS00655	WP_006475578.1	1.5827	8.69137	2.85154	0.00813524	0.0354295	-3.05776	H2_vs_HS_N_HO
nitrogen	gene-L0Y14_RS00655	WP_006475578.1	2.66378	8.69137	3.81106	0.000706464	0.00546379	-0.622897	H2_vs_HS_noN_HO
nitrogen	gene-L0Y14_RS00655	WP_006475578.1	3.43478	8.69137	4.59551	8.59e-05	0.00155176	1.44106	SW_vs_HS_noN_HO
nitrogen	gene-L0Y14_RS01010	WP_006474366.1	2.24678	7.3359	6.85906	2e-07	1.19e-05	7.1289	noN_vs_N_HS_HO
nitrogen	gene-L0Y14_RS01010	WP_006474366.1	2.49259	7.3359	6.63966	3.54e-07	2.78e-05	6.61902	noN_vs_N_LS_HO
nitrogen	gene-L0Y14_RS01980	WP_006473536.1	7.21613	5.59143	11.0256	1.57e-11	7.03e-09	16.3689	noN_vs_N_HS_HO
nitrogen	gene-L0Y14_RS01980	WP_006473536.1	3.72729	5.59143	4.65209	7.67e-05	0.00155298	1.46678	noN_vs_N_LS_HO
nitrogen	gene-L0Y14_RS01990	WP_006473538.1	7.25207	2.05341	7.07855	1.14e-07	8.12e-06	7.55283	noN_vs_N_HS_HO
nitrogen	gene-L0Y14_RS02910	WP_251859300.1	1.80085	8.01834	4.86481	4.13e-05	0.000584672	1.8763	noN_vs_N_HS_HO
nitrogen	gene-L0Y14_RS06890	WP_005959812.1	2.77532	7.0732	5.56719	6.15e-06	0.000241344	3.85066	H2_vs_HS_N_HO
nitrogen	gene-L0Y14_RS06890	WP_005959812.1	3.8135	7.0732	4.82112	4.65e-05	0.000727189	2.05458	H2_vs_HS_noN_HO
nitrogen	gene-L0Y14_RS06890	WP_005959812.1	1.93714	7.0732	3.82082	0.000688457	0.0216692	-0.553051	H2_vs_LS_N_HO
nitrogen	gene-L0Y14_RS06890	WP_005959812.1	2.06976	7.0732	3.57799	0.00130279	0.0158887	-1.18961	H2_vs_LS_noN_HO
nitrogen	gene-L0Y14_RS00080	WP_006474975.1	4.38811	8.09928	9.88587	1.41e-10	5.52e-08	14.2575	noN_vs_N_HS_HO
nitrogen	gene-L0Y14_RS00085	WP_006474974.1	1.3811	9.81269	2.78669	0.0095108	0.0488771	-3.14351	LO_vs_HO_HS_N
nitrogen	gene-L0Y14_RS00085	WP_006474974.1	3.70311	9.81269	8.75984	1.83e-09	3.19e-07	11.7569	noN_vs_N_HS_HO
nitrogen	gene-L0Y14_RS00085	WP_006474974.1	1.25902	9.81269	3.09908	0.00442673	0.0452766	-2.4848	SW_vs_H2_noN_HO
nitrogen	gene-L0Y14_RS06875	WP_050799376.1	2.33345	11.1778	4.53763	0.00010051	0.00252482	1.17492	LO_vs_HO_HS_N
nitrogen	gene-L0Y14_RS06875	WP_050799376.1	2.07802	11.1778	4.39116	0.000149425	0.00197973	0.754856	H2_vs_HS_N_HO
nitrogen	gene-L0Y14_RS06875	WP_050799376.1	2.58121	11.1778	6.00193	1.91e-06	6.6e-05	4.92061	noN_vs_N_HS_HO
sulfur	gene-L0Y14_RS01000	WP_006474367.1	2.32244	6.8669	3.46839	0.00173142	0.0421753	-1.34176	noN_vs_N_H2_HO
sulfur	gene-L0Y14_RS04000	WP_005960029.1	4.11461	9.60653	9.15373	7.32e-10	2.3e-06	12.5383	LS_vs_HS_N_HO
sulfur	gene-L0Y14_RS04000	WP_005960029.1	5.18982	9.60653	8.2382	6.33e-09	1.99e-05	10.4925	LO_vs_HO_H2_noN
sulfur	gene-L0Y14_RS04000	WP_005960029.1	5.1011	9.60653	9.04581	9.38e-10	9.82e-07	12.3724	LO_vs_HO_HS_N
sulfur	gene-L0Y14_RS04000	WP_005960029.1	3.87241	9.60653	7.56805	3.29e-08	6.32e-06	8.94403	H2_vs_HS_N_HO
sulfur	gene-L0Y14_RS04000	WP_005960029.1	3.16139	9.60653	6.88426	1.88e-07	1.15e-05	7.191	noN_vs_N_HS_HO
sulfur	gene-L0Y14_RS04000	WP_005960029.1	2.14676	9.60653	3.80156	0.000724416	0.0131483	-0.627371	SW_vs_H2_noN_HO
sulfur	gene-L0Y14_RS04000	WP_005960029.1	2.1695	9.60653	3.48593	0.00165464	0.0208958	-1.2876	SW_vs_LS_noN_HO
sulfur	gene-L0Y14_RS04005	WP_006474590.1	3.09179	6.05064	4.4932	0.000113368	0.00378699	1.23429	LS_vs_HS_N_HO
sulfur	gene-L0Y14_RS04005	WP_006474590.1	3.68552	6.05064	3.5638	0.00135182	0.0288756	-1.01821	LO_vs_HO_H2_noN
sulfur	gene-L0Y14_RS04005	WP_006474590.1	4.16978	6.05064	4.74739	5.69e-05	0.00171726	1.85591	LO_vs_HO_HS_N
sulfur	gene-L0Y14_RS04005	WP_006474590.1	3.23772	6.05064	3.97223	0.000460483	0.00453265	-0.130741	H2_vs_HS_N_HO
sulfur	gene-L0Y14_RS07735	WP_006474457.1	2.97004	6.06475	3.35817	0.00233622	0.0130529	-1.81983	H2_vs_HS_noN_HO
sulfur	gene-L0Y14_RS07735	WP_006474457.1	3.0969	6.06475	3.29461	0.00274542	0.0285451	-1.86563	H2_vs_LS_noN_HO
sulfur	gene-L0Y14_RS12070	WP_006475379.1	1.5017	6.89295	3.97387	0.000458475	0.00357224	-0.358038	noN_vs_N_HS_HO
sulfur	gene-L0Y14_RS03315	WP_005961635.1	1.44083	7.45626	3.57984	0.00129652	0.00799816	-1.45427	noN_vs_N_HS_HO
sulfur	gene-L0Y14_RS03315	WP_005961635.1	2.47365	7.45626	4.667	7.08e-05	0.0020198	1.61761	SW_vs_H2_noN_HO
sulfur	gene-L0Y14_RS03315	WP_005961635.1	1.74218	7.45626	3.29735	0.00268524	0.0279194	-1.75051	SW_vs_LS_noN_HO
sulfur	gene-L0Y14_RS03740	WP_039959828.1	2.16994	6.64751	5.04708	2.52e-05	0.00138741	2.57245	LS_vs_HS_N_HO
sulfur	gene-L0Y14_RS03740	WP_039959828.1	3.11906	6.64751	6.88141	1.89e-07	1.15e-05	7.20472	noN_vs_N_HS_HO
sulfur	gene-L0Y14_RS03740	WP_039959828.1	2.16994	6.64751	5.04708	2.52e-05	0.00138741	2.57245	LS_vs_HS_N_HO
sulfur	gene-L0Y14_RS03740	WP_039959828.1	3.11906	6.64751	6.88141	1.89e-07	1.15e-05	7.20472	noN_vs_N_HS_HO
beta_ox	gene-L0Y14_RS07385	WP_006475466.1	-3.82548	5.5966	-3.81324	0.000702396	0.0101637	-0.398735	H2_vs_LS_noN_HO
carbon_fix	gene-L0Y14_RS00465	WP_005966427.1	-1.90706	5.89131	-3.09866	0.0044313	0.025863	-2.19017	LS_vs_HS_noN_HO
carbon_fix	gene-L0Y14_RS00465	WP_005966427.1	-1.32343	5.89131	-2.64849	0.0132029	0.0467914	-3.36568	H2_vs_HS_noN_HO
carbon_fix	gene-L0Y14_RS00470	WP_005966429.1	-2.28545	10.4326	-3.809	0.000710314	0.0129674	-0.657816	SW_vs_H2_noN_HO
carbon_fix	gene-L0Y14_RS04120	WP_005959990.1	-3.43516	7.80009	-3.2686	0.00288891	0.0221789	-1.72024	LO_vs_HO_HS_N
carbon_fix	gene-L0Y14_RS04120	WP_005959990.1	-2.56119	7.80009	-3.78369	0.000759431	0.00635897	-0.73011	H2_vs_HS_N_HO
carbon_fix	gene-L0Y14_RS07110	WP_005964713.1	-1.44693	5.9332	-2.80156	0.00917734	0.0384225	-2.8695	H2_vs_HS_N_HO
carbon_fix	gene-L0Y14_RS07110	WP_005964713.1	-1.60416	5.9332	-3.25965	0.00295527	0.0145676	-1.89904	noN_vs_N_HS_HO
carbon_fix	gene-L0Y14_RS07235	WP_006475764.1	-3.11361	5.43415	-4.10526	0.000331965	0.00777888	0.206273	LS_vs_HS_N_HO
carbon_fix	gene-L0Y14_RS07235	WP_006475764.1	-3.37033	5.43415	-2.82083	0.00884585	0.0340392	-2.7654	noN_vs_N_HS_HO
carbon_fix	gene-L0Y14_RS07255	WP_006475761.1	-2.66194	8.62726	-3.27309	0.0028561	0.0190639	-1.87986	LS_vs_HS_noN_HO
carbon_fix	gene-L0Y14_RS07255	WP_006475761.1	-3.2771	8.62726	-5.99112	1.97e-06	0.000260399	5.01663	LS_vs_HS_N_HO
carbon_fix	gene-L0Y14_RS07260	WP_006475760.1	-4.64315	10.4262	-5.38133	1.08e-05	0.000433307	3.3701	LS_vs_HS_noN_HO
carbon_fix	gene-L0Y14_RS07260	WP_006475760.1	-2.89224	10.4262	-4.36587	0.000165447	0.00494767	0.780849	LS_vs_HS_N_HO
carbon_fix	gene-L0Y14_RS07260	WP_006475760.1	-1.80192	10.4262	-2.76485	0.0101122	0.0385343	-3.40733	H2_vs_HS_noN_HO
carbon_fix	gene-L0Y14_RS07265	WP_139042046.1	-6.39479	8.95071	-6.03633	1.74e-06	0.000160262	5.09337	LS_vs_HS_noN_HO
carbon_fix	gene-L0Y14_RS07265	WP_139042046.1	-3.15649	8.95071	-5.7602	3.66e-06	0.000425084	4.42014	LS_vs_HS_N_HO
carbon_fix	gene-L0Y14_RS07265	WP_139042046.1	-1.87185	8.95071	-2.93169	0.00669407	0.0310021	-2.85554	H2_vs_HS_N_HO
carbon_fix	gene-L0Y14_RS07265	WP_139042046.1	-3.96644	8.95071	-6.35064	7.57e-07	2.95e-05	5.86806	H2_vs_HS_noN_HO
carbon_fix	gene-L0Y14_RS07265	WP_139042046.1	-2.28935	8.95071	-3.42378	0.00194257	0.0152492	-1.65407	SW_vs_HS_noN_HO
carbon_fix	gene-L0Y14_RS07700	WP_040819323.1	-2.06359	8.02947	-3.42282	0.00194737	0.0436767	-1.58223	noN_vs_N_H2_HO
carbon_fix	gene-L0Y14_RS07705	WP_005965237.1	-1.89652	6.41755	-4.27639	0.000203692	0.0141413	0.647007	noN_vs_N_H2_HO
carbon_fix	gene-L0Y14_RS07705	WP_005965237.1	-2.37235	6.41755	-2.90688	0.00711222	0.0287418	-2.42413	noN_vs_N_HS_HO
carbon_fix	gene-L0Y14_RS10640	WP_006475064.1	-1.63811	7.27422	-3.51156	0.00154835	0.0406458	-1.30465	noN_vs_N_H2_HO
carbon_fix	gene-L0Y14_RS10645	WP_039960060.1	-1.89202	8.64386	-4.01436	0.00041153	0.0214069	-0.119713	noN_vs_N_H2_HO
carbon_fix	gene-L0Y14_RS11965	WP_040819862.1	-1.6383	11.6567	-4.13729	0.000296118	0.00259724	-0.00748492	noN_vs_N_HS_HO
carbon_fix	gene-L0Y14_RS11970	WP_005965512.1	-2.62495	5.99957	-3.93269	0.000511629	0.0169896	-0.208451	LO_vs_HO_H2_noN
carbon_fix	gene-L0Y14_RS11975	WP_006475391.1	-1.45134	11.7903	-3.73426	0.000865156	0.00590563	-1.04233	noN_vs_N_HS_HO
carbon_fix	gene-L0Y14_RS11980	WP_005965509.1	-1.68953	11.5161	-4.44132	0.000130467	0.00138869	0.782343	noN_vs_N_HS_HO
carbon_fix	gene-L0Y14_RS11985	WP_005965508.1	-2.14923	9.95858	-4.71081	6.28e-05	0.000805115	1.5601	noN_vs_N_HS_HO
carbon_fix	gene-L0Y14_RS11990	WP_005965507.1	-2.21893	12.8223	-5.62292	5.29e-06	0.00013224	3.93214	noN_vs_N_HS_HO
carbon_fix	gene-L0Y14_RS11995	WP_005965506.1	-1.99518	10.5696	-4.46271	0.000123129	0.00134245	0.868191	noN_vs_N_HS_HO
carbon_fix	gene-L0Y14_RS12000	WP_005965505.1	-2.16468	11.2179	-5.23769	1.5e-05	0.000273965	2.90677	noN_vs_N_HS_HO
carbon_fix	gene-L0Y14_RS12005	WP_005965504.1	-2.31562	10.8896	-6.07614	1.57e-06	6.01e-05	5.12663	noN_vs_N_HS_HO
carbon_fix	gene-L0Y14_RS12005	WP_005965504.1	-1.12895	10.8896	-3.22024	0.00326544	0.0364893	-2.22643	SW_vs_H2_noN_HO
carbon_fix	gene-L0Y14_RS12010	WP_251859198.1	-2.67012	10.3244	-6.10555	1.45e-06	5.69e-05	5.22132	noN_vs_N_HS_HO
carbon_fix	gene-L0Y14_RS12015	WP_040819861.1	-2.62655	11.2712	-5.6391	5.06e-06	0.000128521	3.97401	noN_vs_N_HS_HO
carbon_fix	gene-L0Y14_RS12020	WP_005962054.1	-2.62282	12.199	-5.54247	6.57e-06	0.00015177	3.71555	noN_vs_N_HS_HO
carbon_fix	gene-L0Y14_RS12025	WP_006475384.1	-2.53391	11.7325	-4.86552	4.13e-05	0.000584672	1.91539	noN_vs_N_HS_HO
carbon_fix	gene-L0Y14_RS12025	WP_006475384.1	-1.84438	11.7325	-3.74395	0.000843347	0.014496	-0.92692	SW_vs_H2_noN_HO
carbon_fix	gene-L0Y14_RS12030	WP_006475383.1	-2.87949	11.2532	-5.48909	7.59e-06	0.000165586	3.58785	noN_vs_N_HS_HO
carbon_fix	gene-L0Y14_RS12035	WP_040819878.1	-2.88046	10.738	-5.41389	9.31e-06	0.000189776	3.40575	noN_vs_N_HS_HO
carbon_fix	gene-L0Y14_RS12040	WP_040819860.1	-2.94371	10.7709	-5.6383	5.08e-06	0.000128521	3.99152	noN_vs_N_HS_HO
carbon_fix	gene-L0Y14_RS12045	WP_005962063.1	-2.93978	10.5291	-5.1814	1.75e-05	0.000303331	2.82662	noN_vs_N_HS_HO
carbon_fix	gene-L0Y14_RS13395	WP_005963105.1	-1.74017	8.37569	-4.45131	0.000126985	0.0110759	1.01676	noN_vs_N_H2_HO
carbon_fix	gene-L0Y14_RS13905	WP_006474756.1	-1.26762	8.6683	-4.12986	0.000302078	0.00360656	0.121037	LS_vs_HS_noN_HO
carbon_fix	gene-L0Y14_RS16040	WP_006475429.1	-1.87839	8.71808	-5.6699	4.66e-06	0.000271023	4.141	LS_vs_HS_noN_HO
carbon_fix	gene-L0Y14_RS16040	WP_006475429.1	-1.07028	8.71808	-3.90036	0.000557557	0.00455919	-0.649227	H2_vs_HS_noN_HO
carbon_fix	gene-L0Y14_RS16040	WP_006475429.1	-1.27673	8.71808	-3.53766	0.00144692	0.0122462	-1.30671	SW_vs_HS_noN_HO
carbon_fix	gene-L0Y14_RS16045	WP_005958505.1	-1.2012	8.34216	-3.38175	0.00216416	0.0155859	-1.7479	LS_vs_HS_noN_HO
carbon_fix	gene-L0Y14_RS16045	WP_005958505.1	-1.43363	8.34216	-3.1222	0.00417824	0.0268296	-2.15732	SW_vs_HS_noN_HO
carbon_fix	gene-L0Y14_RS16055	WP_005958507.1	-1.27837	6.86378	-3.99083	0.000438199	0.00936016	-0.176512	LS_vs_HS_N_HO
carbon_fix	gene-L0Y14_RS16055	WP_005958507.1	-1.77249	6.86378	-3.59155	0.00125754	0.0274213	-1.09938	LO_vs_HO_H2_noN
carbon_fix	gene-L0Y14_RS16055	WP_005958507.1	-2.23076	6.86378	-4.71631	6.19e-05	0.000799704	1.70517	noN_vs_N_HS_HO
carbon_fix	gene-L0Y14_RS16060	WP_240991706.1	-2.7253	8.8444	-7.37103	5.41e-08	1.7e-05	8.46788	LS_vs_HS_noN_HO
carbon_fix	gene-L0Y14_RS16060	WP_240991706.1	-1.27153	8.8444	-4.22733	0.000232469	0.00612637	0.436154	LS_vs_HS_N_HO
carbon_fix	gene-L0Y14_RS16060	WP_240991706.1	-2.35003	8.8444	-5.20005	1.66e-05	0.000735097	2.98459	LO_vs_HO_HS_N
carbon_fix	gene-L0Y14_RS16060	WP_240991706.1	-2.65027	8.8444	-7.20374	8.27e-08	9.98e-06	8.05733	H2_vs_HS_N_HO
carbon_fix	gene-L0Y14_RS16060	WP_240991706.1	-3.18993	8.8444	-10.1281	8.31e-11	3.42e-08	14.7739	H2_vs_HS_noN_HO
carbon_fix	gene-L0Y14_RS16060	WP_240991706.1	-1.37874	8.8444	-3.74243	0.000846748	0.0234724	-0.726861	H2_vs_LS_N_HO
carbon_fix	gene-L0Y14_RS16060	WP_240991706.1	-3.27835	8.8444	-8.28087	5.71e-09	1.99e-06	10.6173	SW_vs_HS_noN_HO
carbon_fix	gene-L0Y14_RS16065	WP_005958509.1	-2.34317	7.98581	-5.89513	2.54e-06	0.000204497	4.7239	LS_vs_HS_noN_HO
carbon_fix	gene-L0Y14_RS16065	WP_005958509.1	-2.03626	7.98581	-3.71785	0.000903327	0.00967865	-0.744889	LO_vs_HO_HS_N
carbon_fix	gene-L0Y14_RS16065	WP_005958509.1	-2.09621	7.98581	-4.97224	3.09e-05	0.000663097	2.33977	H2_vs_HS_N_HO
carbon_fix	gene-L0Y14_RS16065	WP_005958509.1	-2.93369	7.98581	-8.09873	8.88e-09	9e-07	10.2137	H2_vs_HS_noN_HO
carbon_fix	gene-L0Y14_RS16065	WP_005958509.1	-2.89166	7.98581	-5.82733	3.05e-06	0.000147433	4.60938	SW_vs_HS_noN_HO
carbon_fix	gene-L0Y14_RS16070	WP_006475426.1	-1.654	8.79838	-4.30974	0.000186172	0.00534251	0.648305	LS_vs_HS_N_HO
carbon_fix	gene-L0Y14_RS16070	WP_006475426.1	-2.52643	8.79838	-4.44872	0.00012788	0.00289391	1.03148	LO_vs_HO_HS_N
carbon_fix	gene-L0Y14_RS16070	WP_006475426.1	-2.4433	8.79838	-5.28591	1.32e-05	0.000359512	3.12772	H2_vs_HS_N_HO
carbon_fix	gene-L0Y14_RS16070	WP_006475426.1	-1.32205	8.79838	-3.42076	0.00195771	0.0114049	-1.86813	H2_vs_HS_noN_HO
carbon_fix	gene-L0Y14_RS16070	WP_006475426.1	-2.23116	8.79838	-4.12275	0.000307896	0.00369004	0.186929	SW_vs_HS_noN_HO
carbon_fix	gene-L0Y14_RS16080	WP_006475424.1	-1.31042	5.68989	-4.08874	0.000337279	0.00784486	0.0928889	LS_vs_HS_N_HO
carbon_fix	gene-L0Y14_RS16080	WP_006475424.1	-3.20167	5.68989	-3.80817	0.000711884	0.0084671	-0.402219	LO_vs_HO_HS_N
carbon_fix	gene-L0Y14_RS16080	WP_006475424.1	-2.29695	5.68989	-4.12743	0.000304053	0.00332657	0.304067	H2_vs_HS_N_HO
carbon_fix	gene-L0Y14_RS16080	WP_006475424.1	-1.16679	5.68989	-2.8466	0.0082331	0.0322343	-2.99731	noN_vs_N_HS_HO
carbon_fix	gene-L0Y14_RS16085	WP_251859231.1	-1.20894	9.09565	-2.88421	0.00751574	0.0494502	-2.83082	LS_vs_HS_N_HO
carbon_fix	gene-L0Y14_RS16085	WP_251859231.1	-2.16872	9.09565	-4.79088	5.05e-05	0.000695975	1.72178	noN_vs_N_HS_HO
carbon_fix	gene-L0Y14_RS16095	WP_005958515.1	-1.56735	8.58436	-4.12685	0.000304523	0.00264145	-0.00641747	noN_vs_N_HS_HO
carbon_fix	gene-L0Y14_RS16140	WP_006475012.1	-1.62351	8.24545	-4.88643	3.9e-05	0.000855875	2.10104	LS_vs_HS_noN_HO
carbon_fix	gene-L0Y14_RS16160	WP_005958528.1	-1.60706	5.2634	-3.13781	0.00401816	0.0185818	-2.05361	noN_vs_N_HS_HO
carbon_fix	gene-L0Y14_RS01100	WP_005959134.1	-2.49046	6.63488	-3.50464	0.00157638	0.0144792	-1.15398	LO_vs_HO_HS_N
carbon_fix	gene-L0Y14_RS01100	WP_005959134.1	-2.21535	6.63488	-4.18191	0.000262675	0.00298841	0.387257	H2_vs_HS_N_HO
carbon_fix	gene-L0Y14_RS01100	WP_005959134.1	-1.82645	6.63488	-3.40919	0.00201688	0.0370351	-1.39406	H2_vs_LS_N_HO
carbon_fix	gene-L0Y14_RS01100	WP_005959134.1	-2.31852	6.63488	-3.25027	0.00302643	0.0208857	-1.72675	SW_vs_HS_noN_HO
carbon_fix	gene-L0Y14_RS04080	WP_005960001.1	-3.60554	8.62675	-2.85711	0.00823062	0.0443067	-2.75801	LO_vs_HO_HS_N
carbon_fix	gene-L0Y14_RS04080	WP_005960001.1	-2.65533	8.62675	-2.86558	0.00806524	0.0352223	-2.95868	H2_vs_HS_N_HO
carbon_fix	gene-L0Y14_RS04080	WP_005960001.1	-2.88337	8.62675	-3.47512	0.00177941	0.0100259	-1.66933	noN_vs_N_HS_HO
carbon_fix	gene-L0Y14_RS07225	WP_040820174.1	-3.00681	8.60059	-4.80973	5.01e-05	0.00233107	1.91075	LS_vs_HS_N_HO
carbon_fix	gene-L0Y14_RS07225	WP_040820174.1	-2.78357	8.60059	-2.88184	0.00763656	0.0420877	-2.7697	LO_vs_HO_HS_N
carbon_fix	gene-L0Y14_RS07225	WP_040820174.1	-2.30936	8.60059	-3.39788	0.00211116	0.0114491	-1.86766	noN_vs_N_HS_HO
carbon_fix	gene-L0Y14_RS12940	WP_005965598.1	-1.4582	9.35524	-3.09337	0.00449025	0.0457126	-2.37865	SW_vs_H2_noN_HO
carbon_fix	gene-L0Y14_RS12955	WP_005965605.1	-1.86511	8.68012	-3.24965	0.00303114	0.0229082	-1.89346	LO_vs_HO_HS_N
carbon_fix	gene-L0Y14_RS12955	WP_005965605.1	-1.22488	8.68012	-2.85211	0.00812403	0.0354295	-3.00802	H2_vs_HS_N_HO
carbon_fix	gene-L0Y14_RS12955	WP_005965605.1	-1.80739	8.68012	-3.67054	0.00102283	0.0163862	-0.892632	SW_vs_H2_noN_HO
carbon_fix	gene-L0Y14_RS12955	WP_005965605.1	-1.87663	8.68012	-3.62187	0.00116182	0.0103346	-1.0466	SW_vs_HS_noN_HO
carbon_fix	gene-L0Y14_RS12955	WP_005965605.1	-1.8135	8.68012	-3.28658	0.00275989	0.0284133	-1.69538	SW_vs_LS_noN_HO
carbon_fix	gene-L0Y14_RS12960	WP_005965607.1	-2.3001	8.66268	-3.27798	0.00282087	0.0218166	-1.85143	LO_vs_HO_HS_N
carbon_fix	gene-L0Y14_RS12960	WP_005965607.1	-1.82224	8.66268	-3.33708	0.00242642	0.0144847	-1.87804	H2_vs_HS_N_HO
carbon_fix	gene-L0Y14_RS12960	WP_005965607.1	-2.07452	8.66268	-3.29812	0.00267997	0.0191252	-1.85852	SW_vs_HS_noN_HO
carbon_fix	gene-L0Y14_RS08840	WP_006473784.1	-1.89091	10.4719	-6.24329	1.01e-06	0.000789631	5.65544	noN_vs_N_H2_HO
carbon_fix	gene-L0Y14_RS04085	WP_039959748.1	-1.71016	5.91064	-3.45972	0.00177063	0.0334926	-1.19887	H2_vs_LS_N_HO
carbon_fix	gene-L0Y14_RS04040	WP_005960015.1	-1.515	9.39003	-2.86164	0.00793883	0.0396942	-2.99564	LS_vs_HS_noN_HO
carbon_fix	gene-L0Y14_RS04040	WP_005960015.1	-2.71503	9.39003	-5.90924	2.45e-06	7.4e-05	4.67418	H2_vs_HS_noN_HO
carbon_fix	gene-L0Y14_RS04040	WP_005960015.1	-1.515	9.39003	-2.86164	0.00793883	0.0396942	-2.99564	LS_vs_HS_noN_HO
carbon_fix	gene-L0Y14_RS04040	WP_005960015.1	-2.71503	9.39003	-5.90924	2.45e-06	7.4e-05	4.67418	H2_vs_HS_noN_HO
carbon_fix	gene-L0Y14_RS16090	WP_005958514.1	-1.77234	9.30939	-4.67391	6.94e-05	0.0008722	1.41846	noN_vs_N_HS_HO
central	gene-L0Y14_RS07295	WP_005959208.1	-1.71618	10.9716	-3.9529	0.000484826	0.00507451	-0.355542	LS_vs_HS_noN_HO
central	gene-L0Y14_RS07465	WP_006475479.1	-5.33773	2.05062	-4.37351	0.000156725	0.00381487	0.861038	H2_vs_LS_noN_HO
central	gene-L0Y14_RS01660	WP_006475780.1	-2.54945	6.47571	-3.76777	0.000792017	0.0089458	-0.538935	LO_vs_HO_HS_N
central	gene-L0Y14_RS01660	WP_006475780.1	-2.41192	6.47571	-4.24446	0.00022199	0.00263037	0.583932	H2_vs_HS_N_HO
central	gene-L0Y14_RS01660	WP_006475780.1	-2.39699	6.47571	-5.38744	1e-05	0.00022267	3.42014	H2_vs_HS_noN_HO
central	gene-L0Y14_RS01660	WP_006475780.1	-1.95512	6.47571	-3.39933	0.00206863	0.0375463	-1.37947	H2_vs_LS_N_HO
central	gene-L0Y14_RS01660	WP_006475780.1	-1.44547	6.47571	-2.99707	0.00570125	0.0474328	-2.51373	H2_vs_LS_noN_HO
central	gene-L0Y14_RS01660	WP_006475780.1	-2.46282	6.47571	-3.84022	0.000653994	0.00673292	-0.37114	SW_vs_HS_noN_HO
fab	gene-L0Y14_RS07320	WP_006475457.1	-1.32415	8.83652	-4.27263	0.000205765	0.00571771	0.550539	LS_vs_HS_N_HO
fab	gene-L0Y14_RS07320	WP_006475457.1	-1.67297	8.83652	-3.87911	0.000589918	0.00768066	-0.460952	LO_vs_HO_HS_N
fab	gene-L0Y14_RS07320	WP_006475457.1	-1.69816	8.83652	-4.64931	7.42e-05	0.00119542	1.43597	H2_vs_HS_N_HO
fab	gene-L0Y14_RS07320	WP_006475457.1	-1.2151	8.83652	-3.75424	0.000820796	0.00605	-1.00902	H2_vs_HS_noN_HO
fab	gene-L0Y14_RS07320	WP_006475457.1	-1.52649	8.83652	-3.50407	0.00157868	0.0130185	-1.36174	SW_vs_HS_noN_HO
fab	gene-L0Y14_RS07335	WP_005960718.1	-1.31607	9.88179	-3.59673	0.00124066	0.0122505	-1.20432	LO_vs_HO_HS_N
fab	gene-L0Y14_RS07335	WP_005960718.1	-1.01895	9.88179	-3.13547	0.00404181	0.0209978	-2.39005	H2_vs_HS_N_HO
fab	gene-L0Y14_RS07335	WP_005960718.1	-1.14672	9.88179	-3.55334	0.00138913	0.0209705	-1.30189	SW_vs_H2_noN_HO
fab	gene-L0Y14_RS07335	WP_005960718.1	-1.23527	9.88179	-3.55566	0.00138076	0.0118783	-1.32032	SW_vs_HS_noN_HO
fab	gene-L0Y14_RS07370	WP_083825176.1	-1.69442	8.93597	-5.04231	2.55e-05	0.000409951	2.41918	noN_vs_N_HS_HO
fab	gene-L0Y14_RS07370	WP_083825176.1	-1.088	8.93597	-3.10746	0.00433509	0.0435395	-2.49544	noN_vs_N_LS_HO
hydrogenase	gene-L0Y14_RS07425	WP_006475471.1	-3.65389	9.12367	-7.67137	2.54e-08	7.99e-05	9.16934	noN_vs_N_H2_HO
hydrogenase	gene-L0Y14_RS07430	WP_005960739.1	-3.39227	7.08529	-5.87635	2.68e-06	0.00111713	4.73502	noN_vs_N_H2_HO
hydrogenase	gene-L0Y14_RS07435	WP_006475472.1	-2.75316	8.87013	-5.17139	1.8e-05	0.00348053	2.88719	noN_vs_N_H2_HO
hydrogenase	gene-L0Y14_RS07440	WP_040819914.1	-2.62443	9.53443	-4.2769	0.000203414	0.0141413	0.5546	noN_vs_N_H2_HO
nitrogen	gene-L0Y14_RS00580	WP_006475726.1	-2.08915	7.0666	-2.69621	0.0117983	0.0420985	-3.10558	noN_vs_N_HS_HO
nitrogen	gene-L0Y14_RS00610	WP_006475721.1	-2.05571	10.3271	-3.82253	0.000685343	0.0190536	-0.668739	LO_vs_HO_H2_noN
nitrogen	gene-L0Y14_RS00610	WP_006475721.1	-1.77416	10.3271	-3.01719	0.00542502	0.0337988	-2.56819	LO_vs_HO_HS_N
nitrogen	gene-L0Y14_RS00610	WP_006475721.1	-2.88145	10.3271	-6.0175	1.83e-06	0.000132685	5.04974	SW_vs_H2_noN_HO
nitrogen	gene-L0Y14_RS00630	WP_006475581.1	-5.7036	6.96995	-2.7878	0.00957354	0.0458246	-2.60595	LS_vs_HS_noN_HO
nitrogen	gene-L0Y14_RS01985	WP_006473537.1	-5.24513	7.79209	-5.70319	5.02e-06	0.000281719	4.10134	LS_vs_HS_noN_HO
nitrogen	gene-L0Y14_RS01985	WP_006473537.1	-6.06309	7.79209	-7.2431	9.86e-08	5.84e-06	7.89192	H2_vs_HS_noN_HO
nitrogen	gene-L0Y14_RS01985	WP_006473537.1	-6.36729	7.79209	-5.70225	5.04e-06	0.000210869	4.15127	SW_vs_HS_noN_HO
nitrogen	gene-L0Y14_RS01995	WP_006473539.1	-3.57906	6.80163	-5.43959	8.68e-06	0.000400906	3.53669	LS_vs_HS_noN_HO
nitrogen	gene-L0Y14_RS01995	WP_006473539.1	-4.51384	6.80163	-7.18617	8.64e-08	5.22e-06	8.00045	H2_vs_HS_noN_HO
nitrogen	gene-L0Y14_RS01995	WP_006473539.1	-5.20623	6.80163	-5.40628	9.5e-06	0.000335809	3.53874	SW_vs_HS_noN_HO
nitrogen	gene-L0Y14_RS03985	WP_006474593.1	-4.84188	3.20435	-3.38441	0.00214948	0.0116168	-1.36234	noN_vs_N_HS_HO
nitrogen	gene-L0Y14_RS05540	WP_006474188.1	-3.97827	2.88198	-4.0574	0.000366798	0.00301504	0.124139	noN_vs_N_HS_HO
nitrogen	gene-L0Y14_RS05625	WP_006474175.1	-3.12538	1.91837	-3.61966	0.00116857	0.0147361	-0.834863	H2_vs_LS_noN_HO
nitrogen	gene-L0Y14_RS06805	WP_039959688.1	-2.52943	8.77542	-3.1883	0.00353946	0.0254906	-2.06539	LO_vs_HO_HS_N
nitrogen	gene-L0Y14_RS06805	WP_039959688.1	-2.53828	8.77542	-4.49407	0.000113104	0.00126387	0.953715	noN_vs_N_HS_HO
nitrogen	gene-L0Y14_RS06910	WP_240991642.1	-2.56172	5.52112	-3.79319	0.000740614	0.0195423	-0.513691	LO_vs_HO_H2_noN
nitrogen	gene-L0Y14_RS06910	WP_240991642.1	-5.86416	5.52112	-5.36265	1.07e-05	0.000209632	3.1784	noN_vs_N_HS_HO
nitrogen	gene-L0Y14_RS06915	WP_005959806.1	-2.59764	5.72788	-3.84245	0.000650141	0.0190536	-0.427283	LO_vs_HO_H2_noN
nitrogen	gene-L0Y14_RS06915	WP_005959806.1	-3.08465	5.72788	-3.68691	0.000979818	0.00653212	-0.733647	noN_vs_N_HS_HO
nitrogen	gene-L0Y14_RS06915	WP_005959806.1	-3.47269	5.72788	-3.58696	0.00127269	0.0195894	-0.907959	SW_vs_H2_noN_HO
nitrogen	gene-L0Y14_RS10690	NA	-1.32616	6.15859	-3.13861	0.00401007	0.0332232	-2.18919	LS_vs_HS_N_HO
nitrogen	gene-L0Y14_RS10690	NA	-1.90684	6.15859	-2.8752	0.00768188	0.0306106	-2.72435	noN_vs_N_HS_HO
nitrogen	gene-L0Y14_RS10700	WP_005958991.1	-1.80932	7.90868	-4.32276	0.000179746	0.00179746	0.580294	noN_vs_N_HS_HO
nitrogen	gene-L0Y14_RS10730	WP_005958984.1	-2.41799	13.542	-3.21524	0.00335397	0.0162272	-2.29525	noN_vs_N_HS_HO
nitrogen	gene-L0Y14_RS10730	WP_005958984.1	-3.12968	13.542	-4.30556	0.000194465	0.00442477	0.523608	SW_vs_H2_noN_HO
nitrogen	gene-L0Y14_RS13445	WP_006475486.1	-3.61363	7.49032	-3.90218	0.000554862	0.0175987	-0.266662	LO_vs_HO_H2_noN
nitrogen	gene-L0Y14_RS13445	WP_006475486.1	-4.0462	7.49032	-3.52491	0.00149563	0.0140281	-1.09908	LO_vs_HO_HS_N
nitrogen	gene-L0Y14_RS13445	WP_006475486.1	-2.19903	7.49032	-3.29862	0.00267654	0.0155918	-1.95378	H2_vs_HS_N_HO
nitrogen	gene-L0Y14_RS13445	WP_006475486.1	-2.17761	7.49032	-3.69992	0.000946917	0.00635325	-1.10444	noN_vs_N_HS_HO
nitrogen	gene-L0Y14_RS15970	WP_005958490.1	-1.20329	9.25069	-3.31322	0.00257882	0.013124	-2.0968	noN_vs_N_HS_HO
nitrogen	gene-L0Y14_RS00070	WP_006474977.1	-3.51187	9.33833	-7.47876	4.12e-08	1.62e-05	8.73164	LS_vs_HS_noN_HO
nitrogen	gene-L0Y14_RS00070	WP_006474977.1	-1.65097	9.33833	-3.69615	0.000956345	0.00745143	-1.0079	H2_vs_HS_N_HO
nitrogen	gene-L0Y14_RS00070	WP_006474977.1	-4.03072	9.33833	-10.1752	7.5e-11	3.42e-08	14.8706	H2_vs_HS_noN_HO
nitrogen	gene-L0Y14_RS00070	WP_006474977.1	-4.4991	9.33833	-8.9668	1.13e-09	6.16e-07	12.1477	SW_vs_HS_noN_HO
nitrogen	gene-L0Y14_RS15975	WP_006475441.1	-1.95894	10.2375	-5.10301	2.16e-05	0.000867621	2.68155	LO_vs_HO_HS_N
nitrogen	gene-L0Y14_RS15975	WP_006475441.1	-1.66626	10.2375	-4.89159	3.84e-05	0.000780285	2.07458	H2_vs_HS_N_HO
nitrogen	gene-L0Y14_RS15975	WP_006475441.1	-1.25328	10.2375	-4.32714	0.000177635	0.00189908	0.43912	H2_vs_HS_noN_HO
nitrogen	gene-L0Y14_RS15975	WP_006475441.1	-1.83584	10.2375	-5.32882	1.17e-05	0.000373099	3.2376	SW_vs_HS_noN_HO
nitrogen	gene-L0Y14_RS00405	WP_005966071.1	-5.99477	3.26803	-4.51649	0.000110412	0.00183085	1.27472	LS_vs_HS_noN_HO
nitrogen	gene-L0Y14_RS00405	WP_005966071.1	-7.48274	3.26803	-5.78014	3.71e-06	9.95e-05	4.38012	H2_vs_HS_noN_HO
nitrogen	gene-L0Y14_RS00405	WP_005966071.1	-6.55417	3.26803	-4.116	0.000322604	0.00382255	0.289254	SW_vs_HS_noN_HO
nitrogen	gene-L0Y14_RS00410	WP_005966073.1	-5.30655	7.51096	-8.28171	5.7e-09	4.47e-06	10.636	LS_vs_HS_noN_HO
nitrogen	gene-L0Y14_RS00410	WP_005966073.1	-2.58852	7.51096	-5.06239	2.42e-05	0.00135462	2.61095	LS_vs_HS_N_HO
nitrogen	gene-L0Y14_RS00410	WP_005966073.1	-2.50099	7.51096	-3.07481	0.00470265	0.0306355	-2.29662	LO_vs_HO_HS_N
nitrogen	gene-L0Y14_RS00410	WP_005966073.1	-3.54984	7.51096	-4.08493	0.000340741	0.00357835	0.189394	H2_vs_HS_N_HO
nitrogen	gene-L0Y14_RS00410	WP_005966073.1	-5.94952	7.51096	-9.93595	1.26e-10	3.82e-08	14.3274	H2_vs_HS_noN_HO
nitrogen	gene-L0Y14_RS00410	WP_005966073.1	-7.32019	7.51096	-7.02738	1.3e-07	1.85e-05	7.37145	SW_vs_HS_noN_HO
nitrogen	gene-L0Y14_RS01010	WP_006474366.1	-1.69212	7.3359	-4.53541	0.000101115	0.00129066	1.10449	H2_vs_HS_noN_HO
nitrogen	gene-L0Y14_RS01010	WP_006474366.1	-2.49065	7.3359	-6.11171	1.43e-06	0.000235799	5.31507	H2_vs_LS_noN_HO
nitrogen	gene-L0Y14_RS01010	WP_006474366.1	-1.69128	7.3359	-3.22299	0.00324277	0.0220396	-1.92095	SW_vs_HS_noN_HO
nitrogen	gene-L0Y14_RS01010	WP_006474366.1	-2.48981	7.3359	-4.52885	0.000102932	0.00406392	1.33475	SW_vs_LS_noN_HO
nitrogen	gene-L0Y14_RS01980	WP_006473536.1	-4.22898	5.59143	-5.75411	3.97e-06	0.000254764	4.30849	LS_vs_HS_noN_HO
nitrogen	gene-L0Y14_RS01980	WP_006473536.1	-6.8922	5.59143	-7.9054	1.63e-08	1.49e-06	9.60339	H2_vs_HS_noN_HO
nitrogen	gene-L0Y14_RS01980	WP_006473536.1	-9.20358	5.59143	-5.93604	2.45e-06	0.000124119	4.48898	SW_vs_HS_noN_HO
nitrogen	gene-L0Y14_RS01980	WP_006473536.1	-4.9746	5.59143	-3.16929	0.00376349	0.0349626	-1.83082	SW_vs_LS_noN_HO
nitrogen	gene-L0Y14_RS01990	WP_006473538.1	-5.01308	2.05341	-4.17467	0.000267838	0.00335064	0.466317	LS_vs_HS_noN_HO
nitrogen	gene-L0Y14_RS01990	WP_006473538.1	-7.39128	2.05341	-6.39301	6.77e-07	2.73e-05	5.8296	H2_vs_HS_noN_HO
nitrogen	gene-L0Y14_RS01990	WP_006473538.1	-5.97353	2.05342	-4.32819	0.000177131	0.00259903	0.778863	SW_vs_HS_noN_HO
nitrogen	gene-L0Y14_RS02910	WP_251859300.1	-2.8962	8.01834	-6.19663	1.14e-06	0.000132396	5.52167	LS_vs_HS_noN_HO
nitrogen	gene-L0Y14_RS02910	WP_251859300.1	-2.68409	8.01834	-6.55548	4.42e-07	1.95e-05	6.38849	H2_vs_HS_noN_HO
nitrogen	gene-L0Y14_RS02910	WP_251859300.1	-2.31635	8.01834	-4.30627	0.000187924	0.00266309	0.680763	SW_vs_HS_noN_HO
nitrogen	gene-L0Y14_RS10710	WP_006473859.1	-1.52822	7.98052	-3.48979	0.00163819	0.00942112	-1.58736	noN_vs_N_HS_HO
nitrogen	gene-L0Y14_RS00410	WP_005966073.1	-5.30655	7.51096	-8.28171	5.7e-09	4.47e-06	10.636	LS_vs_HS_noN_HO
nitrogen	gene-L0Y14_RS00410	WP_005966073.1	-2.58852	7.51096	-5.06239	2.42e-05	0.00135462	2.61095	LS_vs_HS_N_HO
nitrogen	gene-L0Y14_RS00410	WP_005966073.1	-2.50099	7.51096	-3.07481	0.00470265	0.0306355	-2.29662	LO_vs_HO_HS_N
nitrogen	gene-L0Y14_RS00410	WP_005966073.1	-3.54984	7.51096	-4.08493	0.000340741	0.00357835	0.189394	H2_vs_HS_N_HO
nitrogen	gene-L0Y14_RS00410	WP_005966073.1	-5.94952	7.51096	-9.93595	1.26e-10	3.82e-08	14.3274	H2_vs_HS_noN_HO
nitrogen	gene-L0Y14_RS00410	WP_005966073.1	-7.32019	7.51096	-7.02738	1.3e-07	1.85e-05	7.37145	SW_vs_HS_noN_HO
nitrogen	gene-L0Y14_RS01010	WP_006474366.1	-1.69212	7.3359	-4.53541	0.000101115	0.00129066	1.10449	H2_vs_HS_noN_HO
nitrogen	gene-L0Y14_RS01010	WP_006474366.1	-2.49065	7.3359	-6.11171	1.43e-06	0.000235799	5.31507	H2_vs_LS_noN_HO
nitrogen	gene-L0Y14_RS01010	WP_006474366.1	-1.69128	7.3359	-3.22299	0.00324277	0.0220396	-1.92095	SW_vs_HS_noN_HO
nitrogen	gene-L0Y14_RS01010	WP_006474366.1	-2.48981	7.3359	-4.52885	0.000102932	0.00406392	1.33475	SW_vs_LS_noN_HO
nitrogen	gene-L0Y14_RS01980	WP_006473536.1	-4.22898	5.59143	-5.75411	3.97e-06	0.000254764	4.30849	LS_vs_HS_noN_HO
nitrogen	gene-L0Y14_RS01980	WP_006473536.1	-6.8922	5.59143	-7.9054	1.63e-08	1.49e-06	9.60339	H2_vs_HS_noN_HO
nitrogen	gene-L0Y14_RS01980	WP_006473536.1	-9.20358	5.59143	-5.93604	2.45e-06	0.000124119	4.48898	SW_vs_HS_noN_HO
nitrogen	gene-L0Y14_RS01980	WP_006473536.1	-4.9746	5.59143	-3.16929	0.00376349	0.0349626	-1.83082	SW_vs_LS_noN_HO
nitrogen	gene-L0Y14_RS01990	WP_006473538.1	-5.01308	2.05341	-4.17467	0.000267838	0.00335064	0.466317	LS_vs_HS_noN_HO
nitrogen	gene-L0Y14_RS01990	WP_006473538.1	-7.39128	2.05341	-6.39301	6.77e-07	2.73e-05	5.8296	H2_vs_HS_noN_HO
nitrogen	gene-L0Y14_RS01990	WP_006473538.1	-5.97353	2.05342	-4.32819	0.000177131	0.00259903	0.778863	SW_vs_HS_noN_HO
nitrogen	gene-L0Y14_RS02910	WP_251859300.1	-2.8962	8.01834	-6.19663	1.14e-06	0.000132396	5.52167	LS_vs_HS_noN_HO
nitrogen	gene-L0Y14_RS02910	WP_251859300.1	-2.68409	8.01834	-6.55548	4.42e-07	1.95e-05	6.38849	H2_vs_HS_noN_HO
nitrogen	gene-L0Y14_RS02910	WP_251859300.1	-2.31635	8.01834	-4.30627	0.000187924	0.00266309	0.680763	SW_vs_HS_noN_HO
nitrogen	gene-L0Y14_RS10710	WP_006473859.1	-1.52822	7.98052	-3.48979	0.00163819	0.00942112	-1.58736	noN_vs_N_HS_HO
nitrogen	gene-L0Y14_RS00080	WP_006474975.1	-3.74234	8.09928	-7.15192	9.43e-08	1.85e-05	7.92899	LS_vs_HS_noN_HO
nitrogen	gene-L0Y14_RS00080	WP_006474975.1	-4.89323	8.09928	-10.1056	8.72e-11	3.42e-08	14.6996	H2_vs_HS_noN_HO
nitrogen	gene-L0Y14_RS00080	WP_006474975.1	-5.10241	8.09928	-7.55807	3.38e-08	6.63e-06	8.84196	SW_vs_HS_noN_HO
nitrogen	gene-L0Y14_RS00085	WP_006474974.1	-2.68807	9.81269	-5.41388	9.31e-06	0.000402472	3.47657	LS_vs_HS_noN_HO
nitrogen	gene-L0Y14_RS00085	WP_006474974.1	-3.86225	9.81269	-9.24861	5.89e-10	1.09e-07	12.8635	H2_vs_HS_noN_HO
nitrogen	gene-L0Y14_RS00085	WP_006474974.1	-2.60323	9.81269	-5.73107	3.95e-06	0.000176628	4.27875	SW_vs_HS_noN_HO
nitrogen	gene-L0Y14_RS03720	WP_081417712.1	-1.12252	8.75291	-3.08943	0.00453456	0.0299129	-2.37395	LO_vs_HO_HS_N
nitrogen	gene-L0Y14_RS06875	WP_050799376.1	-1.16033	11.1778	-2.80483	0.00910558	0.0356948	-3.30528	H2_vs_HS_noN_HO
sulfur	gene-L0Y14_RS00900	WP_005966055.1	-3.45419	12.3498	-3.0531	0.00511763	0.0323327	-2.5136	LO_vs_HO_HS_N
sulfur	gene-L0Y14_RS00900	WP_005966055.1	-3.77695	12.3498	-4.24636	0.000238849	0.00520823	0.320857	SW_vs_H2_noN_HO
sulfur	gene-L0Y14_RS00900	WP_005966055.1	-2.83243	12.3498	-2.88229	0.00774812	0.0420919	-2.98871	SW_vs_HS_noN_HO
sulfur	gene-L0Y14_RS00995	WP_005959157.1	-2.94824	8.29207	-3.52259	0.00150465	0.0217038	-1.09761	SW_vs_H2_noN_HO
sulfur	gene-L0Y14_RS00995	WP_005959157.1	-2.63417	8.29207	-3.06166	0.00485898	0.0302123	-2.18941	SW_vs_HS_noN_HO
sulfur	gene-L0Y14_RS01000	WP_006474367.1	-4.2242	6.8669	-3.73023	0.000874375	0.0149214	-0.582434	SW_vs_H2_noN_HO
sulfur	gene-L0Y14_RS01000	WP_006474367.1	-3.35061	6.8669	-2.89284	0.00735953	0.0407099	-2.4491	SW_vs_HS_noN_HO
sulfur	gene-L0Y14_RS03840	WP_039960560.1	-2.48426	8.51526	-3.03851	0.00514625	0.0324483	-2.35948	LO_vs_HO_HS_N
sulfur	gene-L0Y14_RS03840	WP_039960560.1	-1.71546	8.51526	-2.93948	0.00656775	0.0305522	-2.82551	H2_vs_HS_N_HO
sulfur	gene-L0Y14_RS04000	WP_005960029.1	-2.65165	9.60653	-4.52698	0.000103454	0.00174885	1.17142	LS_vs_HS_noN_HO
sulfur	gene-L0Y14_RS04000	WP_005960029.1	-2.6289	9.60653	-5.01628	2.74e-05	0.000475067	2.37189	H2_vs_HS_noN_HO
sulfur	gene-L0Y14_RS04000	WP_005960029.1	-3.33992	9.60653	-5.85334	2.85e-06	0.00111713	4.67442	noN_vs_N_H2_HO
sulfur	gene-L0Y14_RS04000	WP_005960029.1	-3.60487	9.60653	-6.23513	1.03e-06	5.7e-05	5.61034	noN_vs_N_LS_HO
sulfur	gene-L0Y14_RS12070	WP_006475379.1	-1.21861	6.89295	-2.62974	0.0137962	0.0485958	-3.39235	H2_vs_HS_noN_HO
sulfur	gene-L0Y14_RS12160	WP_005959726.1	-2.39488	10.0965	-3.29235	0.00272395	0.019395	-1.94648	SW_vs_HS_noN_HO
sulfur	gene-L0Y14_RS12165	WP_005959725.1	-2.05239	9.39394	-3.23773	0.0031241	0.0201431	-2.12852	LS_vs_HS_noN_HO
sulfur	gene-L0Y14_RS12165	WP_005959725.1	-2.0315	9.39394	-3.29155	0.00272515	0.015817	-2.00828	H2_vs_HS_N_HO
sulfur	gene-L0Y14_RS12165	WP_005959725.1	-1.3735	9.39394	-2.6248	0.0139569	0.0489113	-3.71485	H2_vs_HS_noN_HO
sulfur	gene-L0Y14_RS12165	WP_005959725.1	-2.00116	9.39394	-3.0232	0.00534496	0.0327796	-2.57607	SW_vs_HS_noN_HO
sulfur	gene-L0Y14_RS12170	WP_005959724.1	-2.36113	8.03529	-4.32831	0.000177075	0.00254549	0.625447	LS_vs_HS_noN_HO
sulfur	gene-L0Y14_RS12170	WP_005959724.1	-2.17386	8.03529	-2.91489	0.00697461	0.039964	-2.62006	LO_vs_HO_HS_N
sulfur	gene-L0Y14_RS12170	WP_005959724.1	-2.31983	8.03529	-4.09072	0.000335497	0.0035351	0.0489712	H2_vs_HS_N_HO
sulfur	gene-L0Y14_RS12170	WP_005959724.1	-1.95837	8.03529	-4.17559	0.000267176	0.00259732	0.0977618	H2_vs_HS_noN_HO
sulfur	gene-L0Y14_RS12170	WP_005959724.1	-2.91667	8.03529	-3.96471	0.00046981	0.00512223	-0.119231	SW_vs_HS_noN_HO
sulfur	gene-L0Y14_RS12195	WP_005959719.1	-2.60298	9.87355	-3.26975	0.00292357	0.0193264	-2.05095	LS_vs_HS_noN_HO
sulfur	gene-L0Y14_RS12195	WP_005959719.1	-2.25821	9.87355	-2.95658	0.00636796	0.0298885	-2.79917	H2_vs_HS_N_HO
sulfur	gene-L0Y14_RS12195	WP_005959719.1	-1.93085	9.87355	-2.94358	0.00657332	0.0277422	-3.00253	H2_vs_HS_noN_HO
sulfur	gene-L0Y14_RS12195	WP_005959719.1	-3.70415	9.87355	-4.13976	0.000302822	0.00365951	0.196626	SW_vs_HS_noN_HO
sulfur	gene-L0Y14_RS12200	WP_039959666.1	-3.12523	10.0581	-4.01786	0.00041875	0.00450299	-0.19404	LS_vs_HS_noN_HO
sulfur	gene-L0Y14_RS12200	WP_039959666.1	-3.03043	10.0581	-3.42408	0.00197433	0.0171007	-1.57943	LO_vs_HO_HS_N
sulfur	gene-L0Y14_RS12200	WP_039959666.1	-3.27338	10.0581	-4.34471	0.0001751	0.00219926	0.632994	H2_vs_HS_N_HO
sulfur	gene-L0Y14_RS12200	WP_039959666.1	-2.39259	10.0581	-3.72204	0.000912923	0.0065447	-1.11273	H2_vs_HS_noN_HO
sulfur	gene-L0Y14_RS12200	WP_039959666.1	-2.86533	10.0581	-3.777	0.000790558	0.0229848	-0.660821	H2_vs_LS_N_HO
sulfur	gene-L0Y14_RS12200	WP_039959666.1	-3.86037	10.0581	-4.847	4.53e-05	0.000981891	1.97277	SW_vs_HS_noN_HO
sulfur	gene-L0Y14_RS13455	WP_005963126.1	-3.65302	7.62009	-3.52404	0.00149901	0.0140281	-1.14578	LO_vs_HO_HS_N
sulfur	gene-L0Y14_RS13455	WP_005963126.1	-2.39822	7.62009	-3.53954	0.00143988	0.0100249	-1.35977	H2_vs_HS_N_HO
sulfur	gene-L0Y14_RS13455	WP_005963126.1	-1.92612	7.62009	-3.31627	0.00255882	0.0130866	-2.06573	noN_vs_N_HS_HO
sulfur	gene-L0Y14_RS13460	WP_040819936.1	-1.43921	9.79249	-2.997	0.00570227	0.0412426	-2.55681	LS_vs_HS_N_HO
sulfur	gene-L0Y14_RS13460	WP_040819936.1	-2.0656	9.79249	-3.26563	0.00291076	0.0222922	-1.98545	LO_vs_HO_HS_N
sulfur	gene-L0Y14_RS13460	WP_040819936.1	-1.54359	9.79249	-2.81254	0.00893813	0.0376216	-3.1235	H2_vs_HS_N_HO
sulfur	gene-L0Y14_RS13460	WP_040819936.1	-2.18794	9.79249	-4.38536	0.000151785	0.00155753	0.641312	noN_vs_N_HS_HO
sulfur	gene-L0Y14_RS06615	WP_005964387.1	-2.40716	8.94713	-3.83906	0.000655999	0.0122122	-0.478132	SW_vs_H2_noN_HO
sulfur	gene-L0Y14_RS06615	WP_005964387.1	-2.1931	8.94713	-3.31624	0.00255899	0.0184718	-1.78521	SW_vs_HS_noN_HO
sulfur	gene-L0Y14_RS12140	WP_006475269.1	-3.00009	7.9274	-5.39819	9.71e-06	0.000525781	3.51912	LO_vs_HO_HS_N
sulfur	gene-L0Y14_RS12140	WP_006475269.1	-2.66827	7.9274	-6.11278	1.42e-06	9.31e-05	5.3195	H2_vs_HS_N_HO
sulfur	gene-L0Y14_RS12140	WP_006475269.1	-2.03611	7.9274	-4.63235	7.77e-05	0.00668979	1.56158	H2_vs_LS_N_HO
sulfur	gene-L0Y14_RS12140	WP_006475269.1	-1.64384	7.9274	-4.71772	6.17e-05	0.000799704	1.51821	noN_vs_N_HS_HO
sulfur	gene-L0Y14_RS03315	WP_005961635.1	-1.92295	7.45626	-3.84357	0.000648208	0.00508844	-0.621463	H2_vs_HS_noN_HO
sulfur	gene-L0Y14_RS03740	WP_039959828.1	-2.74656	6.64751	-4.29952	0.000191378	0.00263564	0.665066	LS_vs_HS_noN_HO
sulfur	gene-L0Y14_RS03740	WP_039959828.1	-2.95535	6.64751	-4.84947	4.31e-05	0.000686937	2.04913	H2_vs_HS_noN_HO
sulfur	gene-L0Y14_RS03740	WP_039959828.1	-4.41585	6.64751	-4.12243	0.000308155	0.0140233	0.240703	H2_vs_LS_N_HO
sulfur	gene-L0Y14_RS03740	WP_039959828.1	-2.48878	6.64751	-3.09436	0.00447917	0.0285286	-2.12665	SW_vs_HS_noN_HO
sulfur	gene-L0Y14_RS12185	WP_005959721.1	-3.17279	7.37025	-3.9063	0.000548818	0.00545991	-0.286886	LS_vs_HS_noN_HO
sulfur	gene-L0Y14_RS12190	WP_005959720.1	-2.54948	7.76181	-3.32826	0.00248171	0.0172402	-1.80498	LS_vs_HS_noN_HO
sulfur	gene-L0Y14_RS03740	WP_039959828.1	-2.74656	6.64751	-4.29952	0.000191378	0.00263564	0.665066	LS_vs_HS_noN_HO
sulfur	gene-L0Y14_RS03740	WP_039959828.1	-2.95535	6.64751	-4.84947	4.31e-05	0.000686937	2.04913	H2_vs_HS_noN_HO
sulfur	gene-L0Y14_RS03740	WP_039959828.1	-4.41585	6.64751	-4.12243	0.000308155	0.0140233	0.240703	H2_vs_LS_N_HO
sulfur	gene-L0Y14_RS03740	WP_039959828.1	-2.48878	6.64751	-3.09436	0.00447917	0.0285286	-2.12665	SW_vs_HS_noN_HO
sulfur	gene-L0Y14_RS12185	WP_005959721.1	-3.17279	7.37025	-3.9063	0.000548818	0.00545991	-0.286886	LS_vs_HS_noN_HO
sulfur	gene-L0Y14_RS12190	WP_005959720.1	-2.54948	7.76181	-3.32826	0.00248171	0.0172402	-1.80498	LS_vs_HS_noN_HO

## Sheet: Data_Fig2b_functional_frequency
comparison	functional_role	frequency	direction
H2_vs_HS_N_HO	beta_ox	0	down
H2_vs_HS_noN_HO	beta_ox	0	down
H2_vs_LS_N_HO	beta_ox	0	down
H2_vs_LS_noN_HO	beta_ox	1	down
LO_vs_HO_H2_noN	beta_ox	0	down
LO_vs_HO_HS_N	beta_ox	0	down
LS_vs_HS_N_HO	beta_ox	0	down
LS_vs_HS_noN_HO	beta_ox	0	down
noN_vs_N_H2_HO	beta_ox	0	down
noN_vs_N_HS_HO	beta_ox	0	down
noN_vs_N_LS_HO	beta_ox	0	down
SW_vs_H2_noN_HO	beta_ox	0	down
SW_vs_HS_noN_HO	beta_ox	0	down
SW_vs_LS_noN_HO	beta_ox	0	down
H2_vs_HS_N_HO	carbon_fix	11	down
H2_vs_HS_noN_HO	carbon_fix	9	down
H2_vs_LS_N_HO	carbon_fix	3	down
H2_vs_LS_noN_HO	carbon_fix	0	down
LO_vs_HO_H2_noN	carbon_fix	2	down
LO_vs_HO_HS_N	carbon_fix	10	down
LS_vs_HS_N_HO	carbon_fix	10	down
LS_vs_HS_noN_HO	carbon_fix	12	down
noN_vs_N_H2_HO	carbon_fix	6	down
noN_vs_N_HS_HO	carbon_fix	27	down
noN_vs_N_LS_HO	carbon_fix	0	down
SW_vs_H2_noN_HO	carbon_fix	5	down
SW_vs_HS_noN_HO	carbon_fix	9	down
SW_vs_LS_noN_HO	carbon_fix	1	down
H2_vs_HS_N_HO	central	1	down
H2_vs_HS_noN_HO	central	1	down
H2_vs_LS_N_HO	central	1	down
H2_vs_LS_noN_HO	central	2	down
LO_vs_HO_H2_noN	central	0	down
LO_vs_HO_HS_N	central	1	down
LS_vs_HS_N_HO	central	0	down
LS_vs_HS_noN_HO	central	1	down
noN_vs_N_H2_HO	central	0	down
noN_vs_N_HS_HO	central	0	down
noN_vs_N_LS_HO	central	0	down
SW_vs_H2_noN_HO	central	0	down
SW_vs_HS_noN_HO	central	1	down
SW_vs_LS_noN_HO	central	0	down
H2_vs_HS_N_HO	fab	2	down
H2_vs_HS_noN_HO	fab	1	down
H2_vs_LS_N_HO	fab	0	down
H2_vs_LS_noN_HO	fab	0	down
LO_vs_HO_H2_noN	fab	0	down
LO_vs_HO_HS_N	fab	2	down
LS_vs_HS_N_HO	fab	1	down
LS_vs_HS_noN_HO	fab	0	down
noN_vs_N_H2_HO	fab	0	down
noN_vs_N_HS_HO	fab	1	down
noN_vs_N_LS_HO	fab	1	down
SW_vs_H2_noN_HO	fab	1	down
SW_vs_HS_noN_HO	fab	2	down
SW_vs_LS_noN_HO	fab	0	down
H2_vs_HS_N_HO	hydrogenase	0	down
H2_vs_HS_noN_HO	hydrogenase	0	down
H2_vs_LS_N_HO	hydrogenase	0	down
H2_vs_LS_noN_HO	hydrogenase	0	down
LO_vs_HO_H2_noN	hydrogenase	0	down
LO_vs_HO_HS_N	hydrogenase	0	down
LS_vs_HS_N_HO	hydrogenase	0	down
LS_vs_HS_noN_HO	hydrogenase	0	down
noN_vs_N_H2_HO	hydrogenase	4	down
noN_vs_N_HS_HO	hydrogenase	0	down
noN_vs_N_LS_HO	hydrogenase	0	down
SW_vs_H2_noN_HO	hydrogenase	0	down
SW_vs_HS_noN_HO	hydrogenase	0	down
SW_vs_LS_noN_HO	hydrogenase	0	down
H2_vs_HS_N_HO	nitrogen	5	down
H2_vs_HS_noN_HO	nitrogen	18	down
H2_vs_LS_N_HO	nitrogen	0	down
H2_vs_LS_noN_HO	nitrogen	3	down
LO_vs_HO_H2_noN	nitrogen	4	down
LO_vs_HO_HS_N	nitrogen	7	down
LS_vs_HS_N_HO	nitrogen	3	down
LS_vs_HS_noN_HO	nitrogen	15	down
noN_vs_N_H2_HO	nitrogen	0	down
noN_vs_N_HS_HO	nitrogen	13	down
noN_vs_N_LS_HO	nitrogen	0	down
SW_vs_H2_noN_HO	nitrogen	3	down
SW_vs_HS_noN_HO	nitrogen	17	down
SW_vs_LS_noN_HO	nitrogen	4	down
H2_vs_HS_N_HO	sulfur	8	down
H2_vs_HS_noN_HO	sulfur	9	down
H2_vs_LS_N_HO	sulfur	4	down
H2_vs_LS_noN_HO	sulfur	0	down
LO_vs_HO_H2_noN	sulfur	0	down
LO_vs_HO_HS_N	sulfur	7	down
LS_vs_HS_N_HO	sulfur	1	down
LS_vs_HS_noN_HO	sulfur	11	down
noN_vs_N_H2_HO	sulfur	1	down
noN_vs_N_HS_HO	sulfur	3	down
noN_vs_N_LS_HO	sulfur	1	down
SW_vs_H2_noN_HO	sulfur	4	down
SW_vs_HS_noN_HO	sulfur	11	down
SW_vs_LS_noN_HO	sulfur	0	down
H2_vs_HS_N_HO	beta_ox	2	up
H2_vs_HS_noN_HO	beta_ox	0	up
H2_vs_LS_N_HO	beta_ox	0	up
H2_vs_LS_noN_HO	beta_ox	0	up
LO_vs_HO_H2_noN	beta_ox	0	up
LO_vs_HO_HS_N	beta_ox	3	up
LS_vs_HS_N_HO	beta_ox	2	up
LS_vs_HS_noN_HO	beta_ox	0	up
noN_vs_N_H2_HO	beta_ox	0	up
noN_vs_N_HS_HO	beta_ox	1	up
noN_vs_N_LS_HO	beta_ox	0	up
SW_vs_H2_noN_HO	beta_ox	3	up
SW_vs_HS_noN_HO	beta_ox	3	up
SW_vs_LS_noN_HO	beta_ox	2	up
H2_vs_HS_N_HO	carbon_fix	7	up
H2_vs_HS_noN_HO	carbon_fix	30	up
H2_vs_LS_N_HO	carbon_fix	8	up
H2_vs_LS_noN_HO	carbon_fix	12	up
LO_vs_HO_H2_noN	carbon_fix	6	up
LO_vs_HO_HS_N	carbon_fix	9	up
LS_vs_HS_N_HO	carbon_fix	0	up
LS_vs_HS_noN_HO	carbon_fix	19	up
noN_vs_N_H2_HO	carbon_fix	5	up
noN_vs_N_HS_HO	carbon_fix	7	up
noN_vs_N_LS_HO	carbon_fix	0	up
SW_vs_H2_noN_HO	carbon_fix	3	up
SW_vs_HS_noN_HO	carbon_fix	28	up
SW_vs_LS_noN_HO	carbon_fix	7	up
H2_vs_HS_N_HO	central	2	up
H2_vs_HS_noN_HO	central	1	up
H2_vs_LS_N_HO	central	1	up
H2_vs_LS_noN_HO	central	1	up
LO_vs_HO_H2_noN	central	1	up
LO_vs_HO_HS_N	central	0	up
LS_vs_HS_N_HO	central	0	up
LS_vs_HS_noN_HO	central	0	up
noN_vs_N_H2_HO	central	0	up
noN_vs_N_HS_HO	central	1	up
noN_vs_N_LS_HO	central	1	up
SW_vs_H2_noN_HO	central	0	up
SW_vs_HS_noN_HO	central	0	up
SW_vs_LS_noN_HO	central	1	up
H2_vs_HS_N_HO	fab	0	up
H2_vs_HS_noN_HO	fab	1	up
H2_vs_LS_N_HO	fab	0	up
H2_vs_LS_noN_HO	fab	1	up
LO_vs_HO_H2_noN	fab	0	up
LO_vs_HO_HS_N	fab	0	up
LS_vs_HS_N_HO	fab	0	up
LS_vs_HS_noN_HO	fab	1	up
noN_vs_N_H2_HO	fab	0	up
noN_vs_N_HS_HO	fab	0	up
noN_vs_N_LS_HO	fab	0	up
SW_vs_H2_noN_HO	fab	0	up
SW_vs_HS_noN_HO	fab	1	up
SW_vs_LS_noN_HO	fab	0	up
H2_vs_HS_N_HO	hydrogenase	5	up
H2_vs_HS_noN_HO	hydrogenase	3	up
H2_vs_LS_N_HO	hydrogenase	4	up
H2_vs_LS_noN_HO	hydrogenase	0	up
LO_vs_HO_H2_noN	hydrogenase	4	up
LO_vs_HO_HS_N	hydrogenase	8	up
LS_vs_HS_N_HO	hydrogenase	3	up
LS_vs_HS_noN_HO	hydrogenase	1	up
noN_vs_N_H2_HO	hydrogenase	0	up
noN_vs_N_HS_HO	hydrogenase	1	up
noN_vs_N_LS_HO	hydrogenase	0	up
SW_vs_H2_noN_HO	hydrogenase	1	up
SW_vs_HS_noN_HO	hydrogenase	4	up
SW_vs_LS_noN_HO	hydrogenase	4	up
H2_vs_HS_N_HO	nitrogen	16	up
H2_vs_HS_noN_HO	nitrogen	20	up
H2_vs_LS_N_HO	nitrogen	8	up
H2_vs_LS_noN_HO	nitrogen	7	up
LO_vs_HO_H2_noN	nitrogen	5	up
LO_vs_HO_HS_N	nitrogen	7	up
LS_vs_HS_N_HO	nitrogen	1	up
LS_vs_HS_noN_HO	nitrogen	6	up
noN_vs_N_H2_HO	nitrogen	2	up
noN_vs_N_HS_HO	nitrogen	19	up
noN_vs_N_LS_HO	nitrogen	5	up
SW_vs_H2_noN_HO	nitrogen	2	up
SW_vs_HS_noN_HO	nitrogen	8	up
SW_vs_LS_noN_HO	nitrogen	1	up
H2_vs_HS_N_HO	sulfur	2	up
H2_vs_HS_noN_HO	sulfur	1	up
H2_vs_LS_N_HO	sulfur	0	up
H2_vs_LS_noN_HO	sulfur	1	up
LO_vs_HO_H2_noN	sulfur	2	up
LO_vs_HO_HS_N	sulfur	2	up
LS_vs_HS_N_HO	sulfur	4	up
LS_vs_HS_noN_HO	sulfur	0	up
noN_vs_N_H2_HO	sulfur	1	up
noN_vs_N_HS_HO	sulfur	5	up
noN_vs_N_LS_HO	sulfur	0	up
SW_vs_H2_noN_HO	sulfur	2	up
SW_vs_HS_noN_HO	sulfur	0	up
SW_vs_LS_noN_HO	sulfur	2	up

## Sheet: readme_Fig2b
These data represent the results from analyzing the metatranscriptmes of the Candidatus Endoriftia persephone symbiont samples from symbiont bearing trophosome tissue of the hydrothermal vent tubeworms Riftia pachyptila incubated under high pressure and varying amounts of sulfide, oxygen, hydrogen and nitrate with respect to their metabolic functional categories. Genes were filtered using a p-adj…
beta_ox = genes involved n beta oxidation
carbon_fix = carbon fixation genes (some of which could operate oxidatively)
central = central carbon genes (ones that are not carbon fixation genes)
fab = fatty acic biosynthetic pathways
hydrogenase = hydrogenase genes
nitrogen = nitrogen metabolism genes (for nitrate reductions to either ammonium or N2)
sulfur = sulfide oxidation genes
The Functional frequency table represnts the number of genes that were significantly DE (using the filtering as described above) for each category, in each comparison
A note on comparisons:
The first letters in the abbreviation represents the numerator and the second set of letters represent the treatment in the denominator such that if the logFC is positive the gene in question shows higher levels of expresson in the numerator (first letters). The last two sets of letters represent the aquaria conditions that were constant for both. An example: "LS_vs_HS_noN_HO" means low sulfide (…
locus_ID and accession numbers from the genome GCF_023733635.1
AveExpr is the mean log2 expression values across all samples.
"t" is the T statistic from the t-test between the two treatments being compared.
"P.value" is the p value calculated from the T-test in the limma DE expression analysis
"adj.P.value" is the false discovery rate (FDR) p-value using the Benjamin Hochberg method.
"B" is the posterior log odds that the gene is differentially expressed.
The treatment comparisons that were used in the t-test.
