# Supplementary material for: Co-expression analysis reveals distinct alliances around two carbon fixation pathways in hydrothermal vent symbionts
Source: Nat Microbiol. 2024 Jun 5;9(6):1526–39. doi: 10.1038/s41564-024-01704-y (PMC11636981; doi:10.1038/s41564-024-01704-y)
Supplement: Supplementary file 5 — Binary files for each gene for each functional category used in Fig. 4a–d, with zero indicating no shared first neighbours and 1 indicating shared first neighbours in the WGCNA network. These are the files used to make the figures in UpsetR. [file 41564_2024_1704_MOESM5_ESM.xlsx]

## Sheet: rawdataFig4a
locus_ID	rtca	cbb	amtB	amtB_2_ammoniumT	nirBD_nasA_nark1	glnA	gogat	hoa1	hoa2	otr	nap	narGHI	norCB	nosZ_cluster	nirS
gene-L0Y14_RS02910	0	0	0	1	0	0	0	0	0	0	0	0	0	0	0
gene-L0Y14_RS10400	0	0	0	1	0	0	0	0	0	0	0	0	0	0	0
gene-L0Y14_RS10410	0	0	0	1	1	0	0	0	0	0	0	0	0	0	0
gene-L0Y14_RS07060	0	1	1	0	0	1	1	0	0	0	0	0	0	0	0
gene-L0Y14_RS02585	0	1	1	0	0	1	1	0	0	0	0	0	0	0	0
gene-L0Y14_RS11340	0	0	1	0	1	0	0	1	0	0	0	0	0	0	0
gene-L0Y14_RS10385	0	1	1	0	1	1	1	0	0	0	0	0	0	0	0
gene-L0Y14_RS10325	0	1	1	0	1	0	0	1	0	0	0	0	0	0	0
gene-L0Y14_RS11650	0	1	1	0	1	0	0	1	0	0	0	0	0	0	0
gene-L0Y14_RS01285	0	1	1	0	0	1	1	0	0	0	0	0	0	0	0
gene-L0Y14_RS01990	0	0	1	0	1	0	0	0	0	0	0	0	0	0	0
gene-L0Y14_RS01290	0	1	1	0	0	1	1	0	0	0	0	0	0	0	0
gene-L0Y14_RS04610	0	1	1	0	1	1	0	0	0	0	0	0	0	0	0
gene-L0Y14_RS01980	0	0	1	0	1	1	0	1	0	0	0	0	0	0	0
gene-L0Y14_RS00070	0	1	1	0	1	1	1	0	0	0	0	0	0	0	0
gene-L0Y14_RS00405	0	0	1	0	1	1	0	0	0	0	0	0	0	0	0
gene-L0Y14_RS11615	0	1	1	0	0	1	1	0	0	0	0	0	0	0	0
gene-L0Y14_RS01985	0	0	1	0	1	1	0	1	0	0	0	0	0	0	0
gene-L0Y14_RS01995	0	0	1	0	1	0	0	1	0	0	0	0	0	0	0
gene-L0Y14_RS15490	0	1	1	0	1	0	0	0	0	0	0	0	0	0	0
gene-L0Y14_RS00400	0	1	1	0	1	1	0	1	0	0	0	0	0	0	0
gene-L0Y14_RS02000	0	0	1	0	1	0	0	1	0	0	0	0	0	0	0
gene-L0Y14_RS03240	0	1	1	0	0	1	1	0	0	0	0	0	0	0	0
gene-L0Y14_RS00410	0	0	1	0	1	1	0	0	0	0	0	0	0	0	0
gene-L0Y14_RS00080	0	0	1	0	1	1	0	0	0	0	0	0	0	0	0
gene-L0Y14_RS00085	0	0	1	0	1	0	0	0	0	0	0	0	0	0	0
gene-L0Y14_RS00090	0	0	1	0	1	1	0	0	0	0	0	0	0	0	0
gene-L0Y14_RS01745	0	1	1	0	0	1	1	0	1	0	0	0	0	0	0
gene-L0Y14_RS10290	0	1	1	0	0	1	1	0	1	0	0	0	0	0	0
gene-L0Y14_RS01650	0	1	1	0	1	0	0	1	0	0	0	0	0	0	0
gene-L0Y14_RS01750	0	1	1	0	0	1	1	0	0	0	0	0	0	0	0
gene-L0Y14_RS14135	0	1	1	0	0	1	1	1	0	0	0	0	0	0	0
gene-L0Y14_RS13495	0	0	1	0	0	1	1	0	0	0	0	0	0	0	0
gene-L0Y14_RS03750	0	1	1	0	0	1	1	0	0	0	0	0	0	0	0
gene-L0Y14_RS13170	0	1	1	0	0	1	1	0	0	0	0	0	0	0	0
gene-L0Y14_RS15140	0	1	1	0	0	1	0	1	0	0	0	0	0	0	0
gene-L0Y14_RS05075	0	1	1	0	1	1	0	1	0	0	0	0	0	0	0
gene-L0Y14_RS12675	0	1	1	0	1	1	1	1	0	0	0	0	0	0	0
gene-L0Y14_RS01660	0	1	1	0	1	0	0	1	0	0	0	1	0	0	0
gene-L0Y14_RS05085	0	1	1	0	0	1	1	0	0	0	0	0	0	0	0
gene-L0Y14_RS16065	0	0	1	0	0	1	1	0	0	0	0	0	0	0	0
gene-L0Y14_RS15135	0	1	1	0	1	1	0	1	0	0	0	0	0	0	0
gene-L0Y14_RS10885	0	0	1	0	1	0	0	1	0	0	0	0	0	0	0
gene-L0Y14_RS02020	0	0	1	0	0	1	0	0	0	0	0	0	0	0	0
gene-L0Y14_RS16070	0	1	1	0	0	1	1	0	0	0	0	0	0	0	0
gene-L0Y14_RS05080	0	1	1	0	1	1	1	0	0	0	0	0	0	0	0
gene-L0Y14_RS01755	0	1	1	0	1	1	1	1	0	0	0	0	0	0	0
gene-L0Y14_RS01760	0	1	1	0	0	1	1	0	0	0	0	0	0	0	0
gene-L0Y14_RS01710	0	1	1	0	0	1	1	0	0	0	0	0	0	0	0
gene-L0Y14_RS16060	0	1	1	0	1	1	1	1	0	0	0	0	0	0	0
gene-L0Y14_RS12200	0	1	0	0	0	1	1	0	0	0	0	0	0	0	0
gene-L0Y14_RS12195	0	1	0	0	0	1	1	0	0	0	0	1	0	0	0
gene-L0Y14_RS12170	0	1	0	0	0	1	1	0	0	0	0	0	0	0	0
gene-L0Y14_RS01300	0	1	0	0	0	1	0	0	0	0	0	0	0	0	0
gene-L0Y14_RS13500	0	1	0	0	0	1	1	0	0	0	0	0	0	0	0
gene-L0Y14_RS01770	0	1	0	0	0	1	1	0	0	0	0	1	0	0	0
gene-L0Y14_RS10380	0	0	0	0	0	1	1	0	0	0	0	0	0	0	0
gene-L0Y14_RS06755	0	1	0	0	0	1	1	0	0	0	0	0	0	0	0
gene-L0Y14_RS15975	0	1	0	0	0	1	1	0	0	0	0	0	0	0	0
gene-L0Y14_RS14625	0	1	0	0	0	1	0	0	0	0	0	0	0	0	0
gene-L0Y14_RS08985	0	1	0	0	0	1	1	0	0	0	0	0	0	0	0
gene-L0Y14_RS14720	0	1	0	0	0	1	1	1	0	0	0	1	0	0	0
gene-L0Y14_RS01295	0	1	0	0	0	1	1	0	0	0	0	0	0	0	0
gene-L0Y14_RS16095	0	0	0	0	0	0	1	0	0	0	0	0	0	1	0
gene-L0Y14_RS05045	1	0	0	0	0	0	1	0	0	0	1	0	0	1	1
gene-L0Y14_RS01740	0	0	0	0	0	0	1	0	0	0	0	0	0	0	0
gene-L0Y14_RS00470	1	0	0	0	0	0	1	0	0	0	1	0	0	1	1
gene-L0Y14_RS05060	1	0	0	0	0	0	1	0	0	0	1	0	0	1	1
gene-L0Y14_RS16260	0	0	0	0	0	0	1	0	0	0	0	0	0	1	0
gene-L0Y14_RS01255	0	0	0	0	0	0	1	0	0	0	0	0	0	1	0
gene-L0Y14_RS05065	1	0	0	0	0	0	1	0	0	0	1	0	0	1	1
gene-L0Y14_RS05040	1	0	0	0	0	0	1	0	0	0	1	0	0	1	1
gene-L0Y14_RS05055	1	0	0	0	0	0	1	0	0	0	1	0	0	1	1
gene-L0Y14_RS15970	0	0	0	0	0	0	1	0	0	0	0	1	0	0	0
gene-L0Y14_RS05035	1	0	0	0	0	0	1	0	0	0	1	0	0	1	1
gene-L0Y14_RS00945	0	0	0	0	0	0	1	0	0	0	0	1	0	0	0
gene-L0Y14_RS00940	0	0	0	0	0	0	1	0	0	0	0	1	0	0	0
gene-L0Y14_RS01865	0	1	0	0	0	0	1	0	0	0	0	0	0	0	0
gene-L0Y14_RS00065	0	1	0	0	0	0	1	0	0	0	0	1	0	0	0
gene-L0Y14_RS12160	0	1	0	0	0	0	1	0	0	0	0	1	0	0	0
gene-L0Y14_RS12165	0	1	0	0	0	0	1	0	0	0	0	0	0	0	0
gene-L0Y14_RS08690	0	1	0	0	0	0	1	0	0	0	0	0	0	0	0
gene-L0Y14_RS06020	0	1	0	0	0	0	1	0	1	0	0	0	0	0	0
gene-L0Y14_RS06390	0	1	0	0	0	0	1	0	0	0	0	0	0	0	0
gene-L0Y14_RS01830	0	1	0	0	0	0	1	0	0	0	0	0	0	0	0
gene-L0Y14_RS01790	0	1	0	0	0	0	1	0	1	0	0	0	0	0	0
gene-L0Y14_RS10370	0	0	0	0	0	0	1	0	0	0	0	0	0	0	0
gene-L0Y14_RS03415	0	0	0	0	0	0	1	0	0	0	0	0	0	0	0
gene-L0Y14_RS02885	0	1	0	0	0	0	1	0	0	0	0	0	0	0	0
gene-L0Y14_RS06865	0	1	0	0	0	0	1	0	0	0	0	0	0	0	0
gene-L0Y14_RS07315	0	1	0	0	0	0	1	0	0	0	0	0	0	0	0
gene-L0Y14_RS14945	0	1	0	0	0	0	1	0	0	0	0	0	0	0	0
gene-L0Y14_RS01850	0	0	0	0	0	0	1	0	0	0	0	0	0	0	0
gene-L0Y14_RS14920	0	0	0	0	0	0	1	0	0	0	0	0	0	0	0
gene-L0Y14_RS07320	0	1	0	0	0	0	1	0	0	0	0	0	0	0	0
gene-L0Y14_RS06395	0	0	0	0	0	0	1	0	0	0	0	0	0	0	0
gene-L0Y14_RS11070	0	0	0	0	0	0	1	0	0	0	0	0	0	0	0
gene-L0Y14_RS14685	0	0	0	0	0	0	1	0	0	0	0	0	0	0	0
gene-L0Y14_RS01735	0	1	0	0	0	0	1	0	1	0	0	0	0	0	0
gene-L0Y14_RS00110	0	0	0	0	0	0	1	0	0	0	0	0	0	0	0
gene-L0Y14_RS13040	0	1	0	0	0	0	1	0	0	0	0	0	0	0	0
gene-L0Y14_RS05105	0	1	0	0	0	0	1	0	1	0	0	0	0	0	0
gene-L0Y14_RS12190	0	1	0	0	0	0	1	0	0	0	0	0	0	0	0
gene-L0Y14_RS06860	0	1	0	0	0	0	1	0	0	0	0	0	0	0	0
gene-L0Y14_RS10045	0	0	0	0	0	0	1	0	0	0	0	0	0	0	0
gene-L0Y14_RS01805	0	1	0	0	0	0	1	0	0	0	0	0	0	0	0
gene-L0Y14_RS01815	0	0	0	0	0	0	1	0	0	0	0	0	0	0	0
gene-L0Y14_RS13050	0	0	0	0	0	0	1	0	0	0	0	0	0	0	0
gene-L0Y14_RS06095	0	0	0	0	0	0	1	0	0	0	0	0	0	0	0
gene-L0Y14_RS01800	0	1	0	0	0	0	1	0	0	0	0	0	0	0	0
gene-L0Y14_RS03425	0	1	0	0	0	0	1	0	0	0	0	0	0	0	0
gene-L0Y14_RS01775	0	0	0	0	0	0	1	0	0	0	0	0	0	0	0
gene-L0Y14_RS01900	0	1	0	0	0	0	1	0	0	0	0	1	0	0	0
gene-L0Y14_RS09130	0	0	0	0	0	0	1	0	0	0	0	0	0	0	0
gene-L0Y14_RS01785	0	1	0	0	0	0	1	0	0	0	0	1	0	0	0
gene-L0Y14_RS12145	0	1	0	0	0	0	1	0	0	0	0	0	0	0	0
gene-L0Y14_RS07820	0	1	0	0	0	0	1	0	0	0	0	0	0	0	0
gene-L0Y14_RS12150	0	0	0	0	0	0	1	0	0	0	0	0	0	0	0
gene-L0Y14_RS15480	0	0	0	0	0	0	1	0	0	0	0	0	0	0	0
gene-L0Y14_RS12185	0	1	0	0	0	0	1	0	0	0	0	0	0	0	0
gene-L0Y14_RS03365	0	0	0	0	0	0	1	0	0	0	0	0	0	0	0
gene-L0Y14_RS12175	0	1	0	0	0	0	1	0	0	0	0	0	0	0	0
gene-L0Y14_RS11075	0	1	0	0	0	0	1	0	1	0	0	1	0	0	0
gene-L0Y14_RS04620	0	0	0	0	0	0	1	0	0	0	0	0	0	0	0
gene-L0Y14_RS09970	0	1	0	0	1	0	0	1	0	0	0	0	0	0	0
gene-L0Y14_RS05240	0	0	0	0	0	0	0	1	0	0	0	0	0	0	0
gene-L0Y14_RS15785	0	0	0	0	1	0	0	1	0	0	0	0	0	0	0
gene-L0Y14_RS07300	0	1	0	0	0	0	0	1	0	0	0	0	0	0	0
gene-L0Y14_RS01435	0	1	0	0	0	0	0	1	0	0	0	1	0	0	0
gene-L0Y14_RS13725	0	0	0	0	1	0	0	1	0	0	0	0	0	0	0
gene-L0Y14_RS16345	0	1	0	0	0	0	0	1	0	0	0	0	0	0	0
gene-L0Y14_RS12680	0	1	0	0	0	0	0	1	0	0	0	1	0	0	0
gene-L0Y14_RS09965	0	0	0	0	1	0	0	1	0	0	0	0	0	0	0
gene-L0Y14_RS13680	0	0	0	0	1	0	0	1	0	0	0	0	0	0	0
gene-L0Y14_RS11335	0	1	0	0	0	0	0	1	0	0	0	1	0	0	0
gene-L0Y14_RS11665	0	0	0	0	0	0	0	1	0	0	0	0	0	0	0
gene-L0Y14_RS16020	0	0	0	0	0	0	0	1	0	0	0	0	0	0	0
gene-L0Y14_RS00795	0	1	0	0	0	0	0	1	0	0	0	1	0	0	0
gene-L0Y14_RS04310	0	1	0	0	0	0	0	1	0	0	0	0	0	0	0
gene-L0Y14_RS00195	0	1	0	0	0	0	0	1	0	0	0	1	0	0	0
gene-L0Y14_RS05700	0	1	0	0	0	0	0	1	0	0	0	1	0	0	0
gene-L0Y14_RS03340	0	1	0	0	0	0	0	1	0	0	0	0	0	0	0
gene-L0Y14_RS05305	0	1	0	0	0	0	0	1	0	0	0	1	0	0	0
gene-L0Y14_RS08240	0	0	0	0	0	0	0	1	0	0	0	0	0	0	0
gene-L0Y14_RS04180	0	0	0	0	1	0	0	1	0	0	0	1	0	0	0
gene-L0Y14_RS01620	0	1	0	0	0	0	0	1	0	0	0	1	0	0	0
gene-L0Y14_RS08265	0	0	0	0	0	0	0	1	0	0	0	0	0	0	0
gene-L0Y14_RS11085	0	1	0	0	0	0	0	1	0	0	0	1	0	0	0
gene-L0Y14_RS03495	0	0	0	0	0	0	0	1	0	0	0	0	0	0	0
gene-L0Y14_RS11415	0	1	0	0	0	0	0	1	0	0	0	1	0	0	0
gene-L0Y14_RS14790	0	1	0	0	0	0	0	1	0	0	0	1	0	0	0
gene-L0Y14_RS05260	0	0	0	0	0	0	0	1	0	0	0	0	0	0	0
gene-L0Y14_RS01010	0	0	0	0	0	0	0	1	0	0	0	0	0	0	0
gene-L0Y14_RS01430	0	1	0	0	0	0	0	1	0	0	0	1	0	0	0
gene-L0Y14_RS01105	0	1	0	0	0	0	0	0	1	0	0	0	0	0	0
gene-L0Y14_RS02710	0	1	0	0	0	0	0	0	1	0	0	0	0	0	0
gene-L0Y14_RS11700	0	1	0	0	0	0	0	0	1	0	0	0	0	0	0
gene-L0Y14_RS10780	0	1	0	0	0	0	0	0	1	0	0	0	0	0	0
gene-L0Y14_RS16340	0	1	0	0	0	0	0	0	1	0	0	0	0	0	0
gene-L0Y14_RS16290	0	1	0	0	0	0	0	0	1	0	0	0	0	0	0
gene-L0Y14_RS16025	0	1	0	0	0	0	0	0	1	0	1	0	0	0	0
gene-L0Y14_RS12005	1	0	0	0	0	0	0	0	0	0	1	0	1	1	1
gene-L0Y14_RS14375	0	0	0	0	0	0	0	0	0	0	1	0	1	1	1
gene-L0Y14_RS11255	1	0	0	0	0	0	0	0	0	0	1	0	1	1	1
gene-L0Y14_RS09305	0	0	0	0	0	0	0	0	0	0	1	0	1	1	1
gene-L0Y14_RS10305	1	0	0	0	0	0	0	0	0	0	1	0	1	0	1
gene-L0Y14_RS11685	0	0	0	0	0	0	0	0	0	0	1	0	1	0	1
gene-L0Y14_RS01260	1	0	0	0	0	0	0	0	0	0	1	0	1	1	1
gene-L0Y14_RS00625	1	0	0	0	0	0	0	0	0	0	1	0	1	1	1
gene-L0Y14_RS00515	1	0	0	0	0	0	0	0	0	0	1	0	1	1	1
gene-L0Y14_RS12040	1	0	0	0	0	0	0	0	0	0	1	0	1	1	1
gene-L0Y14_RS08930	0	0	0	0	0	0	0	0	0	0	1	0	1	0	1
gene-L0Y14_RS08840	0	0	0	0	0	0	0	0	0	0	1	0	1	1	1
gene-L0Y14_RS12000	1	0	0	0	0	0	0	0	0	0	1	0	1	1	1
gene-L0Y14_RS07355	1	0	0	0	0	0	0	0	0	0	1	0	1	0	1
gene-L0Y14_RS02980	0	0	0	0	0	0	0	0	0	0	1	0	1	1	1
gene-L0Y14_RS12045	1	0	0	0	0	0	0	0	0	0	1	0	1	1	1
gene-L0Y14_RS00510	1	0	0	0	0	0	0	0	0	0	1	0	1	0	1
gene-L0Y14_RS12015	1	0	0	0	0	0	0	0	0	0	1	0	1	1	1
gene-L0Y14_RS12020	1	0	0	0	0	0	0	0	0	0	1	0	1	1	1
gene-L0Y14_RS10635	1	0	0	0	0	0	0	0	0	0	1	0	1	1	1
gene-L0Y14_RS07890	1	0	0	0	0	0	0	0	0	0	1	0	0	1	0
gene-L0Y14_RS12035	1	0	0	0	0	0	0	0	0	0	1	0	1	1	1
gene-L0Y14_RS00525	1	0	0	0	0	0	0	0	0	0	1	0	1	0	1
gene-L0Y14_RS06820	0	0	0	0	0	0	0	0	0	0	1	0	1	1	1
gene-L0Y14_RS12025	1	0	0	0	0	0	0	0	0	0	1	0	0	1	1
gene-L0Y14_RS14240	1	0	0	0	0	0	0	0	0	0	1	0	1	1	1
gene-L0Y14_RS10640	1	0	0	0	0	0	0	0	0	0	1	0	1	1	1
gene-L0Y14_RS08335	1	0	0	0	0	0	0	0	0	0	1	0	1	1	1
gene-L0Y14_RS13395	0	0	0	0	0	0	0	0	0	0	1	0	1	1	1
gene-L0Y14_RS12030	1	0	0	0	0	0	0	0	0	0	1	0	1	1	1
gene-L0Y14_RS07695	1	0	0	0	0	0	0	0	0	0	1	0	1	1	1
gene-L0Y14_RS10645	1	0	0	0	0	0	0	0	0	0	1	0	1	1	1
gene-L0Y14_RS06900	1	0	0	0	0	0	0	0	0	0	1	0	1	1	1
gene-L0Y14_RS06890	1	0	0	0	0	0	0	0	0	0	1	0	1	1	1
gene-L0Y14_RS10730	1	0	0	0	0	0	0	0	0	0	1	0	0	1	1
gene-L0Y14_RS07705	1	0	0	0	0	0	0	0	0	0	1	0	1	1	1
gene-L0Y14_RS00555	1	0	0	0	0	0	0	0	0	0	1	0	1	0	1
gene-L0Y14_RS06895	1	0	0	0	0	0	0	0	0	0	1	0	1	1	1
gene-L0Y14_RS14255	1	0	0	0	0	0	0	0	0	0	1	0	1	0	1
gene-L0Y14_RS07700	1	0	0	0	0	0	0	0	0	0	1	0	1	1	1
gene-L0Y14_RS07420	0	0	0	0	0	0	0	0	0	0	1	0	1	0	1
gene-L0Y14_RS07435	1	0	0	0	0	0	0	0	0	0	1	0	1	1	1
gene-L0Y14_RS03980	0	0	0	0	0	0	0	0	0	0	1	0	1	0	1
gene-L0Y14_RS07430	1	0	0	0	0	0	0	0	0	0	1	0	1	1	1
gene-L0Y14_RS11490	0	0	0	0	0	0	0	0	0	0	1	0	1	0	1
gene-L0Y14_RS07050	0	0	0	0	0	0	0	0	0	0	1	0	1	0	1
gene-L0Y14_RS07440	1	0	0	0	0	0	0	0	0	0	1	0	1	1	1
gene-L0Y14_RS07425	0	0	0	0	0	0	0	0	0	0	1	0	1	1	1
gene-L0Y14_RS00650	1	0	0	0	0	0	0	0	0	0	1	0	1	0	1
gene-L0Y14_RS02940	1	0	0	0	0	0	0	0	0	0	1	0	1	1	1
gene-L0Y14_RS00655	1	0	0	0	0	0	0	0	0	0	1	0	1	0	1
gene-L0Y14_RS11990	1	0	0	0	0	0	0	0	0	0	1	0	1	1	1
gene-L0Y14_RS02750	0	0	0	0	0	0	0	0	0	0	1	0	1	0	1
gene-L0Y14_RS11165	1	0	0	0	0	0	0	0	0	0	1	0	1	1	0
gene-L0Y14_RS06550	1	0	0	0	0	0	0	0	0	0	1	0	1	1	1
gene-L0Y14_RS13965	1	0	0	0	0	0	0	0	0	0	1	0	1	1	1
gene-L0Y14_RS11150	0	0	0	0	0	0	0	0	0	0	1	0	1	0	1
gene-L0Y14_RS06905	1	0	0	0	0	0	0	0	0	0	1	0	1	1	1
gene-L0Y14_RS16190	0	0	0	0	0	0	0	0	0	0	1	0	1	0	1
gene-L0Y14_RS00550	1	0	0	0	0	0	0	0	0	0	1	0	1	0	1
gene-L0Y14_RS12510	1	0	0	0	0	0	0	0	0	0	1	0	0	1	0
gene-L0Y14_RS00575	1	0	0	0	0	0	0	0	0	0	1	0	1	0	1
gene-L0Y14_RS02945	1	0	0	0	0	0	0	0	0	0	1	0	1	0	1
gene-L0Y14_RS00545	1	0	0	0	0	0	0	0	0	0	1	0	1	0	1
gene-L0Y14_RS12010	1	0	0	0	0	0	0	0	0	0	1	0	1	1	1
gene-L0Y14_RS07645	1	0	0	0	0	0	0	0	0	0	1	0	0	0	0
gene-L0Y14_RS11985	1	0	0	0	0	0	0	0	0	0	1	0	1	1	1
gene-L0Y14_RS11975	1	0	0	0	0	0	0	0	0	0	1	0	1	1	1
gene-L0Y14_RS11980	1	0	0	0	0	0	0	0	0	0	1	0	1	1	1
gene-L0Y14_RS11995	1	0	0	0	0	0	0	0	0	0	1	0	1	1	1
gene-L0Y14_RS06910	1	0	0	0	0	0	0	0	0	0	1	0	0	1	0
gene-L0Y14_RS10725	0	0	0	0	0	0	0	0	0	0	1	0	0	1	0
gene-L0Y14_RS13600	0	0	0	0	0	0	0	0	0	0	1	0	0	1	0
gene-L0Y14_RS06590	1	0	0	0	0	0	0	0	0	0	1	0	0	0	0
gene-L0Y14_RS11200	0	1	0	0	0	0	0	0	0	0	1	0	0	0	0
gene-L0Y14_RS06915	0	0	0	0	0	0	0	0	0	0	1	0	0	0	0
gene-L0Y14_RS00420	0	1	0	0	0	0	0	0	0	0	1	1	0	0	0
gene-L0Y14_RS05030	1	0	0	0	0	0	0	0	0	0	1	0	0	1	1
gene-L0Y14_RS05025	1	0	0	0	0	0	0	0	0	0	1	0	0	1	1
gene-L0Y14_RS08330	1	0	0	0	0	0	0	0	0	0	1	0	0	1	0
gene-L0Y14_RS05020	1	0	0	0	0	0	0	0	0	0	1	0	0	1	1
gene-L0Y14_RS10685	1	0	0	0	0	0	0	0	0	0	1	0	0	1	1
gene-L0Y14_RS06885	0	0	0	0	0	0	0	0	0	0	1	0	0	1	0
gene-L0Y14_RS05050	1	0	0	0	0	0	0	0	0	0	1	0	0	1	1
gene-L0Y14_RS12725	1	0	0	0	0	0	0	0	0	0	1	0	0	1	0
gene-L0Y14_RS03985	1	0	0	0	0	0	0	0	0	0	1	0	0	1	0
gene-L0Y14_RS05015	1	0	0	0	0	0	0	0	0	0	1	0	0	1	1
gene-L0Y14_RS15075	1	0	0	0	0	0	0	0	0	0	1	0	0	1	0
gene-L0Y14_RS02795	0	0	0	0	0	0	0	0	0	0	1	0	0	1	0
gene-L0Y14_RS06600	1	0	0	0	0	0	0	0	0	0	1	0	0	1	0
gene-L0Y14_RS06800	1	0	0	0	0	0	0	0	0	0	1	0	0	1	0
gene-L0Y14_RS11160	0	0	0	0	0	0	0	0	0	0	1	0	0	1	0
gene-L0Y14_RS09095	1	0	0	0	0	0	0	0	0	0	1	0	0	1	0
gene-L0Y14_RS10735	1	0	0	0	0	0	0	0	0	0	1	0	0	1	0
gene-L0Y14_RS10310	1	0	0	0	0	0	0	0	0	0	1	0	0	1	0
gene-L0Y14_RS10720	1	0	0	0	0	0	0	0	0	0	1	0	0	1	0
gene-L0Y14_RS14445	1	0	0	0	0	0	0	0	0	0	1	0	0	1	1
gene-L0Y14_RS00560	1	0	0	0	0	0	0	0	0	0	1	0	0	1	1
gene-L0Y14_RS06745	0	0	0	0	0	0	0	0	0	0	1	1	0	1	0
gene-L0Y14_RS05010	0	0	0	0	0	0	0	0	0	0	1	0	0	1	0
gene-L0Y14_RS03435	0	0	0	0	0	0	0	0	0	0	1	0	0	1	0
gene-L0Y14_RS06300	0	0	0	0	0	0	0	0	0	0	1	0	0	1	0
gene-L0Y14_RS03520	1	0	0	0	0	0	0	0	0	0	1	0	1	0	1
gene-L0Y14_RS02775	1	0	0	0	0	0	0	0	0	0	1	0	1	0	1
gene-L0Y14_RS04290	0	0	0	0	0	0	0	0	0	0	1	0	1	1	0
gene-L0Y14_RS03035	1	0	0	0	0	0	0	0	0	0	1	0	0	0	0
gene-L0Y14_RS04090	0	0	0	0	0	0	0	0	0	0	1	0	1	0	1
gene-L0Y14_RS10170	0	0	0	0	0	0	0	0	0	0	1	0	1	0	0
gene-L0Y14_RS03560	1	0	0	0	0	0	0	0	0	0	1	0	1	0	1
gene-L0Y14_RS11395	0	0	0	0	0	0	0	0	0	0	1	0	1	0	0
gene-L0Y14_RS14230	0	0	0	0	0	0	0	0	0	0	1	0	1	0	0
gene-L0Y14_RS06295	0	0	0	0	0	0	0	0	0	0	1	0	1	1	0
gene-L0Y14_RS10075	0	0	0	0	0	0	0	0	0	0	1	0	1	0	1
gene-L0Y14_RS15555	0	0	0	0	0	0	0	0	0	0	1	0	1	0	0
gene-L0Y14_RS00275	1	0	0	0	0	0	0	0	0	0	1	0	1	1	0
gene-L0Y14_RS13975	0	0	0	0	0	0	0	0	0	0	1	0	1	1	0
gene-L0Y14_RS11140	0	0	0	0	0	0	0	0	0	0	1	0	1	1	0
gene-L0Y14_RS03870	0	0	0	0	0	0	0	0	0	0	1	0	1	0	0
gene-L0Y14_RS15240	0	0	0	0	0	0	0	0	0	0	1	0	1	0	1
gene-L0Y14_RS15640	0	0	0	0	0	0	0	0	0	0	1	0	1	0	1
gene-L0Y14_RS01490	0	0	0	0	0	0	0	0	0	0	1	0	1	1	0
gene-L0Y14_RS15755	0	0	0	0	0	0	0	0	0	0	1	0	1	0	0
gene-L0Y14_RS06790	0	0	0	0	0	0	0	0	0	0	1	0	1	1	0
gene-L0Y14_RS04105	0	0	0	0	0	0	0	0	0	0	1	0	1	0	0
gene-L0Y14_RS02930	1	0	0	0	0	0	0	0	0	0	1	0	1	0	1
gene-L0Y14_RS13970	1	0	0	0	0	0	0	0	0	0	1	0	1	1	0
gene-L0Y14_RS07350	0	0	0	0	0	0	0	0	0	0	1	0	1	0	0
gene-L0Y14_RS10890	0	0	0	0	0	0	0	0	0	0	1	0	1	0	0
gene-L0Y14_RS06920	0	0	0	0	0	0	0	0	0	0	1	0	1	0	1
gene-L0Y14_RS13365	0	0	0	0	0	0	0	0	0	0	1	0	1	0	0
gene-L0Y14_RS00640	0	0	0	0	0	0	0	0	0	0	1	0	1	0	1
gene-L0Y14_RS14270	0	0	0	0	0	0	0	0	0	0	1	0	1	0	1
gene-L0Y14_RS13640	1	0	0	0	0	0	0	0	0	0	1	0	1	0	1
gene-L0Y14_RS14835	0	0	0	0	0	0	0	0	0	0	1	0	1	0	0
gene-L0Y14_RS14235	1	0	0	0	0	0	0	0	0	0	1	0	1	0	1
gene-L0Y14_RS10695	1	0	0	0	0	0	0	0	0	0	1	0	1	1	0
gene-L0Y14_RS07045	0	0	0	0	0	0	0	0	0	0	1	0	1	0	0
gene-L0Y14_RS02955	1	0	0	0	0	0	0	0	0	0	1	0	1	0	1
gene-L0Y14_RS13300	0	0	0	0	0	0	0	0	0	0	1	0	1	0	0
gene-L0Y14_RS13990	0	0	0	0	0	0	0	0	0	0	1	0	1	0	0
gene-L0Y14_RS07445	1	0	0	0	0	0	0	0	0	0	1	0	1	0	1
gene-L0Y14_RS11230	1	0	0	0	0	0	0	0	0	0	1	0	1	0	1
gene-L0Y14_RS01250	0	0	0	0	0	0	0	0	0	0	1	0	1	0	1
gene-L0Y14_RS14205	0	0	0	0	0	0	0	0	0	0	1	0	1	0	0
gene-L0Y14_RS03055	0	0	0	0	0	0	0	0	0	0	1	0	1	0	0
gene-L0Y14_RS00570	1	0	0	0	0	0	0	0	0	0	1	0	1	0	1
gene-L0Y14_RS02950	1	0	0	0	0	0	0	0	0	0	1	0	0	0	0
gene-L0Y14_RS02620	1	0	0	0	0	0	0	0	0	0	1	0	0	0	0
gene-L0Y14_RS15635	1	0	0	0	0	0	0	0	0	0	1	0	1	0	1
gene-L0Y14_RS11965	1	0	0	0	0	0	0	0	0	0	1	0	0	0	0
gene-L0Y14_RS06320	1	0	0	0	0	0	0	0	0	0	1	0	1	0	0
gene-L0Y14_RS07495	0	0	0	0	0	0	0	0	0	0	1	0	1	0	1
gene-L0Y14_RS00380	0	0	0	0	0	0	0	0	0	0	1	0	1	0	0
gene-L0Y14_RS10315	1	0	0	0	0	0	0	0	0	0	1	0	1	0	1
gene-L0Y14_RS06570	1	0	0	0	0	0	0	0	0	0	1	0	0	0	1
gene-L0Y14_RS06230	1	0	0	0	0	0	0	0	0	0	1	0	1	1	0
gene-L0Y14_RS13400	1	0	0	0	0	0	0	0	0	0	1	0	1	0	1
gene-L0Y14_RS14540	1	0	0	0	0	0	0	0	0	0	1	0	1	0	0
gene-L0Y14_RS04940	1	0	0	0	0	0	0	0	0	0	1	0	1	0	1
gene-L0Y14_RS10595	0	0	0	0	0	0	0	0	0	0	1	0	1	0	1
gene-L0Y14_RS06595	1	0	0	0	0	0	0	0	0	0	1	0	0	0	1
gene-L0Y14_RS07415	0	0	0	0	0	0	0	0	0	0	1	0	1	0	0
gene-L0Y14_RS00530	1	0	0	0	0	0	0	0	0	0	1	0	1	0	1
gene-L0Y14_RS10000	1	0	0	0	0	0	0	0	0	0	1	0	1	0	1
gene-L0Y14_RS00535	0	0	0	0	0	0	0	0	0	0	1	0	1	0	1
gene-L0Y14_RS00540	0	0	0	0	0	0	0	0	0	0	1	0	1	0	1
gene-L0Y14_RS06870	0	0	0	0	0	0	0	0	0	0	1	0	0	0	0
gene-L0Y14_RS06875	0	0	0	0	0	0	0	0	0	0	1	0	0	0	0
gene-L0Y14_RS06880	0	0	0	0	0	0	0	0	0	0	1	0	0	0	0
gene-L0Y14_RS04475	0	0	0	0	0	0	0	0	0	0	1	0	0	0	0
gene-L0Y14_RS00955	0	0	0	0	0	0	0	0	0	0	0	1	0	0	0
gene-L0Y14_RS04605	0	0	0	0	0	0	0	0	0	0	0	1	0	1	0
gene-L0Y14_RS00930	0	0	0	0	0	0	0	0	0	0	0	1	0	0	0
gene-L0Y14_RS00935	0	0	0	0	0	0	0	0	0	0	0	1	0	0	0
gene-L0Y14_RS12900	0	1	0	0	0	0	0	0	0	0	0	1	0	0	0
gene-L0Y14_RS10035	0	1	0	0	0	0	0	0	0	0	0	1	0	0	0
gene-L0Y14_RS16215	0	0	0	0	0	0	0	0	0	0	0	1	0	0	0
gene-L0Y14_RS01675	0	1	0	0	0	0	0	0	0	0	0	1	0	0	0
gene-L0Y14_RS14810	0	1	0	0	0	0	0	0	0	0	0	1	0	0	0
gene-L0Y14_RS15335	0	1	0	0	0	0	0	0	0	0	0	1	0	0	0
gene-L0Y14_RS01840	0	1	0	0	0	0	0	0	0	0	0	1	0	0	0
gene-L0Y14_RS03815	0	1	0	0	0	0	0	0	0	0	0	1	0	0	0
gene-L0Y14_RS06620	0	1	0	0	0	0	0	0	0	0	0	1	0	0	0
gene-L0Y14_RS00920	0	1	0	0	0	0	0	0	0	0	0	1	0	0	0
gene-L0Y14_RS00750	0	1	0	0	0	0	0	0	0	0	0	1	0	0	0
gene-L0Y14_RS01975	0	0	0	0	1	0	0	0	0	0	0	0	0	0	0
gene-L0Y14_RS00375	0	0	0	0	1	0	0	0	0	0	0	0	0	0	0
gene-L0Y14_RS10955	0	0	0	0	1	0	0	0	0	0	0	0	0	0	0
gene-L0Y14_RS04205	0	0	0	0	1	0	0	0	0	0	0	0	0	0	0
gene-L0Y14_RS16220	0	0	0	0	1	0	0	0	0	0	0	0	0	0	0
gene-L0Y14_RS04195	0	0	0	0	1	0	0	0	0	0	0	0	0	0	0
gene-L0Y14_RS00390	0	0	0	0	1	0	0	0	0	0	0	0	0	0	0
gene-L0Y14_RS04200	0	0	0	0	1	0	0	0	0	0	0	0	0	0	0
gene-L0Y14_RS15780	0	0	0	0	1	0	0	0	0	0	0	0	0	0	0
gene-L0Y14_RS00740	0	0	0	0	1	0	0	0	0	0	0	0	0	0	0
gene-L0Y14_RS13080	0	0	0	0	1	0	0	0	0	0	0	0	0	0	0
gene-L0Y14_RS01110	0	0	0	0	1	0	0	0	0	0	0	0	0	0	0
gene-L0Y14_RS12615	1	0	0	0	0	0	0	0	0	0	0	0	1	0	1
gene-L0Y14_RS03605	0	0	0	0	0	0	0	0	0	0	0	0	1	0	1
gene-L0Y14_RS04965	1	0	0	0	0	0	0	0	0	0	0	0	1	0	1
gene-L0Y14_RS05210	0	0	0	0	0	0	0	0	0	0	0	0	1	0	1
gene-L0Y14_RS04970	0	0	0	0	0	0	0	0	0	0	0	0	1	0	1
gene-L0Y14_RS14690	0	0	0	0	0	0	0	0	0	0	0	0	1	0	1
gene-L0Y14_RS14280	0	0	0	0	0	0	0	0	0	0	0	0	1	0	1
gene-L0Y14_RS14250	1	0	0	0	0	0	0	0	0	0	0	0	1	0	1
gene-L0Y14_RS13700	0	0	0	0	0	0	0	0	0	0	0	0	1	0	1
gene-L0Y14_RS09150	0	0	0	0	0	0	0	0	0	0	0	0	1	0	1
gene-L0Y14_RS04175	0	0	0	0	0	0	0	0	0	0	0	0	1	0	1
gene-L0Y14_RS04500	1	0	0	0	0	0	0	0	0	0	0	0	1	0	1
gene-L0Y14_RS11225	1	0	0	0	0	0	0	0	0	0	0	0	1	0	1
gene-L0Y14_RS01935	1	0	0	0	0	0	0	0	0	0	0	0	1	0	1
gene-L0Y14_RS11235	1	0	0	0	0	0	0	0	0	0	0	0	1	0	1
gene-L0Y14_RS00565	0	0	0	0	0	0	0	0	0	0	0	0	0	0	1
gene-L0Y14_RS00580	0	0	0	0	0	0	0	0	0	0	0	0	0	0	1
gene-L0Y14_RS15535	0	0	0	0	0	0	0	0	0	0	0	0	0	0	1
gene-L0Y14_RS02075	0	0	0	0	0	0	0	0	0	0	0	0	1	0	0
gene-L0Y14_RS02085	0	0	0	0	0	0	0	0	0	0	0	0	1	0	0
gene-L0Y14_RS05685	0	0	0	0	0	0	0	0	0	0	0	0	1	0	0
gene-L0Y14_RS11875	0	0	0	0	0	0	0	0	0	0	0	0	1	0	0
gene-L0Y14_RS11880	0	0	0	0	0	0	0	0	0	0	0	0	1	0	0
gene-L0Y14_RS00645	0	0	0	0	0	0	0	0	0	0	0	0	1	0	0
gene-L0Y14_RS00320	0	0	0	0	0	0	0	0	0	0	0	0	1	0	0
gene-L0Y14_RS13695	0	0	0	0	0	0	0	0	0	0	0	0	1	0	0
gene-L0Y14_RS03620	0	0	0	0	0	0	0	0	0	0	0	0	1	0	0
gene-L0Y14_RS07210	0	0	0	0	0	0	0	0	0	0	0	0	1	0	0
gene-L0Y14_RS11220	0	0	0	0	0	0	0	0	0	0	0	0	1	0	0
gene-L0Y14_RS07195	0	0	0	0	0	0	0	0	0	0	0	0	1	0	0
gene-L0Y14_RS01940	1	0	0	0	0	0	0	0	0	0	0	0	1	0	0
gene-L0Y14_RS00660	1	0	0	0	0	0	0	0	0	0	0	0	1	0	0
gene-L0Y14_RS15925	0	0	0	0	0	0	0	0	0	0	0	0	1	0	0
gene-L0Y14_RS03615	0	0	0	0	0	0	0	0	0	0	0	0	1	0	0
gene-L0Y14_RS03610	0	0	0	0	0	0	0	0	0	0	0	0	1	0	0
gene-L0Y14_RS00635	0	0	0	0	0	0	0	0	0	0	0	0	1	0	0
gene-L0Y14_RS12720	0	0	0	0	0	0	0	0	0	0	0	0	1	1	0
gene-L0Y14_RS12495	0	0	0	0	0	0	0	0	0	0	0	0	1	0	0
gene-L0Y14_RS09310	0	0	0	0	0	0	0	0	0	0	0	0	1	0	0
gene-L0Y14_RS00145	0	0	0	0	0	0	0	0	0	0	0	0	1	0	0
gene-L0Y14_RS01265	1	0	0	0	0	0	0	0	0	0	0	0	1	0	0
gene-L0Y14_RS16210	0	0	0	0	0	0	0	0	0	0	0	0	1	0	0
gene-L0Y14_RS13590	0	0	0	0	0	0	0	0	0	0	0	0	1	0	0
gene-L0Y14_RS03160	0	0	0	0	0	0	0	0	0	0	0	0	1	0	0
gene-L0Y14_RS07220	0	0	0	0	0	0	0	0	0	0	0	0	1	0	0
gene-L0Y14_RS03540	0	0	0	0	0	0	0	0	0	0	0	0	1	0	0
gene-L0Y14_RS07815	0	0	0	0	0	0	0	0	0	0	0	0	1	0	0
gene-L0Y14_RS08020	0	0	0	0	0	0	0	0	0	0	0	0	1	0	0
gene-L0Y14_RS07000	0	0	0	0	0	0	0	0	0	0	0	0	1	0	0
gene-L0Y14_RS01495	0	0	0	0	0	0	0	0	0	0	0	0	1	1	0
gene-L0Y14_RS04470	0	0	0	0	0	0	0	0	0	0	0	0	1	0	0
gene-L0Y14_RS01060	0	0	0	0	0	0	0	0	0	0	0	0	1	0	0
gene-L0Y14_RS07515	0	0	0	0	0	0	0	0	0	0	0	0	1	0	0
gene-L0Y14_RS09160	0	0	0	0	0	0	0	0	0	0	0	0	1	0	0
gene-L0Y14_RS00630	0	0	0	0	0	0	0	0	0	0	0	0	1	0	0
gene-L0Y14_RS03090	0	1	0	0	0	0	0	0	0	0	0	0	1	0	0
gene-L0Y14_RS00620	0	0	0	0	0	0	0	0	0	0	0	0	1	0	0
gene-L0Y14_RS03600	0	0	0	0	0	0	0	0	0	0	0	0	1	0	0
gene-L0Y14_RS12840	0	0	0	0	0	0	0	0	0	0	0	0	1	0	0
gene-L0Y14_RS01225	0	0	0	0	0	0	0	0	0	0	0	0	1	0	0
gene-L0Y14_RS03660	0	0	0	0	0	0	0	0	0	0	0	0	1	0	0
gene-L0Y14_RS03555	0	0	0	0	0	0	0	0	0	0	0	0	1	0	0
gene-L0Y14_RS02875	0	0	0	0	0	0	0	0	0	0	0	0	1	0	0
gene-L0Y14_RS00285	0	0	0	0	0	0	0	0	0	0	0	0	0	1	0
gene-L0Y14_RS10765	0	0	0	0	0	0	0	0	0	0	0	0	0	1	0
gene-L0Y14_RS09255	0	0	0	0	0	0	0	0	0	0	0	0	0	1	0
gene-L0Y14_RS07780	1	0	0	0	0	0	0	0	0	0	0	0	0	1	0
gene-L0Y14_RS10700	0	0	0	0	0	0	0	0	0	0	0	0	0	1	0
gene-L0Y14_RS10705	0	0	0	0	0	0	0	0	0	0	0	0	0	1	0
gene-L0Y14_RS08370	1	0	0	0	0	0	0	0	0	0	0	0	0	1	0
gene-L0Y14_RS01575	0	0	0	0	0	0	0	0	0	0	0	0	0	1	0
gene-L0Y14_RS06530	0	0	0	0	0	0	0	0	0	0	0	0	0	1	0
gene-L0Y14_RS04835	0	0	0	0	0	0	0	0	0	0	0	0	0	1	0
gene-L0Y14_RS07975	0	0	0	0	0	0	0	0	0	0	0	0	0	1	0
gene-L0Y14_RS14460	0	0	0	0	0	0	0	0	0	0	0	0	0	1	0
gene-L0Y14_RS06315	1	0	0	0	0	0	0	0	0	0	0	0	0	1	0
gene-L0Y14_RS09240	0	0	0	0	0	0	0	0	0	0	0	0	0	1	0
gene-L0Y14_RS06290	0	0	0	0	0	0	0	0	0	0	0	0	0	1	0
gene-L0Y14_RS16085	0	0	0	0	0	0	0	0	0	0	0	0	0	1	0
gene-L0Y14_RS01605	0	0	0	0	0	0	0	0	0	0	0	0	0	1	0
gene-L0Y14_RS15310	0	0	0	0	0	0	0	0	0	0	0	0	0	1	0
gene-L0Y14_RS07065	0	0	0	0	0	0	0	0	0	0	0	0	0	1	0
gene-L0Y14_RS14440	0	0	0	0	0	0	0	0	0	0	0	0	0	1	0
gene-L0Y14_RS06740	0	0	0	0	0	0	0	0	0	0	0	0	0	1	0
gene-L0Y14_RS06955	0	0	0	0	0	0	0	0	0	0	0	0	0	1	0
gene-L0Y14_RS06730	0	0	0	0	0	0	0	0	0	0	0	0	0	1	0
gene-L0Y14_RS09250	0	0	0	0	0	0	0	0	0	0	0	0	0	1	0
gene-L0Y14_RS06285	0	0	0	0	0	0	0	0	0	0	0	0	0	1	0
gene-L0Y14_RS14120	1	0	0	0	0	0	0	0	0	0	0	0	0	1	0
gene-L0Y14_RS13335	1	0	0	0	0	0	0	0	0	0	0	0	0	1	0
gene-L0Y14_RS13455	0	1	0	0	0	0	0	1	1	1	0	1	1	0	0
gene-L0Y14_RS14980	0	1	0	0	0	0	0	1	0	1	0	1	0	0	0
gene-L0Y14_RS03075	0	1	0	0	0	0	0	0	0	1	0	0	0	0	0
gene-L0Y14_RS03085	0	1	0	0	0	0	0	0	0	1	0	0	0	0	0
gene-L0Y14_RS03820	0	1	0	0	0	0	0	0	0	1	0	0	0	0	0
gene-L0Y14_RS01100	0	1	0	0	0	1	1	1	1	1	0	1	0	0	0
gene-L0Y14_RS02590	0	1	0	0	0	0	0	0	0	1	0	0	0	0	0
gene-L0Y14_RS11450	0	1	0	0	0	0	0	0	0	1	0	0	0	0	0
gene-L0Y14_RS00460	0	1	0	0	0	0	0	0	1	1	0	1	1	0	0
gene-L0Y14_RS13450	0	1	0	0	0	0	0	0	0	1	0	0	0	0	0
gene-L0Y14_RS07310	0	1	1	0	0	1	1	0	1	1	0	0	0	0	0
gene-L0Y14_RS00055	0	1	0	0	0	0	0	0	0	1	0	0	0	0	0
gene-L0Y14_RS12180	0	1	0	0	0	0	1	0	0	1	0	1	0	0	0
gene-L0Y14_RS03755	0	1	0	0	0	0	0	0	1	1	0	0	0	0	0
gene-L0Y14_RS02715	0	1	0	0	0	0	0	0	1	1	0	0	0	0	0
gene-L0Y14_RS01845	0	1	0	0	0	0	1	0	1	1	0	1	0	0	0
gene-L0Y14_RS06805	0	1	0	0	0	0	0	0	1	1	0	0	0	0	0
gene-L0Y14_RS04080	0	1	0	0	0	0	0	0	0	1	0	0	0	0	0
gene-L0Y14_RS00895	0	1	0	0	0	0	0	0	1	1	0	1	0	0	0
gene-L0Y14_RS14110	0	1	0	0	0	0	0	0	0	1	0	0	0	0	0
gene-L0Y14_RS00900	0	1	0	0	0	0	0	0	1	1	0	1	0	0	0
gene-L0Y14_RS12960	0	1	0	0	0	1	1	0	1	1	0	0	0	0	0
gene-L0Y14_RS00475	0	1	0	0	0	0	0	0	0	1	0	0	0	0	0
gene-L0Y14_RS15470	0	1	0	0	0	0	0	0	0	1	0	0	0	0	0
gene-L0Y14_RS06615	0	1	0	0	0	0	0	0	1	1	0	0	0	0	0
gene-L0Y14_RS01780	0	1	0	0	0	0	1	0	1	1	0	0	0	0	0
gene-L0Y14_RS12535	0	1	0	0	0	0	0	0	0	1	0	0	1	0	0
gene-L0Y14_RS04135	0	1	0	0	0	0	0	0	0	1	0	0	0	0	0
gene-L0Y14_RS14700	0	1	0	0	0	1	1	0	1	1	0	0	0	0	0
gene-L0Y14_RS12955	0	1	0	0	0	0	0	0	1	1	0	0	0	0	0
gene-L0Y14_RS00610	0	1	0	0	0	0	0	0	1	1	0	0	0	0	0
gene-L0Y14_RS02640	0	1	0	0	0	0	0	0	0	1	0	0	0	0	0
gene-L0Y14_RS09770	0	1	1	0	0	1	1	0	1	1	0	0	0	0	0
gene-L0Y14_RS14990	0	1	0	0	0	0	0	0	0	1	0	0	0	0	0
gene-L0Y14_RS01825	0	1	0	0	0	0	1	0	1	1	0	0	0	0	0
gene-L0Y14_RS04665	0	1	0	0	0	0	0	0	0	1	0	0	0	0	0
gene-L0Y14_RS03840	0	1	0	0	0	1	0	0	1	1	0	0	0	0	0
gene-L0Y14_RS06025	0	1	0	0	0	0	0	0	1	1	0	0	0	0	0
gene-L0Y14_RS05465	0	1	0	0	0	0	0	0	0	1	0	0	0	0	0
gene-L0Y14_RS15200	0	1	0	0	0	0	0	1	0	1	0	1	0	0	0
gene-L0Y14_RS13635	0	1	0	0	0	0	0	0	0	1	0	0	0	0	0
gene-L0Y14_RS01880	0	1	0	0	0	1	0	1	0	1	0	1	0	0	0
gene-L0Y14_RS15090	0	1	0	0	0	0	0	0	0	1	0	0	0	0	0
gene-L0Y14_RS01000	0	1	0	0	0	0	0	0	0	1	0	0	0	0	0
gene-L0Y14_RS13485	0	1	0	0	0	0	0	0	1	1	0	0	0	0	0
gene-L0Y14_RS01695	0	1	1	0	0	1	1	0	1	1	0	0	0	0	0
gene-L0Y14_RS09840	0	1	0	0	0	0	0	0	1	1	0	0	0	0	0
gene-L0Y14_RS16270	0	0	0	0	0	0	1	0	0	1	0	0	0	0	0
gene-L0Y14_RS01315	0	1	0	0	0	0	1	0	0	1	0	0	0	0	0
gene-L0Y14_RS12780	0	1	0	0	0	0	0	0	0	1	0	0	0	0	0
gene-L0Y14_RS07765	0	1	0	0	0	0	0	1	1	1	0	1	1	0	0
gene-L0Y14_RS07945	0	1	0	0	0	0	0	0	1	1	0	0	0	0	0
gene-L0Y14_RS02830	0	1	0	0	0	0	0	0	0	1	0	0	0	0	0
gene-L0Y14_RS01885	0	1	0	0	0	0	0	0	0	1	0	0	0	0	0
gene-L0Y14_RS01715	0	1	0	0	0	1	1	0	1	1	0	0	0	0	0
gene-L0Y14_RS01895	0	1	1	0	0	1	1	0	1	1	0	1	0	0	0
gene-L0Y14_RS01890	0	1	1	0	0	1	1	0	0	1	0	0	0	0	0
gene-L0Y14_RS16250	0	1	0	0	0	0	0	0	1	1	0	0	0	0	0
gene-L0Y14_RS07450	0	1	0	0	0	0	0	0	0	1	0	0	0	0	0
gene-L0Y14_RS16265	0	1	0	0	0	0	0	0	0	1	0	0	0	0	0
gene-L0Y14_RS02770	0	1	0	0	0	0	0	0	0	1	1	0	0	0	0
gene-L0Y14_RS00035	0	1	0	0	0	0	0	0	0	1	0	0	0	0	0
gene-L0Y14_RS01720	0	1	0	0	0	1	1	0	1	1	0	1	0	0	0
gene-L0Y14_RS08490	0	1	0	0	0	0	0	0	1	1	0	0	0	0	0
gene-L0Y14_RS02800	0	1	0	0	0	0	0	0	1	1	0	0	0	0	0
gene-L0Y14_RS10340	0	1	0	0	0	0	0	0	0	1	0	0	0	0	0
gene-L0Y14_RS06680	0	1	0	0	0	0	0	0	0	1	0	0	0	0	0
gene-L0Y14_RS12940	0	1	0	0	0	0	0	0	0	1	0	0	0	0	0
gene-L0Y14_RS00175	0	1	0	0	0	0	0	0	1	1	0	0	1	0	0
gene-L0Y14_RS15955	0	1	0	0	0	0	0	0	0	1	0	0	0	0	0
gene-L0Y14_RS14085	0	1	0	0	0	0	0	0	0	1	0	0	0	0	0
gene-L0Y14_RS00585	0	1	0	0	0	0	0	0	0	1	0	0	0	0	0
gene-L0Y14_RS05375	0	1	0	0	0	0	0	0	0	1	0	0	0	0	0
gene-L0Y14_RS15145	0	1	0	0	0	0	0	0	0	1	0	0	0	0	0
gene-L0Y14_RS01795	0	1	0	0	0	0	0	0	1	1	0	0	0	0	0
gene-L0Y14_RS01655	0	1	0	0	0	1	1	1	1	1	0	1	0	0	0
gene-L0Y14_RS14960	0	1	0	0	0	0	0	0	0	1	0	0	0	0	0
gene-L0Y14_RS05095	0	1	0	0	0	1	1	0	1	1	0	1	0	0	0
gene-L0Y14_RS03975	0	1	0	0	0	0	0	0	0	1	0	0	0	0	0
gene-L0Y14_RS10210	0	1	0	0	0	0	0	0	1	1	0	0	0	0	0
gene-L0Y14_RS12505	0	1	0	0	0	0	0	0	0	1	0	0	0	0	0
gene-L0Y14_RS05000	0	0	0	0	0	0	0	0	0	1	0	0	0	0	0
gene-L0Y14_RS09060	0	1	0	0	0	0	0	0	0	1	0	0	0	0	0
gene-L0Y14_RS09820	0	1	0	0	0	0	0	0	0	1	0	0	0	0	0
gene-L0Y14_RS14905	0	0	0	0	0	0	0	0	0	1	0	0	0	0	0
gene-L0Y14_RS11605	0	1	0	0	0	0	1	0	0	1	0	0	0	0	0
gene-L0Y14_RS02580	0	1	1	0	0	1	1	0	1	1	0	0	0	0	0
gene-L0Y14_RS00905	0	1	0	0	0	0	0	0	0	1	0	0	0	0	0
gene-L0Y14_RS01730	0	1	0	0	0	0	1	0	1	1	0	0	0	0	0
gene-L0Y14_RS12965	0	1	1	0	1	1	1	1	0	1	0	1	0	0	0
gene-L0Y14_RS11495	0	1	1	0	0	1	1	1	1	1	0	0	0	0	0
gene-L0Y14_RS07940	0	1	0	0	0	0	0	0	0	1	0	0	0	0	0
gene-L0Y14_RS11645	0	1	0	0	0	0	0	1	0	1	0	1	0	0	0
gene-L0Y14_RS01820	0	1	0	0	0	0	1	0	1	1	0	1	0	0	0
gene-L0Y14_RS03805	0	1	0	0	0	0	0	0	1	1	0	0	1	0	0
gene-L0Y14_RS15025	0	1	0	0	0	0	0	0	1	1	0	0	0	0	0
gene-L0Y14_RS06995	0	1	0	0	0	0	0	0	1	1	0	0	0	0	0
gene-L0Y14_RS09245	0	1	0	0	0	0	0	0	0	1	0	0	0	0	0
gene-L0Y14_RS04120	0	1	0	0	0	0	1	0	1	1	0	0	0	0	0
gene-L0Y14_RS00605	0	1	0	0	0	0	0	0	0	1	0	0	0	1	0
gene-L0Y14_RS04850	0	1	0	0	0	0	0	0	1	1	0	0	0	0	0
gene-L0Y14_RS01725	0	1	0	0	0	1	1	0	1	1	0	1	0	0	0
gene-L0Y14_RS04795	0	1	0	0	0	0	0	0	1	1	0	0	0	0	0
gene-L0Y14_RS14125	0	0	0	0	0	0	0	0	0	1	0	0	0	0	0
gene-L0Y14_RS14545	0	1	0	0	0	0	0	0	1	1	0	0	0	0	0
gene-L0Y14_RS14965	0	1	0	0	0	0	0	0	1	1	0	0	0	0	0
gene-L0Y14_RS06060	0	1	0	0	0	0	0	0	1	1	0	0	0	0	0
gene-L0Y14_RS08345	0	1	0	0	0	0	0	0	1	1	0	0	0	0	0
gene-L0Y14_RS08545	0	1	0	0	0	0	0	0	0	1	0	0	0	0	0
gene-L0Y14_RS01870	0	1	0	0	0	0	1	0	1	1	0	1	0	0	0
gene-L0Y14_RS08915	0	1	0	0	0	0	0	0	1	1	0	0	0	0	0
gene-L0Y14_RS11325	0	1	0	0	0	0	1	0	1	1	0	0	0	0	0
gene-L0Y14_RS07935	0	1	0	0	0	0	0	0	1	1	0	0	0	0	0
rtca	1	0	0	0	0	0	0	0	0	0	0	0	0	0	0
gene-L0Y14_RS02720	1	1	0	0	0	0	0	0	0	0	0	0	0	0	0
gene-L0Y14_RS02235	1	0	0	0	0	0	0	0	0	0	0	0	0	0	0
gene-L0Y14_RS07665	1	0	0	0	0	0	0	0	0	0	0	0	0	0	0
gene-L0Y14_RS03065	1	0	0	0	0	0	0	0	0	0	0	0	0	0	0
gene-L0Y14_RS15750	1	0	0	0	0	0	0	0	0	0	0	0	0	0	0
gene-L0Y14_RS10005	1	0	0	0	0	0	0	0	0	0	0	0	0	0	0
gene-L0Y14_RS02070	1	0	0	0	0	0	0	0	0	0	0	0	0	0	0
gene-L0Y14_RS16155	1	0	0	0	0	0	0	0	0	0	0	0	0	0	0
gene-L0Y14_RS11970	1	0	0	0	0	0	0	0	0	0	0	0	0	0	0
gene-L0Y14_RS09895	1	0	0	0	0	0	0	0	0	0	0	0	0	0	0
gene-L0Y14_RS11955	1	0	0	0	0	0	0	0	0	0	0	0	0	0	0
gene-L0Y14_RS13250	1	0	0	0	0	0	0	0	0	0	0	0	0	0	0
gene-L0Y14_RS04265	1	0	0	0	0	0	0	0	0	0	0	0	0	0	0
gene-L0Y14_RS02450	1	0	0	0	0	0	0	0	0	0	0	0	0	0	0
gene-L0Y14_RS07675	1	0	0	0	0	0	0	0	0	0	0	0	0	0	0
gene-L0Y14_RS03920	1	0	0	0	0	0	0	0	0	0	0	0	0	0	0
gene-L0Y14_RS13260	1	0	0	0	0	0	0	0	0	0	0	0	0	0	0
gene-L0Y14_RS15065	1	0	0	0	0	0	0	0	0	0	0	0	0	0	0
gene-L0Y14_RS03060	1	0	0	0	0	0	0	0	0	0	0	0	0	0	0
gene-L0Y14_RS14390	1	0	0	0	0	0	0	0	0	0	0	0	0	0	0
gene-L0Y14_RS10015	1	0	0	0	0	0	0	0	0	0	0	0	0	0	0
gene-L0Y14_RS09355	1	0	0	0	0	0	0	0	0	0	0	0	0	0	0
gene-L0Y14_RS11960	1	0	0	0	0	0	0	0	0	0	0	0	0	0	0
gene-L0Y14_RS00505	1	0	0	0	0	0	0	0	0	0	0	0	0	0	0
gene-L0Y14_RS04805	0	1	0	0	0	0	0	0	0	0	0	0	0	0	0
gene-L0Y14_RS10320	0	1	0	0	0	0	0	0	0	0	0	0	0	0	0
gene-L0Y14_RS10560	0	1	0	0	0	0	0	0	0	0	0	0	0	0	0
gene-L0Y14_RS02840	0	1	0	0	0	0	0	0	0	0	0	0	0	0	0
gene-L0Y14_RS01015	0	1	0	0	0	0	0	0	0	0	0	0	0	0	0
gene-L0Y14_RS11185	0	1	0	0	0	0	0	0	0	0	0	0	0	0	0
gene-L0Y14_RS05695	0	1	0	0	0	0	0	0	0	0	0	0	0	0	0
gene-L0Y14_RS00705	0	1	0	0	0	0	0	0	0	0	0	0	0	0	0
gene-L0Y14_RS16160	0	1	0	0	0	0	0	0	0	0	0	0	0	0	0
gene-L0Y14_RS11820	0	1	0	0	0	0	0	0	0	0	0	0	0	0	0
gene-L0Y14_RS09785	0	1	0	0	0	0	0	0	0	0	0	0	0	0	0
gene-L0Y14_RS03025	0	1	0	0	0	0	0	0	0	0	0	0	0	0	0
gene-L0Y14_RS03950	0	1	0	0	0	0	0	0	0	0	0	0	0	0	0
gene-L0Y14_RS08300	0	1	0	0	0	0	0	0	0	0	0	0	0	0	0
gene-L0Y14_RS02605	0	1	0	0	0	0	0	0	0	0	0	0	0	0	0
gene-L0Y14_RS15950	0	1	0	0	0	0	0	0	0	0	0	0	0	0	0
gene-L0Y14_RS14855	0	1	0	0	0	0	0	0	0	0	0	0	0	0	0
gene-L0Y14_RS12990	0	1	0	0	0	0	0	0	0	0	0	0	0	0	0
gene-L0Y14_RS03625	0	1	0	0	0	0	0	0	0	0	0	0	0	0	0
gene-L0Y14_RS08570	0	1	0	0	0	0	0	0	0	0	0	0	0	0	0
gene-L0Y14_RS03270	0	1	0	0	0	0	0	0	0	0	0	0	0	0	0
gene-L0Y14_RS14595	0	1	0	0	0	0	0	0	0	0	0	0	0	0	0
gene-L0Y14_RS11250	0	1	0	0	0	0	0	0	0	0	0	0	0	0	0
gene-L0Y14_RS16255	0	1	0	0	0	0	0	0	0	0	0	0	0	0	0
gene-L0Y14_RS11825	0	1	0	0	0	0	0	0	0	0	0	0	0	0	0
gene-L0Y14_RS08495	0	1	0	0	0	0	0	0	0	0	0	0	0	0	0
gene-L0Y14_RS06220	0	1	0	0	0	0	0	0	0	0	0	0	0	0	0
gene-L0Y14_RS15685	0	1	0	0	0	0	0	0	0	0	0	0	0	0	0
gene-L0Y14_RS11245	0	1	0	0	0	0	0	0	0	0	0	0	0	0	0
gene-L0Y14_RS14885	0	1	0	0	0	0	0	0	0	0	0	0	0	0	0
gene-L0Y14_RS06100	0	1	0	0	0	0	0	0	0	0	0	0	0	0	0
gene-L0Y14_RS10740	0	1	0	0	0	0	0	0	0	0	0	0	0	0	0
gene-L0Y14_RS09145	0	1	0	0	0	0	0	0	0	0	0	0	0	0	0
gene-L0Y14_RS03855	0	1	0	0	0	0	0	0	0	0	0	0	0	0	0
gene-L0Y14_RS00310	0	1	0	0	0	0	0	0	0	0	0	0	0	0	0
gene-L0Y14_RS11440	0	1	0	0	0	0	0	0	0	0	0	0	0	0	0
gene-L0Y14_RS10490	0	1	0	0	0	0	0	0	0	0	0	0	0	0	0
gene-L0Y14_RS09035	0	1	0	0	0	0	0	0	0	0	0	0	0	0	0
gene-L0Y14_RS10805	0	1	0	0	0	0	0	0	0	0	0	0	0	0	0
gene-L0Y14_RS06085	0	1	0	0	0	0	0	0	0	0	0	0	0	0	0
gene-L0Y14_RS00040	0	1	0	0	0	0	0	0	0	0	0	0	0	0	0
gene-L0Y14_RS13415	0	1	0	0	0	0	0	0	0	0	0	0	0	0	0
gene-L0Y14_RS15890	0	1	0	0	0	0	0	0	0	0	0	0	0	0	0
gene-L0Y14_RS02165	0	1	0	0	0	0	0	0	0	0	0	0	0	0	0
gene-L0Y14_RS07140	0	1	0	0	0	0	0	0	0	0	0	0	0	0	0
gene-L0Y14_RS15110	0	1	0	0	0	0	0	0	0	0	0	0	0	0	0
gene-L0Y14_RS05600	0	1	0	0	0	0	0	0	0	0	0	0	0	0	0
gene-L0Y14_RS14715	0	1	0	0	0	0	0	0	0	0	0	0	0	0	0
gene-L0Y14_RS07720	0	1	0	0	0	0	0	0	0	0	0	0	0	0	0
gene-L0Y14_RS02695	0	1	0	0	0	0	0	0	0	0	0	0	0	0	0
gene-L0Y14_RS12745	0	1	0	0	0	0	0	0	0	0	0	0	0	0	0
gene-L0Y14_RS12135	0	1	0	0	0	0	0	0	0	0	0	0	0	0	0
gene-L0Y14_RS07745	0	1	0	0	0	0	0	0	0	0	0	0	0	0	0
gene-L0Y14_RS00855	0	1	0	0	0	0	0	0	0	0	0	0	0	0	0
gene-L0Y14_RS13380	0	1	0	0	0	0	0	0	0	0	0	0	0	0	0
gene-L0Y14_RS05880	0	1	0	0	0	0	0	0	0	0	0	0	0	0	0
gene-L0Y14_RS14555	0	1	0	0	0	0	0	0	0	0	0	0	0	0	0
gene-L0Y14_RS06795	0	1	0	0	0	0	0	0	0	0	0	0	0	0	0
gene-L0Y14_RS10850	0	1	0	0	0	0	0	0	0	0	0	0	0	0	0
gene-L0Y14_RS10855	0	1	0	0	0	0	0	0	0	0	0	0	0	0	0
gene-L0Y14_RS14325	0	1	0	0	0	0	0	0	0	0	0	0	0	0	0
gene-L0Y14_RS03255	0	1	0	0	0	0	0	0	0	0	0	0	0	0	0
gene-L0Y14_RS12450	0	1	0	0	0	0	0	0	0	0	0	0	0	0	0
gene-L0Y14_RS04550	0	1	0	0	0	0	0	0	0	0	0	0	0	0	0
gene-L0Y14_RS13580	0	1	0	0	0	0	0	0	0	0	0	0	0	0	0
gene-L0Y14_RS02180	0	1	0	0	0	0	0	0	0	0	0	0	0	0	0
gene-L0Y14_RS09755	0	1	0	0	0	0	0	0	0	0	0	0	0	0	0
gene-L0Y14_RS14550	0	1	0	0	0	0	0	0	0	0	0	0	0	0	0
gene-L0Y14_RS07020	0	1	0	0	0	0	0	0	0	0	0	0	0	0	0
gene-L0Y14_RS04625	0	1	0	0	0	0	0	0	0	0	0	0	0	0	0
gene-L0Y14_RS00300	0	1	0	0	0	0	0	0	0	0	0	0	0	0	0
gene-L0Y14_RS06685	0	1	0	0	0	0	0	0	0	0	0	0	0	0	0
gene-L0Y14_RS06250	0	1	0	0	0	0	0	0	0	0	0	0	0	0	0
gene-L0Y14_RS14155	0	1	0	0	0	0	0	0	0	0	0	0	0	0	0
gene-L0Y14_RS12670	0	1	0	0	0	0	0	0	0	0	0	0	0	0	0
gene-L0Y14_RS03285	0	1	0	0	0	0	0	0	0	0	0	0	0	0	0
gene-L0Y14_RS10920	0	1	0	0	0	0	0	0	0	0	0	0	0	0	0
gene-L0Y14_RS15330	0	1	0	0	0	0	0	0	0	0	0	0	0	0	0
gene-L0Y14_RS16080	0	1	0	0	0	0	0	0	0	0	0	0	0	0	0
gene-L0Y14_RS08600	0	1	0	0	0	0	0	0	0	0	0	0	0	0	0
gene-L0Y14_RS11745	0	1	0	0	0	0	0	0	0	0	0	0	0	0	0
gene-L0Y14_RS15340	0	1	0	0	0	0	0	0	0	0	0	0	0	0	0
gene-L0Y14_RS08700	0	1	0	0	0	0	0	0	0	0	0	0	0	0	0
gene-L0Y14_RS09850	0	1	0	0	0	0	0	0	0	0	0	0	0	0	0
gene-L0Y14_RS06365	0	1	0	0	0	0	0	0	0	0	0	0	0	0	0
gene-L0Y14_RS09285	0	1	0	0	0	0	0	0	0	0	0	0	0	0	0
gene-L0Y14_RS11925	0	1	0	0	0	0	0	0	0	0	0	0	0	0	0
gene-L0Y14_RS02825	0	1	0	0	0	0	0	0	0	0	0	0	0	0	0
gene-L0Y14_RS00205	0	1	0	0	0	0	0	0	0	0	0	0	0	0	0
gene-L0Y14_RS06045	0	1	0	0	0	0	0	0	0	0	0	0	0	0	0
gene-L0Y14_RS03375	0	1	0	0	0	0	0	0	0	0	0	0	0	0	0
gene-L0Y14_RS00305	0	1	0	0	0	0	0	0	0	0	0	0	0	0	0
gene-L0Y14_RS01540	0	1	0	0	0	0	0	0	0	0	0	0	0	0	0
gene-L0Y14_RS00025	0	1	0	0	0	0	0	0	0	0	0	0	0	0	0
gene-L0Y14_RS15715	0	1	0	0	0	0	0	0	0	0	0	0	0	0	0
gene-L0Y14_RS12980	0	1	0	0	0	0	0	0	0	0	0	0	0	0	0
gene-L0Y14_RS04035	0	1	0	0	0	0	0	0	0	0	0	0	0	0	0
gene-L0Y14_RS15160	0	1	0	0	0	0	0	0	0	0	0	0	0	0	0
gene-L0Y14_RS00210	0	1	0	0	0	0	0	0	0	0	0	0	0	0	0
gene-L0Y14_RS10930	0	1	0	0	0	0	0	0	0	0	0	0	0	0	0
gene-L0Y14_RS02725	0	1	0	0	0	0	0	0	0	0	0	0	0	0	0
gene-L0Y14_RS13135	0	1	0	0	0	0	0	0	0	0	0	0	0	0	0
gene-L0Y14_RS11740	0	1	0	0	0	0	0	0	0	0	0	0	0	0	0
gene-L0Y14_RS14900	0	1	0	0	0	0	0	0	0	0	0	0	0	0	0
gene-L0Y14_RS03295	0	1	0	0	0	0	0	0	0	0	0	0	0	0	0
gene-L0Y14_RS02120	0	1	0	0	0	0	0	0	0	0	0	0	0	0	0
gene-L0Y14_RS11330	0	1	0	0	0	0	0	0	0	0	0	0	0	0	0
gene-L0Y14_RS02855	0	1	0	0	0	0	0	0	0	0	0	0	0	0	0
gene-L0Y14_RS07735	0	1	0	0	0	0	0	0	0	0	0	0	0	0	0
gene-L0Y14_RS16185	0	1	0	0	0	0	0	0	0	0	0	0	0	0	0
gene-L0Y14_RS09335	0	1	0	0	0	0	0	0	0	0	0	0	0	0	0
gene-L0Y14_RS02570	0	1	0	0	0	0	0	0	0	0	0	0	0	0	0
gene-L0Y14_RS00480	0	1	0	0	0	0	0	0	0	0	0	0	0	0	0
gene-L0Y14_RS03725	0	1	0	0	0	0	0	0	0	0	0	0	0	0	0
gene-L0Y14_RS01160	0	1	0	0	0	0	0	0	0	0	0	0	0	0	0
gene-L0Y14_RS14655	0	1	0	0	0	0	0	0	0	0	0	0	0	0	0
gene-L0Y14_RS13085	0	1	0	0	0	0	0	0	0	0	0	0	0	0	0
gene-L0Y14_RS01905	0	1	0	0	0	0	0	0	0	0	0	0	0	0	0
gene-L0Y14_RS03265	0	1	0	0	0	0	0	0	0	0	0	0	0	0	0
gene-L0Y14_RS12250	0	1	0	0	0	0	0	0	0	0	0	0	0	0	0
gene-L0Y14_RS16300	0	1	0	0	0	0	0	0	0	0	0	0	0	0	0
gene-L0Y14_RS08420	0	1	0	0	0	0	0	0	0	0	0	0	0	0	0
gene-L0Y14_RS02015	0	1	0	0	0	0	0	0	0	0	0	0	0	0	0
gene-L0Y14_RS10055	0	1	0	0	0	0	0	0	0	0	0	0	0	0	0
gene-L0Y14_RS13130	0	1	0	0	0	0	0	0	0	0	0	0	0	0	0
gene-L0Y14_RS15650	0	1	0	0	0	0	0	0	0	0	0	0	0	0	0
gene-L0Y14_RS01345	0	1	0	0	0	0	0	0	0	0	0	0	0	0	0
gene-L0Y14_RS11620	0	1	0	0	0	0	0	0	0	0	0	0	0	0	0
gene-L0Y14_RS15005	0	1	0	0	0	0	0	0	0	0	0	0	0	0	0
gene-L0Y14_RS04800	0	1	0	0	0	0	0	0	0	0	0	0	0	0	0
gene-L0Y14_RS12690	0	1	0	0	0	0	0	0	0	0	0	0	0	0	0
gene-L0Y14_RS09090	0	1	0	0	0	0	0	0	0	0	0	0	0	0	0
gene-L0Y14_RS00100	0	1	0	0	0	0	0	0	0	0	0	0	0	0	0
gene-L0Y14_RS08200	0	1	0	0	0	0	0	0	0	0	0	0	0	0	0
gene-L0Y14_RS07950	0	1	0	0	0	0	0	0	0	0	0	0	0	0	0
gene-L0Y14_RS07505	0	1	0	0	0	0	0	0	0	0	0	0	0	0	0
gene-L0Y14_RS12705	0	1	0	0	0	0	0	0	0	0	0	0	0	0	0
gene-L0Y14_RS13100	0	1	0	0	0	0	0	0	0	0	0	0	0	0	0
gene-L0Y14_RS02035	0	1	0	0	0	0	0	0	0	0	0	0	0	0	0
gene-L0Y14_RS04775	0	1	0	0	0	0	0	0	0	0	0	0	0	0	0
gene-L0Y14_RS10125	0	1	0	0	0	0	0	0	0	0	0	0	0	0	0
gene-L0Y14_RS01835	0	1	0	0	0	0	0	0	0	0	0	0	0	0	0
gene-L0Y14_RS06980	0	1	0	0	0	0	0	0	0	0	0	0	0	0	0
gene-L0Y14_RS14995	0	1	0	0	0	0	0	0	0	0	0	0	0	0	0
gene-L0Y14_RS00105	0	1	0	0	0	0	0	0	0	0	0	0	0	0	0
gene-L0Y14_RS09280	0	1	0	0	0	0	0	0	0	0	0	0	0	0	0
gene-L0Y14_RS14970	0	1	0	0	0	0	0	0	0	0	0	0	0	0	0
gene-L0Y14_RS00810	0	1	0	0	0	0	0	0	0	0	0	0	0	0	0
gene-L0Y14_RS04580	0	1	0	0	0	0	0	0	0	0	0	0	0	0	0
gene-L0Y14_RS01765	0	1	0	0	0	0	0	0	0	0	0	0	0	0	0
gene-L0Y14_RS06415	0	1	0	0	0	0	0	0	0	0	0	0	0	0	0
gene-L0Y14_RS05930	0	1	0	0	0	0	0	0	0	0	0	0	0	0	0
gene-L0Y14_RS08045	0	1	0	0	0	0	0	0	0	0	0	0	0	0	0
gene-L0Y14_RS15560	0	1	0	0	0	0	0	0	0	0	0	0	0	0	0
gene-L0Y14_RS12125	0	1	0	0	0	0	0	0	0	0	0	0	0	0	0
gene-L0Y14_RS04920	0	1	0	0	0	0	0	0	0	0	0	0	0	0	0
gene-L0Y14_RS04930	0	1	0	0	0	0	0	0	0	0	0	0	0	0	0
gene-L0Y14_RS06720	0	1	0	0	0	0	0	0	0	0	0	0	0	0	0
gene-L0Y14_RS09845	0	1	0	0	0	0	0	0	0	0	0	0	0	0	0
gene-L0Y14_RS12975	0	1	0	0	0	0	0	0	0	0	0	0	0	0	0
gene-L0Y14_RS01330	0	1	0	0	0	0	0	0	0	0	0	0	0	0	0
gene-L0Y14_RS04045	0	1	0	0	0	0	0	0	0	0	0	0	0	0	0
gene-L0Y14_RS08105	0	1	0	0	0	0	0	0	0	0	0	0	0	0	0
gene-L0Y14_RS14455	0	1	0	0	0	0	0	0	0	0	0	0	0	0	0
gene-L0Y14_RS07330	0	1	0	0	0	0	0	0	0	0	0	0	0	0	0
gene-L0Y14_RS07285	0	1	0	0	0	0	0	0	0	0	0	0	0	0	0
gene-L0Y14_RS10300	0	1	0	0	0	0	0	0	0	0	0	0	0	0	0
gene-L0Y14_RS10110	0	1	0	0	0	0	0	0	0	0	0	0	0	0	0
gene-L0Y14_RS04685	0	1	0	0	0	0	0	0	0	0	0	0	0	0	0
gene-L0Y14_RS15170	0	1	0	0	0	0	0	0	0	0	0	0	0	0	0
gene-L0Y14_RS13165	0	1	0	0	0	0	0	0	0	0	0	0	0	0	0
gene-L0Y14_RS03690	0	1	0	0	0	0	0	0	0	0	0	0	0	0	0
gene-L0Y14_RS11630	0	1	0	0	0	0	0	0	0	0	0	0	0	0	0
gene-L0Y14_RS06460	0	1	0	0	0	0	0	0	0	0	0	0	0	0	0
gene-L0Y14_RS07565	0	1	0	0	0	0	0	0	0	0	0	0	0	0	0
gene-L0Y14_RS01945	0	1	0	0	0	0	0	0	0	0	0	0	0	0	0
gene-L0Y14_RS16130	0	1	0	0	0	0	0	0	0	0	0	0	0	0	0
gene-L0Y14_RS12210	0	1	0	0	0	0	0	0	0	0	0	0	0	0	0
gene-L0Y14_RS04140	0	1	0	0	0	0	0	0	0	0	0	0	0	0	0
gene-L0Y14_RS03825	0	1	0	0	0	0	0	0	0	0	0	0	0	0	0
gene-L0Y14_RS06175	0	1	0	0	0	0	0	0	0	0	0	0	0	0	0
gene-L0Y14_RS08170	0	1	0	0	0	0	0	0	0	0	0	0	0	0	0
gene-L0Y14_RS06200	0	1	0	0	0	0	0	0	0	0	0	0	0	0	0
gene-L0Y14_RS06515	0	1	0	0	0	0	0	0	0	0	0	0	0	0	0
gene-L0Y14_RS10515	0	1	0	0	0	0	0	0	0	0	0	0	0	0	0
gene-L0Y14_RS15105	0	1	0	0	0	0	0	0	0	0	0	0	0	0	0
gene-L0Y14_RS11510	0	1	0	0	0	0	0	0	0	0	0	0	0	0	0
gene-L0Y14_RS10860	0	1	0	0	0	0	0	0	0	0	0	0	0	0	0
gene-L0Y14_RS12830	0	1	0	0	0	0	0	0	0	0	0	0	0	0	0
gene-L0Y14_RS11260	0	1	0	0	0	0	0	0	0	0	0	0	0	0	0
gene-L0Y14_RS00150	0	1	0	0	0	0	0	0	0	0	0	0	0	0	0
gene-L0Y14_RS01955	0	1	0	0	0	0	0	0	0	0	0	0	0	0	0
gene-L0Y14_RS06690	0	1	0	0	0	0	0	0	0	0	0	0	0	0	0
gene-L0Y14_RS10130	0	1	0	0	0	0	0	0	0	0	0	0	0	0	0
gene-L0Y14_RS04680	0	1	0	0	0	0	0	0	0	0	0	0	0	0	0
gene-L0Y14_RS11475	0	1	0	0	0	0	0	0	0	0	0	0	0	0	0
gene-L0Y14_RS12885	0	1	0	0	0	0	0	0	0	0	0	0	0	0	0
gene-L0Y14_RS16170	0	1	0	0	0	0	0	0	0	0	0	0	0	0	0
gene-L0Y14_RS08355	0	1	0	0	0	0	0	0	0	0	0	0	0	0	0
gene-L0Y14_RS01175	0	1	0	0	0	0	0	0	0	0	0	0	0	0	0
gene-L0Y14_RS16245	0	1	0	0	0	0	0	0	0	0	0	0	0	0	0
gene-L0Y14_RS12220	0	1	0	0	0	0	0	0	0	0	0	0	0	0	0
gene-L0Y14_RS14675	0	1	0	0	0	0	0	0	0	0	0	0	0	0	0
gene-L0Y14_RS01500	0	1	0	0	0	0	0	0	0	0	0	0	0	0	0
gene-L0Y14_RS08205	0	1	0	0	0	0	0	0	0	0	0	0	0	0	0
gene-L0Y14_RS11895	0	1	0	0	0	0	0	0	0	0	0	0	0	0	0
gene-L0Y14_RS10715	0	1	0	0	0	0	0	0	0	0	0	0	0	0	0
gene-L0Y14_RS13690	0	1	0	0	0	0	0	0	0	0	0	0	0	0	0
gene-L0Y14_RS10745	0	1	0	0	0	0	0	0	0	0	0	0	0	0	0
gene-L0Y14_RS03585	0	1	0	0	0	0	0	0	0	0	0	0	0	0	0
gene-L0Y14_RS09210	0	1	0	0	0	0	0	0	0	0	0	0	0	0	0
gene-L0Y14_RS11795	0	1	0	0	0	0	0	0	0	0	0	0	0	0	0
gene-L0Y14_RS03370	0	1	0	0	0	0	0	0	0	0	0	0	0	0	0
gene-L0Y14_RS04525	0	1	0	0	0	0	0	0	0	0	0	0	0	0	0
gene-L0Y14_RS05100	0	1	0	0	0	0	0	0	0	0	0	0	0	0	0
gene-L0Y14_RS01145	0	1	0	0	0	0	0	0	0	0	0	0	0	0	0
gene-L0Y14_RS07110	0	1	0	0	0	0	0	0	0	0	0	0	0	0	0
gene-L0Y14_RS11805	0	1	0	0	0	0	0	0	0	0	0	0	0	0	0
gene-L0Y14_RS03810	0	1	0	0	0	0	0	0	0	0	0	0	0	0	0
gene-L0Y14_RS13220	0	1	0	0	0	0	0	0	0	0	0	0	0	0	0
gene-L0Y14_RS14660	0	1	0	0	0	0	0	0	0	0	0	0	0	0	0
gene-L0Y14_RS06760	0	1	0	0	0	0	0	0	0	0	0	0	0	0	0
gene-L0Y14_RS03345	0	1	0	0	0	0	0	0	0	0	0	0	0	0	0
gene-L0Y14_RS01855	0	1	0	0	0	0	0	0	0	0	0	0	0	0	0
gene-L0Y14_RS11790	0	1	0	0	0	0	0	0	0	0	0	0	0	0	0
gene-L0Y14_RS01600	0	1	0	0	0	0	0	0	0	0	0	0	0	0	0
gene-L0Y14_RS11815	0	1	0	0	0	0	0	0	0	0	0	0	0	0	0
gene-L0Y14_RS04725	0	1	0	0	0	0	0	0	0	0	0	0	0	0	0
gene-L0Y14_RS01635	0	1	0	0	0	0	0	0	0	0	0	0	0	0	0
gene-L0Y14_RS00450	0	1	0	0	0	0	0	0	0	0	0	0	0	0	0
gene-L0Y14_RS12260	0	1	0	0	0	0	0	0	0	0	0	0	0	0	0
gene-L0Y14_RS00050	0	1	0	0	0	0	0	0	0	0	0	0	0	0	0
gene-L0Y14_RS15345	0	1	0	0	0	0	0	0	0	0	0	0	0	0	0
gene-L0Y14_RS15315	0	1	0	0	0	0	0	0	0	0	0	0	0	0	0
gene-L0Y14_RS16230	0	1	0	0	0	0	0	0	0	0	0	0	0	0	0
gene-L0Y14_RS15705	0	1	0	0	0	0	0	0	0	0	0	0	0	0	0
gene-L0Y14_RS02635	0	1	0	0	0	0	0	0	0	0	0	0	0	0	0
gene-L0Y14_RS00600	0	1	0	0	0	0	0	0	0	0	0	0	0	0	0
gene-L0Y14_RS14985	0	1	0	0	0	0	0	0	0	0	0	0	0	0	0
gene-L0Y14_RS07100	0	1	0	0	0	0	0	0	0	0	0	0	0	0	0
gene-L0Y14_RS08160	0	1	0	0	0	0	0	0	0	0	0	0	0	0	0
gene-L0Y14_RS10790	0	1	0	0	0	0	0	0	0	0	0	0	0	0	0
gene-L0Y14_RS02575	0	1	0	0	0	0	0	0	0	0	0	0	0	0	0
gene-L0Y14_RS01420	0	1	0	0	0	0	0	0	0	0	0	0	0	0	0
gene-L0Y14_RS04570	0	1	0	0	0	0	0	0	0	0	0	0	0	0	0
gene-L0Y14_RS00465	0	1	0	0	0	0	0	0	0	0	0	0	0	0	0
gene-L0Y14_RS04520	0	1	0	0	0	0	0	0	0	0	0	0	0	0	0
gene-L0Y14_RS06370	0	1	0	0	0	0	0	0	0	0	0	0	0	0	0
gene-L0Y14_RS02690	0	1	0	0	0	0	0	0	0	0	0	0	0	0	0
gene-L0Y14_RS13055	0	1	0	0	0	0	0	0	0	0	0	0	0	0	0
gene-L0Y14_RS15485	0	1	0	0	0	0	0	0	0	0	0	0	0	0	0
gene-L0Y14_RS03530	0	1	0	0	0	0	0	0	0	0	0	0	0	0	0
gene-L0Y14_RS13175	0	1	0	0	0	0	0	0	0	0	0	0	0	0	0
gene-L0Y14_RS10375	0	1	0	0	0	0	0	0	0	0	0	0	0	0	0
gene-L0Y14_RS10795	0	1	0	0	0	0	0	0	0	0	0	0	0	0	0
gene-L0Y14_RS06585	0	1	0	0	0	0	0	0	0	0	0	0	0	0	0
gene-L0Y14_RS01555	0	1	0	0	0	0	0	0	0	0	0	0	0	0	0
gene-L0Y14_RS11810	0	1	0	0	0	0	0	0	0	0	0	0	0	0	0
gene-L0Y14_RS00030	0	1	0	0	0	0	0	0	0	0	0	0	0	0	0
gene-L0Y14_RS12140	0	1	0	0	0	0	0	0	0	0	0	0	0	0	0
gene-L0Y14_RS16355	0	1	0	0	0	0	0	0	0	0	0	0	0	0	0
gene-L0Y14_RS12500	0	1	0	0	0	0	0	0	0	0	0	0	0	0	0
gene-L0Y14_RS03410	0	1	0	0	0	0	0	0	0	0	0	0	0	0	0
gene-L0Y14_RS10575	0	1	0	0	0	0	0	0	0	0	0	0	0	0	0
gene-L0Y14_RS12895	0	1	0	0	0	0	0	0	0	0	0	0	0	0	0
gene-L0Y14_RS11445	0	1	0	0	0	0	0	0	0	0	0	0	0	0	0
gene-L0Y14_RS06410	0	1	0	0	0	0	0	0	0	0	0	0	0	0	0
gene-L0Y14_RS10970	0	1	0	0	0	0	0	0	0	0	0	0	0	0	0
gene-L0Y14_RS06750	0	1	0	0	0	0	0	0	0	0	0	0	0	0	0
gene-L0Y14_RS15725	0	1	0	0	0	0	0	0	0	0	0	0	0	0	0
gene-L0Y14_RS12515	0	1	0	0	0	0	0	0	0	0	0	0	0	0	0
gene-L0Y14_RS14775	0	1	0	0	0	0	0	0	0	0	0	0	0	0	0
gene-L0Y14_RS10875	0	1	0	0	0	0	0	0	0	0	0	0	0	0	0
gene-L0Y14_RS03080	0	1	0	0	0	0	0	0	0	0	0	0	0	0	0
gene-L0Y14_RS15300	0	1	0	0	0	0	0	0	0	0	0	0	0	0	0
gene-L0Y14_RS09120	0	1	0	0	0	0	0	0	0	0	0	0	0	0	0
gene-L0Y14_RS13445	0	1	0	0	0	0	0	0	0	0	0	0	0	0	0
gene-L0Y14_RS02790	0	1	0	0	0	0	0	0	0	0	0	0	0	0	0
gene-L0Y14_RS11750	0	1	0	0	0	0	0	0	0	0	0	0	0	0	0
gene-L0Y14_RS11410	0	1	0	0	0	0	0	0	0	0	0	0	0	0	0
gene-L0Y14_RS08740	0	1	0	0	0	0	0	0	0	0	0	0	0	0	0
gene-L0Y14_RS07930	0	1	0	0	0	0	0	0	0	0	0	0	0	0	0
gene-L0Y14_RS12685	0	1	0	0	0	0	0	0	0	0	0	0	0	0	0
gene-L0Y14_RS01450	0	1	0	0	0	0	0	0	0	0	0	0	0	0	0
gene-L0Y14_RS13525	0	1	0	0	0	0	0	0	0	0	0	0	0	0	0
gene-L0Y14_RS02010	0	1	0	0	0	0	0	0	0	0	0	0	0	0	0
gene-L0Y14_RS03745	0	1	0	0	0	0	0	0	0	0	0	0	0	0	0
gene-L0Y14_RS00010	0	1	0	0	0	0	0	0	0	0	0	0	0	0	0
gene-L0Y14_RS01505	0	1	0	0	0	0	0	0	0	0	0	0	0	0	0
gene-L0Y14_RS08015	0	1	0	0	0	0	0	0	0	0	0	0	0	0	0
gene-L0Y14_RS11775	0	1	0	0	0	0	0	0	0	0	0	0	0	0	0
gene-L0Y14_RS08400	0	1	0	0	0	0	0	0	0	0	0	0	0	0	0
gene-L0Y14_RS02030	0	1	0	0	0	0	0	0	0	0	0	0	0	0	0
gene-L0Y14_RS14105	0	1	0	0	0	0	0	0	0	0	0	0	0	0	0
gene-L0Y14_RS13180	0	1	0	0	0	0	0	0	0	0	0	0	0	0	0
gene-L0Y14_RS14045	0	1	0	0	0	0	0	0	0	0	0	0	0	0	0
gene-L0Y14_RS12825	0	1	0	0	0	0	0	0	0	0	0	0	0	0	0
gene-L0Y14_RS16165	0	1	0	0	0	0	0	0	0	0	0	0	0	0	0
gene-L0Y14_RS10440	0	1	0	0	0	0	0	0	0	0	0	0	0	0	0
gene-L0Y14_RS06925	0	1	0	0	0	0	0	0	0	0	0	0	0	0	0

## Sheet: rawdataFig4b
locus_ID	rtca	cbb	soe	sox	sqr	sreA	qmoABhdrCB	sbp	apr_sat	dsr_tusA	fccA
gene-L0Y14_RS00610	0	1	0	0	1	0	1	0	1	1	1
gene-L0Y14_RS12955	0	1	0	0	1	0	1	0	1	1	1
gene-L0Y14_RS00900	0	1	0	0	0	0	1	0	1	1	0
gene-L0Y14_RS01780	0	1	0	0	1	0	0	0	1	1	1
gene-L0Y14_RS00895	0	1	0	0	1	0	1	0	1	1	1
gene-L0Y14_RS04120	0	1	0	1	1	0	1	0	1	1	1
gene-L0Y14_RS06925	0	1	0	1	1	0	0	0	0	1	1
gene-L0Y14_RS04080	0	1	0	0	0	0	0	0	1	0	0
gene-L0Y14_RS06615	0	1	0	0	1	0	1	0	1	1	1
gene-L0Y14_RS14965	0	1	0	1	1	0	1	0	1	1	1
gene-L0Y14_RS01825	0	1	0	0	1	0	1	0	1	1	1
gene-L0Y14_RS00475	0	1	0	0	1	0	1	0	1	0	1
gene-L0Y14_RS10440	0	1	0	0	1	0	0	0	0	1	1
gene-L0Y14_RS16165	0	1	0	0	1	0	0	0	0	1	1
gene-L0Y14_RS10035	0	1	0	0	0	0	0	0	0	0	0
gene-L0Y14_RS12825	0	1	0	0	1	0	0	0	0	1	1
gene-L0Y14_RS10780	0	1	0	0	1	0	0	0	0	1	1
gene-L0Y14_RS14045	0	1	0	0	1	0	0	0	0	1	1
gene-L0Y14_RS13180	0	1	0	0	1	0	0	0	0	1	1
gene-L0Y14_RS01830	0	1	0	0	0	0	0	0	1	1	1
gene-L0Y14_RS14105	0	1	0	0	1	0	0	0	0	1	1
gene-L0Y14_RS12960	0	1	0	1	1	0	1	0	1	1	1
gene-L0Y14_RS11335	0	1	0	1	1	0	0	0	0	1	1
gene-L0Y14_RS02030	0	1	0	0	1	0	0	0	0	1	1
gene-L0Y14_RS08400	0	1	0	1	1	0	0	0	0	1	1
gene-L0Y14_RS11775	0	1	0	0	1	0	0	0	0	1	1
gene-L0Y14_RS08015	0	1	0	0	1	0	0	0	0	1	1
gene-L0Y14_RS01505	0	1	0	0	1	0	0	0	0	0	0
gene-L0Y14_RS00010	0	1	0	0	1	0	0	0	0	1	1
gene-L0Y14_RS04795	0	1	0	0	1	0	0	0	0	1	1
gene-L0Y14_RS03745	0	1	0	0	1	0	0	0	1	1	1
gene-L0Y14_RS09060	0	1	0	0	0	0	1	0	1	0	1
gene-L0Y14_RS02010	0	1	0	0	1	0	0	0	0	1	1
gene-L0Y14_RS00585	0	1	0	0	1	0	0	0	0	0	0
gene-L0Y14_RS15090	0	1	0	0	1	0	1	0	1	0	1
gene-L0Y14_RS16340	0	1	0	0	1	0	0	0	0	0	0
gene-L0Y14_RS01725	0	1	0	1	1	0	1	0	1	1	1
gene-L0Y14_RS13525	0	1	0	0	1	0	0	0	0	1	1
gene-L0Y14_RS13170	0	1	0	0	1	0	1	0	1	1	1
gene-L0Y14_RS01450	0	1	0	0	1	0	0	0	1	1	1
gene-L0Y14_RS12685	0	1	0	0	1	0	0	0	0	0	1
gene-L0Y14_RS07930	0	1	0	0	1	0	0	0	0	1	1
gene-L0Y14_RS12675	0	1	0	0	1	0	0	0	0	1	1
gene-L0Y14_RS06865	0	1	0	0	1	0	0	0	0	1	1
gene-L0Y14_RS08740	0	1	0	0	0	0	0	0	0	0	0
gene-L0Y14_RS10210	0	1	0	0	1	0	1	0	1	1	1
gene-L0Y14_RS11410	0	1	0	0	1	0	0	0	0	1	1
gene-L0Y14_RS11750	0	1	0	0	1	0	0	0	0	1	1
gene-L0Y14_RS02790	0	1	0	0	1	0	0	0	0	0	1
gene-L0Y14_RS13445	0	1	0	0	1	0	0	0	0	1	1
gene-L0Y14_RS09120	0	1	0	0	1	0	0	0	0	1	0
gene-L0Y14_RS05075	0	1	0	0	1	0	0	0	0	1	1
gene-L0Y14_RS15300	0	1	0	0	1	0	0	0	0	1	1
gene-L0Y14_RS07450	0	1	0	0	1	0	0	0	0	0	1
gene-L0Y14_RS03080	0	1	0	0	1	0	0	0	0	1	1
gene-L0Y14_RS01655	0	1	0	1	1	0	1	0	1	1	1
gene-L0Y14_RS03240	0	1	0	0	1	0	0	0	0	1	1
gene-L0Y14_RS08985	0	1	0	0	1	0	0	0	0	1	0
gene-L0Y14_RS01720	0	1	0	0	1	0	1	0	1	1	1
gene-L0Y14_RS15140	0	1	0	0	1	0	0	0	0	1	1
gene-L0Y14_RS00065	0	1	0	0	1	0	0	0	0	1	0
gene-L0Y14_RS10875	0	1	0	1	1	0	0	0	0	1	1
gene-L0Y14_RS01105	0	1	0	1	1	0	0	0	0	1	1
gene-L0Y14_RS14775	0	1	0	0	1	0	0	0	0	0	1
gene-L0Y14_RS03750	0	1	0	0	1	0	0	0	1	1	1
gene-L0Y14_RS05095	0	1	0	0	1	0	1	0	1	1	1
gene-L0Y14_RS12515	0	1	0	0	1	0	0	0	0	1	1
gene-L0Y14_RS15725	0	1	0	0	1	0	0	0	0	1	1
gene-L0Y14_RS06750	0	1	0	0	0	0	0	0	0	0	1
gene-L0Y14_RS10970	0	1	0	0	1	0	0	0	0	1	1
gene-L0Y14_RS06410	0	1	0	0	1	0	1	0	0	1	1
gene-L0Y14_RS11450	0	1	0	0	1	0	1	0	1	0	0
gene-L0Y14_RS11445	0	1	0	0	0	0	0	0	0	0	0
gene-L0Y14_RS13635	0	1	0	0	1	0	1	0	1	0	0
gene-L0Y14_RS01890	0	1	0	0	1	0	0	0	1	1	1
gene-L0Y14_RS12895	0	1	0	0	1	0	0	0	0	1	1
gene-L0Y14_RS14085	0	1	0	1	1	0	0	0	1	1	1
gene-L0Y14_RS10575	0	1	0	0	0	0	0	0	1	0	1
gene-L0Y14_RS03410	0	1	0	0	1	0	0	0	0	1	1
gene-L0Y14_RS15145	0	1	0	0	1	0	0	0	1	1	1
gene-L0Y14_RS14790	0	1	0	1	1	0	0	0	0	1	1
gene-L0Y14_RS01895	0	1	0	0	1	0	1	0	1	1	1
gene-L0Y14_RS15200	0	1	0	1	1	0	0	0	0	1	1
gene-L0Y14_RS15470	0	1	0	0	1	0	0	0	1	1	1
gene-L0Y14_RS12500	0	1	0	0	1	0	0	0	1	1	1
gene-L0Y14_RS16355	0	1	0	0	1	0	0	0	0	1	1
gene-L0Y14_RS01715	0	1	0	0	1	0	1	0	1	1	1
gene-L0Y14_RS12140	0	1	0	0	0	0	0	0	0	1	1
gene-L0Y14_RS05105	0	1	0	0	0	0	0	0	1	1	0
gene-L0Y14_RS00030	0	1	0	0	0	0	0	0	0	0	1
gene-L0Y14_RS11810	0	1	0	0	1	0	0	0	0	0	1
gene-L0Y14_RS12900	0	1	0	0	1	0	0	0	0	0	1
gene-L0Y14_RS14135	0	1	0	0	1	0	1	0	0	1	1
gene-L0Y14_RS01555	0	1	0	0	0	0	0	0	0	0	0
gene-L0Y14_RS06585	0	1	0	0	1	0	0	0	0	1	1
gene-L0Y14_RS10795	0	1	0	0	1	0	0	0	0	0	1
gene-L0Y14_RS10375	0	1	0	0	1	0	0	0	0	1	1
gene-L0Y14_RS05465	0	1	0	0	0	0	0	0	1	0	0
gene-L0Y14_RS06025	0	1	0	0	1	0	1	0	1	1	1
gene-L0Y14_RS13175	0	1	0	0	1	0	0	0	0	1	1
gene-L0Y14_RS02710	0	1	0	1	1	0	0	0	1	1	1
gene-L0Y14_RS03530	0	1	0	0	1	0	0	0	0	1	1
gene-L0Y14_RS15485	0	1	0	0	1	0	1	0	1	1	1
gene-L0Y14_RS13055	0	1	0	0	1	0	0	0	0	1	1
gene-L0Y14_RS14625	0	1	0	0	1	0	0	0	0	1	1
gene-L0Y14_RS02690	0	1	0	0	0	0	0	0	0	0	0
gene-L0Y14_RS13500	0	1	0	0	1	0	0	0	1	1	1
gene-L0Y14_RS06370	0	1	0	0	0	0	0	0	0	1	1
gene-L0Y14_RS04520	0	1	0	0	1	0	0	0	0	0	1
gene-L0Y14_RS03075	0	1	0	1	1	0	0	0	1	1	1
gene-L0Y14_RS00465	0	1	0	0	1	0	0	0	0	1	1
gene-L0Y14_RS01650	0	1	0	0	1	0	0	0	0	1	1
gene-L0Y14_RS04570	0	1	0	0	0	0	0	0	1	0	0
gene-L0Y14_RS01420	0	1	0	0	0	0	0	0	0	0	0
gene-L0Y14_RS02575	0	1	0	0	0	0	0	0	0	1	0
gene-L0Y14_RS10790	0	1	0	0	1	0	0	0	1	0	1
gene-L0Y14_RS08160	0	1	0	0	1	0	0	0	0	1	1
gene-L0Y14_RS07100	0	1	0	0	1	0	0	0	0	0	1
gene-L0Y14_RS14985	0	1	0	0	0	0	0	0	0	0	1
gene-L0Y14_RS00600	0	1	0	0	1	0	0	0	0	1	1
gene-L0Y14_RS02635	0	1	0	0	1	0	0	0	0	0	0
gene-L0Y14_RS06680	0	1	0	0	0	0	1	0	1	0	0
gene-L0Y14_RS15705	0	1	0	0	1	0	0	0	0	0	0
gene-L0Y14_RS01290	0	1	0	0	1	0	0	0	1	1	0
gene-L0Y14_RS16230	0	1	0	0	1	0	0	0	0	0	1
gene-L0Y14_RS15315	0	1	0	0	1	0	0	0	0	1	0
gene-L0Y14_RS02640	0	1	0	1	1	0	0	0	1	1	1
gene-L0Y14_RS15345	0	1	0	0	1	0	0	0	0	0	1
gene-L0Y14_RS00050	0	1	0	0	1	0	0	0	0	1	1
gene-L0Y14_RS01885	0	1	0	0	1	0	1	0	1	0	0
gene-L0Y14_RS12260	0	1	0	0	1	0	1	0	0	1	1
gene-L0Y14_RS04135	0	1	0	0	0	0	0	0	1	0	1
gene-L0Y14_RS00450	0	1	0	1	1	0	0	0	0	1	1
gene-L0Y14_RS15975	0	1	0	0	0	0	0	0	0	1	0
gene-L0Y14_RS13450	0	1	0	0	1	0	1	0	0	0	1
gene-L0Y14_RS01735	0	1	0	0	1	0	0	0	1	1	0
gene-L0Y14_RS01635	0	1	0	0	1	0	0	0	0	1	1
gene-L0Y14_RS04725	0	1	0	0	0	0	0	0	0	0	0
gene-L0Y14_RS11815	0	1	0	1	1	0	0	0	0	1	1
gene-L0Y14_RS01430	0	1	0	0	1	0	0	0	0	1	1
gene-L0Y14_RS01600	0	1	0	0	0	0	0	0	0	0	0
gene-L0Y14_RS13040	0	1	0	0	0	0	0	0	1	1	0
gene-L0Y14_RS11790	0	1	0	0	1	0	0	0	0	1	1
gene-L0Y14_RS01855	0	1	0	0	1	0	0	0	1	1	1
gene-L0Y14_RS08490	0	1	0	0	1	0	0	0	1	1	1
gene-L0Y14_RS03345	0	1	0	0	1	0	0	0	0	1	1
gene-L0Y14_RS01845	0	1	0	0	1	0	1	0	1	1	1
gene-L0Y14_RS06760	0	1	0	1	1	0	0	0	1	1	1
gene-L0Y14_RS14660	0	1	0	1	1	0	0	0	0	1	1
gene-L0Y14_RS13220	0	1	0	0	1	0	0	0	0	0	1
gene-L0Y14_RS03810	0	1	0	0	0	0	0	0	0	0	0
gene-L0Y14_RS11805	0	1	0	1	1	0	0	0	0	0	1
gene-L0Y14_RS02715	0	1	0	1	1	0	0	0	1	1	1
gene-L0Y14_RS08345	0	1	0	0	1	0	0	0	0	0	1
gene-L0Y14_RS06755	0	1	0	0	0	0	0	0	1	1	0
gene-L0Y14_RS07110	0	1	0	0	1	0	0	0	0	0	1
gene-L0Y14_RS01285	0	1	0	0	1	0	0	0	0	1	0
gene-L0Y14_RS01145	0	1	0	1	1	0	0	0	0	1	1
gene-L0Y14_RS05100	0	1	0	0	0	0	0	0	1	1	1
gene-L0Y14_RS04525	0	1	0	0	1	0	0	0	0	1	1
gene-L0Y14_RS03370	0	1	0	0	1	0	0	0	0	1	1
gene-L0Y14_RS11795	0	1	0	0	1	0	0	0	0	0	1
gene-L0Y14_RS04850	0	1	0	0	1	0	0	0	0	0	1
gene-L0Y14_RS03755	0	1	0	0	1	0	1	0	1	1	1
gene-L0Y14_RS01745	0	1	0	0	1	0	1	0	1	1	1
gene-L0Y14_RS12535	0	1	0	0	0	0	1	0	1	0	1
gene-L0Y14_RS12505	0	1	0	0	0	0	1	0	0	0	0
gene-L0Y14_RS09210	0	1	0	0	1	0	0	0	0	0	1
gene-L0Y14_RS14960	0	1	0	0	1	0	0	0	0	0	1
gene-L0Y14_RS01750	0	1	0	0	1	0	0	0	0	1	1
gene-L0Y14_RS03585	0	1	0	0	0	0	0	0	0	0	1
gene-L0Y14_RS10745	0	1	0	0	0	0	0	0	0	0	1
gene-L0Y14_RS13690	0	1	0	0	1	0	0	0	0	1	1
gene-L0Y14_RS02830	0	1	0	0	1	0	1	0	1	1	1
gene-L0Y14_RS10715	0	1	0	0	0	0	0	0	0	0	1
gene-L0Y14_RS11895	0	1	0	0	1	0	0	0	0	0	0
gene-L0Y14_RS08205	0	1	0	0	1	0	0	0	0	1	1
gene-L0Y14_RS01500	0	1	0	0	1	0	0	0	0	1	1
gene-L0Y14_RS14675	0	1	0	0	1	0	0	0	0	1	1
gene-L0Y14_RS12780	0	1	0	0	1	0	1	0	0	0	1
gene-L0Y14_RS12220	0	1	0	0	1	0	0	0	1	0	1
gene-L0Y14_RS00070	0	1	0	0	1	0	0	0	0	1	0
gene-L0Y14_RS16245	0	1	0	0	1	0	0	0	0	1	1
gene-L0Y14_RS00605	0	1	0	0	0	0	0	0	1	0	1
gene-L0Y14_RS03975	0	1	0	0	1	0	1	0	0	0	0
gene-L0Y14_RS06620	0	1	0	1	1	0	0	0	0	1	1
gene-L0Y14_RS11700	0	1	0	0	1	0	0	0	0	1	1
gene-L0Y14_RS14110	0	1	0	0	0	0	0	0	1	0	1
gene-L0Y14_RS12180	0	1	0	0	1	0	1	0	1	1	0
gene-L0Y14_RS01790	0	1	0	0	1	0	0	0	1	1	1
gene-L0Y14_RS01175	0	1	0	0	1	0	0	0	0	1	1
gene-L0Y14_RS08355	0	1	0	0	1	0	0	0	0	0	0
gene-L0Y14_RS16170	0	1	0	0	1	0	0	0	0	1	1
gene-L0Y14_RS12885	0	1	0	0	1	0	0	0	0	1	1
gene-L0Y14_RS11475	0	1	0	0	1	0	0	0	0	1	1
gene-L0Y14_RS04680	0	1	0	0	1	0	0	0	0	0	1
gene-L0Y14_RS01865	0	1	0	0	1	0	0	0	1	1	1
gene-L0Y14_RS12195	0	1	0	0	1	0	1	0	1	1	0
gene-L0Y14_RS01900	0	1	0	0	0	0	0	0	1	1	0
gene-L0Y14_RS10130	0	1	0	0	1	0	0	0	0	1	1
gene-L0Y14_RS06690	0	1	0	0	1	0	0	0	0	1	1
gene-L0Y14_RS01955	0	1	0	0	0	0	0	0	0	0	1
gene-L0Y14_RS00055	0	1	0	0	1	0	1	0	1	1	1
gene-L0Y14_RS00150	0	1	0	0	1	0	0	0	0	1	1
gene-L0Y14_RS11260	0	1	0	0	1	0	0	0	0	1	1
gene-L0Y14_RS12830	0	1	0	0	1	0	0	0	0	1	1
gene-L0Y14_RS00175	0	1	0	0	1	0	0	0	0	0	1
gene-L0Y14_RS11650	0	1	0	0	1	0	0	0	0	1	1
gene-L0Y14_RS06020	0	1	0	0	1	0	0	0	0	1	1
gene-L0Y14_RS16250	0	1	0	0	1	0	0	0	0	1	1
gene-L0Y14_RS12200	0	1	0	0	1	0	0	0	1	1	0
gene-L0Y14_RS10860	0	1	0	0	0	0	0	0	0	1	0
gene-L0Y14_RS01870	0	1	0	0	1	0	1	0	1	1	1
gene-L0Y14_RS11510	0	1	0	1	1	0	0	0	1	1	1
gene-L0Y14_RS07310	0	1	0	0	1	0	0	0	1	1	1
gene-L0Y14_RS15105	0	1	0	0	0	0	1	0	0	0	0
gene-L0Y14_RS10515	0	1	0	0	1	0	0	0	0	0	1
gene-L0Y14_RS06515	0	1	0	0	0	0	0	0	0	0	1
gene-L0Y14_RS03090	0	1	0	0	1	0	0	0	0	1	1
gene-L0Y14_RS00460	0	1	0	1	1	0	0	0	1	1	1
gene-L0Y14_RS06060	0	1	0	0	1	0	0	0	1	1	1
gene-L0Y14_RS08545	0	1	0	0	1	0	0	0	0	1	1
gene-L0Y14_RS07765	0	1	0	1	1	0	0	0	1	1	1
gene-L0Y14_RS06200	0	1	0	0	1	0	0	0	0	0	1
gene-L0Y14_RS08170	0	1	0	0	0	0	0	0	0	0	1
gene-L0Y14_RS06175	0	1	0	0	1	0	0	0	0	0	1
gene-L0Y14_RS03825	0	1	0	0	1	0	0	0	0	1	1
gene-L0Y14_RS04140	0	1	0	0	1	0	0	0	0	1	1
gene-L0Y14_RS01710	0	1	0	0	1	0	0	0	1	1	1
gene-L0Y14_RS12210	0	1	0	0	1	0	0	0	0	0	1
gene-L0Y14_RS16130	0	1	0	0	1	0	0	0	1	0	1
gene-L0Y14_RS01945	0	1	0	0	1	0	0	0	0	0	1
gene-L0Y14_RS01300	0	1	0	0	1	0	0	0	0	1	1
gene-L0Y14_RS07565	0	1	0	0	1	0	0	0	0	0	1
gene-L0Y14_RS11075	0	1	0	0	1	0	1	0	1	1	0
gene-L0Y14_RS09820	0	1	0	0	1	0	1	0	0	0	0
gene-L0Y14_RS06460	0	1	0	0	1	0	0	0	0	0	1
gene-L0Y14_RS11630	0	1	0	0	1	0	0	0	0	1	1
gene-L0Y14_RS02885	0	1	0	0	1	0	0	0	0	1	1
gene-L0Y14_RS03690	0	1	0	0	1	0	0	0	0	1	1
gene-L0Y14_RS13165	0	1	0	0	1	0	0	0	0	1	1
gene-L0Y14_RS15170	0	1	0	0	0	0	0	0	0	0	1
gene-L0Y14_RS12160	0	1	0	0	0	0	1	0	1	1	0
gene-L0Y14_RS04685	0	1	0	0	1	0	0	0	0	1	0
gene-L0Y14_RS09840	0	1	0	1	1	0	0	0	1	1	1
gene-L0Y14_RS03805	0	1	0	1	1	0	0	0	0	1	1
gene-L0Y14_RS06805	0	1	0	0	1	0	0	0	1	0	1
gene-L0Y14_RS01785	0	1	0	0	0	0	0	0	0	1	0
gene-L0Y14_RS01100	0	1	0	1	1	0	1	0	1	1	1
gene-L0Y14_RS10110	0	1	0	0	0	0	0	0	0	0	0
gene-L0Y14_RS10300	0	1	0	0	1	0	0	0	0	1	1
gene-L0Y14_RS07285	0	1	0	0	1	0	0	0	0	1	1
gene-L0Y14_RS07330	0	1	0	0	1	0	0	0	0	1	1
gene-L0Y14_RS14455	0	1	0	0	1	0	1	0	1	1	1
gene-L0Y14_RS10290	0	1	0	0	1	0	0	0	1	1	1
gene-L0Y14_RS08105	0	1	0	0	0	0	0	0	0	0	1
gene-L0Y14_RS04045	0	1	0	1	1	0	0	0	1	1	1
gene-L0Y14_RS01330	0	1	0	1	1	0	0	0	0	1	1
gene-L0Y14_RS12975	0	1	0	0	1	0	0	0	0	1	1
gene-L0Y14_RS09845	0	1	0	0	1	0	0	0	0	1	1
gene-L0Y14_RS01695	0	1	0	0	1	0	1	0	1	1	1
gene-L0Y14_RS16025	0	1	0	0	0	0	0	0	0	0	0
gene-L0Y14_RS06720	0	1	0	0	0	0	0	0	1	0	1
gene-L0Y14_RS04930	0	1	0	0	1	0	0	0	0	1	1
gene-L0Y14_RS02590	0	1	0	0	1	0	1	0	1	1	1
gene-L0Y14_RS16070	0	1	0	0	1	0	0	0	0	1	1
gene-L0Y14_RS04920	0	1	0	0	1	0	0	0	0	0	1
gene-L0Y14_RS03820	0	1	0	1	1	0	0	0	1	1	1
gene-L0Y14_RS12125	0	1	0	0	1	0	0	0	0	0	1
gene-L0Y14_RS15560	0	1	0	0	1	0	0	0	0	1	1
gene-L0Y14_RS10325	0	1	0	0	1	0	0	0	0	1	1
gene-L0Y14_RS14980	0	1	0	1	1	0	0	0	1	1	1
gene-L0Y14_RS01770	0	1	0	0	1	0	0	0	0	1	0
gene-L0Y14_RS08045	0	1	0	0	1	0	0	0	0	0	1
gene-L0Y14_RS05930	0	1	0	0	1	0	0	0	0	1	1
gene-L0Y14_RS00195	0	1	0	1	1	0	0	0	0	1	1
gene-L0Y14_RS06415	0	1	0	0	1	0	0	0	0	0	1
gene-L0Y14_RS10385	0	1	0	0	1	0	0	0	1	1	1
gene-L0Y14_RS01765	0	1	0	0	1	0	0	0	1	1	1
gene-L0Y14_RS13485	0	1	0	1	1	0	1	0	1	1	1
gene-L0Y14_RS04580	0	1	0	0	1	0	0	0	0	1	1
gene-L0Y14_RS13455	0	1	0	1	1	0	0	0	1	1	1
gene-L0Y14_RS00810	0	1	0	0	1	0	0	0	0	0	0
gene-L0Y14_RS15025	0	1	0	1	1	0	0	0	0	1	1
gene-L0Y14_RS07940	0	1	0	0	1	0	0	0	0	0	1
gene-L0Y14_RS14970	0	1	0	1	1	0	0	0	1	1	1
gene-L0Y14_RS09280	0	1	0	0	1	0	0	0	0	1	1
gene-L0Y14_RS00105	0	1	0	0	1	0	0	0	0	1	1
gene-L0Y14_RS14995	0	1	0	0	1	0	0	0	0	0	0
gene-L0Y14_RS07935	0	1	0	0	1	0	0	0	0	0	1
gene-L0Y14_RS14720	0	1	0	0	1	0	0	0	1	1	1
gene-L0Y14_RS02585	0	1	0	0	1	0	0	0	0	1	1
gene-L0Y14_RS06980	0	1	0	1	1	0	0	0	0	1	1
gene-L0Y14_RS01835	0	1	0	0	1	0	0	0	1	1	1
gene-L0Y14_RS01795	0	1	0	0	1	0	1	0	1	1	0
gene-L0Y14_RS10125	0	1	0	0	1	0	0	0	0	0	0
gene-L0Y14_RS04775	0	1	0	0	1	0	0	0	0	0	1
gene-L0Y14_RS07060	0	1	0	0	1	0	0	0	1	1	1
gene-L0Y14_RS02035	0	1	0	0	1	0	1	0	0	0	0
gene-L0Y14_RS01315	0	1	0	0	1	0	1	0	1	1	1
gene-L0Y14_RS13100	0	1	0	0	1	0	0	0	0	0	0
gene-L0Y14_RS12705	0	1	0	0	1	0	0	0	0	0	0
gene-L0Y14_RS07505	0	1	0	0	1	0	0	0	0	1	1
gene-L0Y14_RS08915	0	1	0	0	1	0	0	0	1	0	1
gene-L0Y14_RS07950	0	1	0	0	1	0	0	0	1	1	1
gene-L0Y14_RS04310	0	1	0	0	1	0	0	0	0	1	1
gene-L0Y14_RS05085	0	1	0	0	1	0	0	0	0	1	0
gene-L0Y14_RS14545	0	1	0	0	0	0	0	0	0	0	1
gene-L0Y14_RS08200	0	1	0	0	1	0	0	0	0	1	1
gene-L0Y14_RS05375	0	1	0	0	1	0	1	0	1	1	1
gene-L0Y14_RS00100	0	1	0	0	1	0	0	0	0	1	1
gene-L0Y14_RS09090	0	1	0	0	0	0	0	0	0	1	1
gene-L0Y14_RS11615	0	1	0	0	1	0	0	0	0	1	1
gene-L0Y14_RS01820	0	1	0	0	1	0	0	0	1	1	1
gene-L0Y14_RS12690	0	1	0	0	1	0	0	0	0	1	1
gene-L0Y14_RS04800	0	1	0	0	1	0	0	0	0	0	0
gene-L0Y14_RS11325	0	1	0	1	1	0	1	0	1	1	1
gene-L0Y14_RS01755	0	1	0	0	1	0	1	0	1	1	1
gene-L0Y14_RS15005	0	1	0	0	0	0	0	0	0	1	1
gene-L0Y14_RS11620	0	1	0	0	1	0	0	0	0	1	1
gene-L0Y14_RS01345	0	1	0	0	1	0	0	0	0	0	1
gene-L0Y14_RS15650	0	1	0	0	1	0	0	0	0	0	0
gene-L0Y14_RS01880	0	1	0	0	1	0	1	0	1	1	1
gene-L0Y14_RS05080	0	1	0	0	1	0	0	0	0	1	1
gene-L0Y14_RS13130	0	1	0	1	1	0	0	0	1	1	1
gene-L0Y14_RS10055	0	1	0	0	1	0	0	0	0	1	1
gene-L0Y14_RS11645	0	1	0	0	1	0	0	0	1	1	1
gene-L0Y14_RS00905	0	1	0	0	1	0	1	0	1	1	0
gene-L0Y14_RS02015	0	1	0	0	1	0	0	0	0	1	1
gene-L0Y14_RS08420	0	1	0	0	1	0	0	0	0	1	1
gene-L0Y14_RS16300	0	1	0	0	1	0	0	0	0	1	0
gene-L0Y14_RS12250	0	1	0	0	1	0	0	0	0	0	1
gene-L0Y14_RS03265	0	1	0	0	0	0	0	0	0	0	1
gene-L0Y14_RS01435	0	1	0	0	1	0	0	0	0	1	1
gene-L0Y14_RS11495	0	1	0	0	1	0	1	0	1	1	1
gene-L0Y14_RS01905	0	1	0	0	1	0	0	0	0	1	1
gene-L0Y14_RS13085	0	1	0	0	1	0	0	0	0	1	1
gene-L0Y14_RS14655	0	1	0	0	1	0	0	0	0	1	1
gene-L0Y14_RS12965	0	1	0	0	1	0	0	0	1	1	1
gene-L0Y14_RS01295	0	1	0	0	0	0	0	0	0	1	0
gene-L0Y14_RS01160	0	1	0	0	1	0	0	0	0	0	1
gene-L0Y14_RS10340	0	1	0	0	1	0	1	0	1	1	1
gene-L0Y14_RS03725	0	1	0	0	1	0	0	0	0	1	1
gene-L0Y14_RS11085	0	1	0	0	1	0	0	0	1	1	1
gene-L0Y14_RS00480	0	1	0	1	1	0	0	0	1	1	1
gene-L0Y14_RS16290	0	1	0	0	1	0	0	0	0	1	1
gene-L0Y14_RS02570	0	1	0	0	1	0	0	0	0	1	1
gene-L0Y14_RS12940	0	1	0	0	0	0	0	0	1	1	0
gene-L0Y14_RS09335	0	1	0	0	1	0	0	0	0	1	1
gene-L0Y14_RS07945	0	1	0	0	1	0	0	0	1	1	1
gene-L0Y14_RS16185	0	1	0	0	1	0	0	0	0	1	1
gene-L0Y14_RS01675	0	1	0	1	1	0	0	0	0	1	1
gene-L0Y14_RS06995	0	1	0	0	1	0	1	0	1	1	1
gene-L0Y14_RS03840	0	1	0	1	1	0	1	0	1	1	1
gene-L0Y14_RS07735	0	1	0	1	1	0	0	0	0	0	1
gene-L0Y14_RS02855	0	1	0	0	1	0	0	0	0	1	1
gene-L0Y14_RS11330	0	1	0	1	1	0	0	0	1	1	1
gene-L0Y14_RS02120	0	1	0	0	1	0	0	0	0	1	1
gene-L0Y14_RS02580	0	1	0	0	1	0	1	0	1	1	1
gene-L0Y14_RS03295	0	1	0	0	1	0	0	0	1	1	1
gene-L0Y14_RS01730	0	1	0	0	1	0	1	0	1	1	1
gene-L0Y14_RS14900	0	1	0	0	1	0	0	0	0	0	0
gene-L0Y14_RS09770	0	1	0	0	1	0	1	0	1	1	1
gene-L0Y14_RS11740	0	1	0	0	1	0	0	0	0	1	0
gene-L0Y14_RS11605	0	1	0	0	1	0	1	0	1	1	1
gene-L0Y14_RS13135	0	1	0	0	0	0	0	0	0	0	1
gene-L0Y14_RS01000	0	1	0	0	1	0	1	0	1	1	0
gene-L0Y14_RS02725	0	1	0	0	1	0	0	0	0	1	1
gene-L0Y14_RS14990	0	1	0	0	0	0	0	0	1	0	1
gene-L0Y14_RS10930	0	1	0	0	1	0	0	0	0	1	1
gene-L0Y14_RS00210	0	1	0	0	1	0	0	0	0	1	1
gene-L0Y14_RS14700	0	1	0	1	1	0	0	0	1	1	1
gene-L0Y14_RS15160	0	1	0	0	1	0	1	0	0	0	0
gene-L0Y14_RS14945	0	1	0	0	1	0	0	0	1	1	1
gene-L0Y14_RS04035	0	1	0	0	1	0	0	0	0	1	1
gene-L0Y14_RS12980	0	1	0	0	1	0	0	0	0	1	1
gene-L0Y14_RS15715	0	1	0	0	0	0	0	0	0	0	0
gene-L0Y14_RS02800	0	1	0	0	1	0	0	0	0	0	1
gene-L0Y14_RS00025	0	1	0	0	1	0	0	0	0	1	1
gene-L0Y14_RS14810	0	1	0	1	1	0	0	0	0	1	1
gene-L0Y14_RS01540	0	1	0	0	0	0	0	0	0	0	1
gene-L0Y14_RS00305	0	1	0	0	0	0	1	0	0	0	0
gene-L0Y14_RS01840	0	1	0	0	1	0	0	0	0	1	1
gene-L0Y14_RS03375	0	1	0	0	1	0	0	0	0	1	1
gene-L0Y14_RS06045	0	1	0	0	0	0	0	0	0	0	1
gene-L0Y14_RS00205	0	1	0	0	0	0	0	0	0	0	1
gene-L0Y14_RS02825	0	1	0	0	0	0	0	0	0	0	1
gene-L0Y14_RS11925	0	1	0	0	0	0	0	0	0	0	0
gene-L0Y14_RS07320	0	1	0	0	0	0	0	0	0	1	0
gene-L0Y14_RS09285	0	1	0	0	0	0	0	0	0	0	1
gene-L0Y14_RS06365	0	1	0	0	0	0	0	0	0	0	0
gene-L0Y14_RS09850	0	1	0	0	0	0	0	0	0	0	0
gene-L0Y14_RS08700	0	1	0	0	1	0	0	0	0	1	1
gene-L0Y14_RS15340	0	1	0	0	1	0	0	0	0	0	0
gene-L0Y14_RS11745	0	1	0	0	0	0	0	0	0	0	0
gene-L0Y14_RS08600	0	1	0	0	0	0	0	0	0	0	1
gene-L0Y14_RS16080	0	1	0	0	0	0	0	0	0	0	1
gene-L0Y14_RS11415	0	1	0	0	0	0	0	0	0	0	1
gene-L0Y14_RS15330	0	1	0	0	1	0	0	0	0	0	1
gene-L0Y14_RS10920	0	1	0	0	1	0	0	0	0	0	1
gene-L0Y14_RS03285	0	1	0	0	0	0	0	0	0	0	0
gene-L0Y14_RS12670	0	1	0	0	1	0	0	0	0	1	1
gene-L0Y14_RS03815	0	1	0	1	1	0	0	0	0	1	1
gene-L0Y14_RS14155	0	1	0	0	0	0	0	0	0	0	0
gene-L0Y14_RS06250	0	1	0	0	0	0	0	0	0	0	1
gene-L0Y14_RS06685	0	1	0	0	0	0	0	0	0	0	0
gene-L0Y14_RS00300	0	1	0	0	0	0	0	0	0	0	0
gene-L0Y14_RS04625	0	1	0	0	1	0	0	0	0	0	0
gene-L0Y14_RS07020	0	1	0	0	1	0	0	0	0	0	1
gene-L0Y14_RS14550	0	1	0	0	0	0	0	0	1	0	1
gene-L0Y14_RS09755	0	1	0	0	0	0	0	0	0	0	1
gene-L0Y14_RS07820	0	1	0	0	0	0	0	0	0	1	1
gene-L0Y14_RS02180	0	1	0	0	1	0	0	0	0	0	1
gene-L0Y14_RS03085	0	1	0	0	0	0	1	0	0	1	0
gene-L0Y14_RS00400	0	1	0	0	1	0	0	0	0	1	0
gene-L0Y14_RS15335	0	1	0	0	0	0	0	0	0	0	1
gene-L0Y14_RS13580	0	1	0	0	1	0	0	0	0	0	0
gene-L0Y14_RS04550	0	1	0	0	1	0	0	0	0	0	0
gene-L0Y14_RS12450	0	1	0	0	0	0	0	0	0	0	1
gene-L0Y14_RS05305	0	1	0	0	0	0	0	0	0	0	1
gene-L0Y14_RS00795	0	1	0	1	1	0	0	0	0	1	1
gene-L0Y14_RS03255	0	1	0	0	0	0	0	0	0	1	0
gene-L0Y14_RS14325	0	1	0	0	0	0	0	0	0	0	1
gene-L0Y14_RS16060	0	1	0	0	1	0	0	0	0	1	0
gene-L0Y14_RS10855	0	1	0	0	1	0	0	0	0	1	1
gene-L0Y14_RS07300	0	1	0	0	1	0	0	0	0	1	1
gene-L0Y14_RS00035	0	1	0	0	0	0	1	0	0	0	1
gene-L0Y14_RS15135	0	1	0	0	1	0	0	0	0	1	0
gene-L0Y14_RS10850	0	1	0	0	0	0	0	0	0	0	0
gene-L0Y14_RS06795	0	1	0	0	0	0	0	0	0	0	1
gene-L0Y14_RS14555	0	1	0	0	1	0	0	0	0	0	1
gene-L0Y14_RS16345	0	1	0	0	1	0	0	0	0	1	1
gene-L0Y14_RS01660	0	1	0	0	0	0	0	0	0	0	0
gene-L0Y14_RS05880	0	1	0	0	1	0	0	0	0	1	1
gene-L0Y14_RS16265	0	1	0	0	0	0	0	0	0	0	1
gene-L0Y14_RS13380	0	1	0	0	0	0	0	0	0	0	0
gene-L0Y14_RS00855	0	1	0	0	1	0	0	0	0	1	1
gene-L0Y14_RS07745	0	1	0	1	0	0	0	0	0	0	1
gene-L0Y14_RS09970	0	1	0	0	0	0	0	0	0	0	1
gene-L0Y14_RS12135	0	1	0	0	1	0	0	0	0	1	1
gene-L0Y14_RS03340	0	1	0	0	1	0	0	0	0	0	1
gene-L0Y14_RS12745	0	1	0	0	0	0	0	0	0	0	1
gene-L0Y14_RS02695	0	1	0	0	0	0	0	0	0	0	1
gene-L0Y14_RS07720	0	1	0	0	0	0	0	0	0	0	0
gene-L0Y14_RS14715	0	1	0	0	1	0	0	0	0	1	0
gene-L0Y14_RS05600	0	1	0	0	0	0	0	0	0	0	1
gene-L0Y14_RS15110	0	1	0	0	0	0	0	0	0	0	1
gene-L0Y14_RS07140	0	1	0	0	0	0	0	0	0	0	1
gene-L0Y14_RS11200	0	1	0	0	0	0	0	0	0	0	1
gene-L0Y14_RS15490	0	1	0	0	0	0	0	0	0	0	0
gene-L0Y14_RS12170	0	1	0	0	0	0	0	0	1	1	0
gene-L0Y14_RS02165	0	1	0	0	0	0	0	0	0	0	0
gene-L0Y14_RS15890	0	1	0	0	1	0	0	0	0	1	1
gene-L0Y14_RS13415	0	1	0	0	0	0	0	0	0	0	0
gene-L0Y14_RS04610	0	1	0	0	1	0	0	0	0	1	0
gene-L0Y14_RS08690	0	1	0	0	1	0	0	0	0	1	0
gene-L0Y14_RS00040	0	1	0	0	1	0	1	0	0	0	0
gene-L0Y14_RS00750	0	1	0	0	0	0	0	0	0	1	1
gene-L0Y14_RS06085	0	1	0	0	1	0	0	0	0	1	1
gene-L0Y14_RS10805	0	1	0	0	0	0	0	0	0	0	1
gene-L0Y14_RS09035	0	1	0	0	0	0	0	0	0	0	1
gene-L0Y14_RS06390	0	1	0	0	1	0	0	0	0	1	0
gene-L0Y14_RS10490	0	1	0	0	0	0	0	0	0	0	1
gene-L0Y14_RS11440	0	1	0	0	0	0	0	0	0	0	0
gene-L0Y14_RS00310	0	1	0	0	0	0	0	0	0	0	1
gene-L0Y14_RS03855	0	1	0	0	0	0	0	0	0	0	0
gene-L0Y14_RS02770	0	1	0	0	0	0	0	0	0	0	1
gene-L0Y14_RS09145	0	1	0	0	1	0	0	0	0	1	0
gene-L0Y14_RS00420	0	1	0	1	0	0	0	0	0	1	1
gene-L0Y14_RS10740	0	1	0	0	0	0	0	0	1	0	1
gene-L0Y14_RS07315	0	1	0	0	1	0	0	0	0	1	0
gene-L0Y14_RS06100	0	1	0	0	0	0	0	0	0	1	0
gene-L0Y14_RS14885	0	1	0	0	0	0	0	0	0	0	1
gene-L0Y14_RS11245	0	1	0	0	1	0	0	0	0	1	1
gene-L0Y14_RS15685	0	1	0	0	0	0	0	0	0	1	1
gene-L0Y14_RS01620	0	1	0	1	1	0	0	0	0	1	1
gene-L0Y14_RS06220	0	1	0	0	0	0	0	0	0	0	1
gene-L0Y14_RS08495	0	1	0	0	0	0	0	0	0	0	1
gene-L0Y14_RS11825	0	1	0	0	0	0	0	0	0	0	1
gene-L0Y14_RS16255	0	1	0	0	0	0	0	0	0	0	0
gene-L0Y14_RS11250	0	1	0	0	0	0	0	0	0	0	1
gene-L0Y14_RS14595	0	1	0	0	1	0	0	0	0	1	1
gene-L0Y14_RS12680	0	1	0	1	1	0	0	0	0	1	1
gene-L0Y14_RS03270	0	1	0	0	0	0	0	0	0	0	1
gene-L0Y14_RS08570	0	1	0	0	0	0	0	0	0	0	0
gene-L0Y14_RS03625	0	1	0	0	1	0	0	0	0	1	1
gene-L0Y14_RS12990	0	1	0	0	0	0	0	0	0	0	1
gene-L0Y14_RS14855	0	1	0	0	1	0	0	0	0	1	1
gene-L0Y14_RS05700	0	1	0	1	0	0	0	0	0	1	1
gene-L0Y14_RS00920	0	1	0	0	0	0	0	0	0	0	1
gene-L0Y14_RS15950	0	1	0	0	1	0	0	0	1	0	1
gene-L0Y14_RS01760	0	1	0	0	0	0	0	0	0	1	0
gene-L0Y14_RS02605	0	1	0	0	1	0	0	0	0	0	1
gene-L0Y14_RS01805	0	1	0	0	0	0	0	0	0	1	0
gene-L0Y14_RS01800	0	1	0	0	0	0	0	0	0	1	0
gene-L0Y14_RS03425	0	1	0	0	0	0	0	0	0	1	0
gene-L0Y14_RS08300	0	1	0	0	0	0	0	0	0	0	1
gene-L0Y14_RS12190	0	1	0	0	0	0	0	0	1	1	0
gene-L0Y14_RS06860	0	1	0	0	0	0	0	0	0	1	0
gene-L0Y14_RS03950	0	1	0	0	0	0	0	0	0	0	0
gene-L0Y14_RS03025	0	1	0	0	0	0	0	0	0	0	0
gene-L0Y14_RS09785	0	1	0	0	0	0	0	0	0	0	1
gene-L0Y14_RS12165	0	1	0	0	0	0	0	0	1	1	0
gene-L0Y14_RS12145	0	1	0	0	0	0	0	0	0	1	0
gene-L0Y14_RS11820	0	1	0	0	0	0	0	0	0	0	1
gene-L0Y14_RS12185	0	1	0	0	0	0	0	0	1	1	0
gene-L0Y14_RS15955	0	1	0	0	0	0	1	0	1	0	0
gene-L0Y14_RS09245	0	1	0	0	0	0	0	0	0	0	0
gene-L0Y14_RS12175	0	1	0	0	0	0	0	0	1	1	0
gene-L0Y14_RS16160	0	1	0	0	0	0	0	0	0	0	0
gene-L0Y14_RS04665	0	1	0	0	0	0	0	0	1	0	1
gene-L0Y14_RS00705	0	1	0	0	0	0	0	0	0	0	1
gene-L0Y14_RS05695	0	1	0	0	0	0	0	0	0	1	0
gene-L0Y14_RS11185	0	1	0	0	0	0	0	0	0	0	0
gene-L0Y14_RS01015	0	1	0	0	0	0	0	0	0	0	0
gene-L0Y14_RS02840	0	1	0	0	0	0	0	0	0	1	0
gene-L0Y14_RS10560	0	1	0	0	0	0	0	0	0	0	0
gene-L0Y14_RS10320	0	1	0	0	0	0	0	0	0	0	1
gene-L0Y14_RS04805	0	1	0	0	0	0	0	0	0	1	0
gene-L0Y14_RS00505	1	0	0	0	0	0	0	0	0	0	0
gene-L0Y14_RS07695	1	0	0	0	0	0	0	1	0	0	0
gene-L0Y14_RS13970	1	0	0	0	0	0	0	0	0	0	0
gene-L0Y14_RS12025	1	0	0	0	0	0	0	0	0	0	0
gene-L0Y14_RS11965	1	0	0	0	0	0	0	0	0	0	0
gene-L0Y14_RS05060	1	0	0	0	0	0	0	1	0	0	0
gene-L0Y14_RS00575	1	0	0	0	0	0	0	0	0	0	0
gene-L0Y14_RS09095	1	0	0	0	0	0	0	0	0	0	0
gene-L0Y14_RS08335	1	0	0	0	0	0	0	0	0	0	0
gene-L0Y14_RS13965	1	0	0	0	0	0	0	1	0	0	0
gene-L0Y14_RS02945	1	0	0	0	0	0	0	0	0	0	0
gene-L0Y14_RS11960	1	0	0	0	0	0	0	0	0	0	0
gene-L0Y14_RS12030	1	0	0	0	0	0	0	0	0	0	0
gene-L0Y14_RS05065	1	0	0	0	0	0	0	1	0	0	0
gene-L0Y14_RS06900	1	0	0	0	0	0	0	1	0	0	0
gene-L0Y14_RS05050	1	0	0	0	0	0	0	1	0	0	0
gene-L0Y14_RS05040	1	0	0	0	0	0	1	1	0	0	0
gene-L0Y14_RS11995	1	0	0	0	0	0	0	0	0	0	0
gene-L0Y14_RS06890	1	0	0	0	0	0	0	0	0	0	0
gene-L0Y14_RS02950	1	0	0	0	0	0	0	0	0	0	0
gene-L0Y14_RS10730	1	0	0	0	0	0	0	1	0	0	0
gene-L0Y14_RS09355	1	0	0	0	0	0	0	0	0	0	0
gene-L0Y14_RS12725	1	0	0	0	0	0	0	0	0	0	0
gene-L0Y14_RS03985	1	0	0	0	0	0	0	0	0	0	0
gene-L0Y14_RS13640	1	0	0	0	0	0	0	0	0	0	0
gene-L0Y14_RS10015	1	0	0	0	0	0	0	0	0	0	0
gene-L0Y14_RS00550	1	0	0	0	0	0	0	0	0	0	0
gene-L0Y14_RS10305	1	0	0	0	0	0	0	0	0	0	0
gene-L0Y14_RS14390	1	0	0	0	0	0	0	0	0	0	0
gene-L0Y14_RS06315	1	0	0	0	0	0	0	0	0	0	0
gene-L0Y14_RS13400	1	0	0	0	0	0	0	0	0	0	0
gene-L0Y14_RS11225	1	0	0	0	0	0	0	0	0	0	0
gene-L0Y14_RS03035	1	0	0	0	0	0	0	0	0	0	0
gene-L0Y14_RS10735	1	0	0	0	0	0	0	1	0	0	0
gene-L0Y14_RS02620	1	0	0	0	0	0	0	0	0	0	0
gene-L0Y14_RS10310	1	0	0	0	0	0	0	0	0	0	0
gene-L0Y14_RS11165	1	0	0	0	0	0	0	0	0	0	0
gene-L0Y14_RS01940	1	0	0	0	0	0	0	0	0	0	0
gene-L0Y14_RS03560	1	0	0	0	0	0	0	0	0	0	0
gene-L0Y14_RS03060	1	0	0	0	0	0	0	0	0	0	0
gene-L0Y14_RS12615	1	0	0	0	0	0	0	0	0	0	0
gene-L0Y14_RS10720	1	0	0	0	0	0	0	1	0	0	0
gene-L0Y14_RS14235	1	0	0	0	0	0	0	0	0	0	0
gene-L0Y14_RS14445	1	0	0	0	0	0	0	0	0	0	0
gene-L0Y14_RS01935	1	0	0	0	0	0	0	0	0	0	0
gene-L0Y14_RS15065	1	0	0	0	0	0	0	0	0	0	0
gene-L0Y14_RS00470	1	0	0	0	0	0	1	1	0	0	0
gene-L0Y14_RS07890	1	0	0	0	0	0	0	0	0	0	0
gene-L0Y14_RS00655	1	0	0	0	0	0	0	0	0	0	0
gene-L0Y14_RS06895	1	0	0	0	0	0	0	1	0	0	0
gene-L0Y14_RS11990	1	0	0	0	0	0	0	0	0	0	0
gene-L0Y14_RS07645	1	0	0	0	0	0	0	0	0	0	0
gene-L0Y14_RS06570	1	0	0	0	0	0	0	0	0	0	0
gene-L0Y14_RS13335	1	0	0	0	0	0	0	0	0	0	0
gene-L0Y14_RS06910	1	0	0	0	0	0	0	0	0	0	0
gene-L0Y14_RS00560	1	0	0	0	0	0	0	0	0	0	0
gene-L0Y14_RS06590	1	0	0	0	0	0	0	0	0	0	0
gene-L0Y14_RS12005	1	0	0	0	0	0	0	0	0	0	0
gene-L0Y14_RS06905	1	0	0	0	0	0	0	0	0	0	0
gene-L0Y14_RS06320	1	0	0	0	0	0	0	0	0	0	0
gene-L0Y14_RS11255	1	0	0	0	0	0	0	0	0	0	0
gene-L0Y14_RS10315	1	0	0	0	0	0	0	0	0	0	0
gene-L0Y14_RS12510	1	0	0	0	0	0	0	0	0	0	0
gene-L0Y14_RS05030	1	0	0	0	0	0	0	1	0	0	0
gene-L0Y14_RS06550	1	0	0	0	0	0	0	0	0	0	0
gene-L0Y14_RS12010	1	0	0	0	0	0	0	0	0	0	0
gene-L0Y14_RS05025	1	0	0	0	0	0	0	1	0	0	0
gene-L0Y14_RS14120	1	0	0	0	0	0	0	0	0	0	0
gene-L0Y14_RS13260	1	0	0	0	0	0	0	0	0	0	0
gene-L0Y14_RS06595	1	0	0	0	0	0	0	0	0	0	0
gene-L0Y14_RS11985	1	0	0	0	0	0	0	0	0	0	0
gene-L0Y14_RS03920	1	0	0	0	0	0	0	0	0	0	0
gene-L0Y14_RS12040	1	0	0	0	0	0	0	0	0	0	0
gene-L0Y14_RS11975	1	0	0	0	0	0	0	0	0	0	0
gene-L0Y14_RS07675	1	0	0	0	0	0	0	0	0	0	0
gene-L0Y14_RS11980	1	0	0	0	0	0	0	0	0	0	0
gene-L0Y14_RS14240	1	0	0	0	0	0	0	0	0	0	0
gene-L0Y14_RS05055	1	0	0	0	0	0	1	1	0	0	0
gene-L0Y14_RS02450	1	0	0	0	0	0	0	0	0	0	0
gene-L0Y14_RS10000	1	0	0	0	0	0	0	0	0	0	0
gene-L0Y14_RS05035	1	0	0	0	0	0	1	1	0	0	0
gene-L0Y14_RS00510	1	0	0	0	0	0	0	1	0	0	0
gene-L0Y14_RS05020	1	0	0	0	0	0	0	1	0	0	0
gene-L0Y14_RS07780	1	0	0	0	0	0	0	0	0	0	0
gene-L0Y14_RS12000	1	0	0	0	0	0	0	0	0	0	0
gene-L0Y14_RS11235	1	0	0	0	0	0	0	0	0	0	0
gene-L0Y14_RS02940	1	0	0	0	0	0	0	1	0	0	0
gene-L0Y14_RS04265	1	0	0	0	0	0	0	0	0	0	0
gene-L0Y14_RS13250	1	0	0	0	0	0	0	0	0	0	0
gene-L0Y14_RS12045	1	0	0	0	0	0	0	0	0	0	0
gene-L0Y14_RS00525	1	0	0	0	0	0	0	1	0	0	0
gene-L0Y14_RS05015	1	0	0	0	0	0	0	1	0	0	0
gene-L0Y14_RS12015	1	0	0	0	0	0	0	0	0	0	0
gene-L0Y14_RS11955	1	0	0	0	0	0	0	0	0	0	0
gene-L0Y14_RS04965	1	0	0	0	0	0	0	0	0	0	0
gene-L0Y14_RS15075	1	0	0	0	0	0	0	0	0	0	0
gene-L0Y14_RS12020	1	0	0	0	0	0	0	0	0	0	0
gene-L0Y14_RS10685	1	0	0	0	0	0	0	1	0	0	0
gene-L0Y14_RS09895	1	0	0	0	0	0	0	0	0	0	0
gene-L0Y14_RS06230	1	0	0	0	0	0	0	0	0	0	0
gene-L0Y14_RS06600	1	0	0	0	0	0	0	0	0	0	0
gene-L0Y14_RS12035	1	0	0	0	0	0	0	0	0	0	0
gene-L0Y14_RS14540	1	0	0	0	0	0	0	0	0	0	0
gene-L0Y14_RS02930	1	0	0	0	0	0	0	0	0	0	0
gene-L0Y14_RS06800	1	0	0	0	0	0	0	0	0	0	0
gene-L0Y14_RS08370	1	0	0	0	0	0	0	0	0	0	0
gene-L0Y14_RS05045	1	0	0	0	0	0	1	1	0	0	0
gene-L0Y14_RS11970	1	0	0	0	0	0	0	0	0	0	0
gene-L0Y14_RS00555	1	0	0	0	0	0	0	0	0	0	0
gene-L0Y14_RS07705	1	0	0	0	0	0	0	1	0	0	0
gene-L0Y14_RS01265	1	0	0	0	0	0	0	0	0	0	0
gene-L0Y14_RS07700	1	0	1	0	0	0	0	1	0	0	0
gene-L0Y14_RS07435	1	0	1	0	0	0	0	1	0	0	0
gene-L0Y14_RS04940	1	0	0	0	0	0	0	0	0	0	0
gene-L0Y14_RS01260	1	0	0	0	0	0	0	1	0	0	0
gene-L0Y14_RS00650	1	0	0	0	0	0	0	0	0	0	0
gene-L0Y14_RS10695	1	0	0	0	0	0	0	0	0	0	0
gene-L0Y14_RS02955	1	0	0	0	0	0	0	0	0	0	0
gene-L0Y14_RS07355	1	0	0	0	0	0	0	1	0	0	0
gene-L0Y14_RS00275	1	0	0	0	0	0	0	0	0	0	0
gene-L0Y14_RS16155	1	0	0	0	0	0	0	0	0	0	0
gene-L0Y14_RS00625	1	0	0	0	0	0	0	1	0	0	0
gene-L0Y14_RS00515	1	0	0	0	0	0	0	1	0	0	0
gene-L0Y14_RS11230	1	0	0	0	0	0	0	0	0	0	0
gene-L0Y14_RS00530	1	0	0	0	0	0	0	0	0	0	0
gene-L0Y14_RS08330	1	0	0	0	0	0	0	0	0	0	0
gene-L0Y14_RS10635	1	0	0	0	0	0	0	1	0	0	0
gene-L0Y14_RS03520	1	0	0	0	0	0	0	0	0	0	0
gene-L0Y14_RS02070	1	0	0	0	0	0	0	0	0	0	0
gene-L0Y14_RS10005	1	0	0	0	0	0	0	0	0	0	0
gene-L0Y14_RS15750	1	0	0	0	0	0	0	0	0	0	0
gene-L0Y14_RS14255	1	0	0	0	0	0	0	1	0	0	0
gene-L0Y14_RS00660	1	0	0	0	0	0	0	0	0	0	0
gene-L0Y14_RS07430	1	0	1	0	0	0	0	1	0	0	0
gene-L0Y14_RS03065	1	0	0	0	0	0	0	0	0	0	0
gene-L0Y14_RS02775	1	0	0	0	0	0	0	0	0	0	0
gene-L0Y14_RS14250	1	0	0	0	0	0	0	0	0	0	0
gene-L0Y14_RS00570	1	0	0	0	0	0	0	0	0	0	0
gene-L0Y14_RS07440	1	0	1	0	0	0	0	1	0	0	0
gene-L0Y14_RS07665	1	0	0	0	0	0	0	0	0	0	0
gene-L0Y14_RS02235	1	0	0	0	0	0	0	0	0	0	1
gene-L0Y14_RS02720	1	1	0	0	1	0	0	0	0	1	1
gene-L0Y14_RS10645	1	0	1	0	0	0	0	1	0	0	0
gene-L0Y14_RS15635	1	0	0	0	0	0	0	1	0	0	0
gene-L0Y14_RS04500	1	0	0	0	0	0	0	0	0	0	0
gene-L0Y14_RS00545	1	0	0	0	0	0	0	1	0	0	0
gene-L0Y14_RS07445	1	0	0	0	0	0	0	1	0	0	0
gene-L0Y14_RS10640	1	0	1	0	0	0	0	1	0	0	0
gene-L0Y14_RS02815	0	0	0	0	0	1	0	0	0	0	0
gene-L0Y14_RS15260	0	0	0	0	0	1	0	0	0	0	0
gene-L0Y14_RS11575	0	0	0	0	0	1	0	0	0	0	0
gene-L0Y14_RS02195	0	0	0	0	0	1	0	0	0	0	0
gene-L0Y14_RS01020	0	0	0	0	0	1	0	0	0	0	0
gene-L0Y14_RS01205	0	0	0	0	0	1	0	0	0	0	0
gene-L0Y14_RS03325	0	0	0	0	0	1	0	0	0	0	0
gene-L0Y14_RS14210	0	0	0	0	0	1	0	0	0	0	0
gene-L0Y14_RS12070	0	0	0	0	0	1	0	0	0	0	0
gene-L0Y14_RS12755	0	0	0	0	0	1	0	0	0	0	0
gene-L0Y14_RS15585	0	0	0	0	0	1	0	0	0	0	0
gene-L0Y14_RS03015	0	0	0	0	0	1	0	0	0	0	0
gene-L0Y14_RS12530	0	0	0	0	1	0	0	0	0	0	0
gene-L0Y14_RS02415	0	0	0	0	1	0	0	0	0	0	0
gene-L0Y14_RS13425	0	0	0	0	1	0	0	0	0	0	0
gene-L0Y14_RS01645	0	0	0	0	1	0	0	0	0	0	0
gene-L0Y14_RS15115	0	0	0	0	1	0	0	0	0	0	0
gene-L0Y14_RS04190	0	0	0	0	1	0	0	0	0	0	0
gene-L0Y14_RS14785	0	0	0	0	1	0	0	0	0	0	0
gene-L0Y14_RS00915	0	0	0	0	1	0	0	0	0	0	0
gene-L0Y14_RS08255	0	0	0	0	1	0	0	0	0	0	0
gene-L0Y14_RS13805	0	0	0	0	1	0	0	0	0	0	0
gene-L0Y14_RS03315	0	0	0	1	0	0	0	0	0	0	0
gene-L0Y14_RS11585	0	0	0	1	0	1	0	0	0	0	0
gene-L0Y14_RS09200	0	0	0	1	0	1	0	0	0	0	0
gene-L0Y14_RS15360	0	0	0	1	0	0	0	0	0	0	0
gene-L0Y14_RS08115	0	0	0	1	0	0	0	0	0	0	0
gene-L0Y14_RS03310	0	0	0	1	0	0	0	0	0	0	0
gene-L0Y14_RS14400	0	0	0	1	0	0	0	0	0	0	0
gene-L0Y14_RS06845	0	0	0	1	0	0	0	0	0	0	0
gene-L0Y14_RS04040	0	0	0	1	0	0	0	0	0	0	0
gene-L0Y14_RS09205	0	0	0	1	0	1	0	0	0	0	0
gene-L0Y14_RS12275	0	0	0	1	0	0	0	0	0	0	0
gene-L0Y14_RS02190	0	0	0	1	0	0	0	0	0	0	0
gene-L0Y14_RS12270	0	0	0	1	0	0	0	0	0	0	0
gene-L0Y14_RS03320	0	0	0	1	0	0	0	0	0	0	0
gene-L0Y14_RS01445	0	0	0	1	0	0	0	0	0	0	0
gene-L0Y14_RS14395	0	0	0	1	0	1	0	0	0	0	0
gene-L0Y14_RS07090	0	0	0	1	0	1	0	0	0	0	0
gene-L0Y14_RS05470	0	0	0	1	0	1	0	0	0	0	0
gene-L0Y14_RS11375	0	0	0	1	0	0	0	0	0	0	0
gene-L0Y14_RS11360	0	0	0	1	0	1	0	0	0	0	0
gene-L0Y14_RS12775	0	0	0	1	0	0	0	0	0	0	0
gene-L0Y14_RS07740	0	0	0	1	0	0	0	0	0	0	0
gene-L0Y14_RS12425	0	0	1	0	0	0	0	0	0	0	0
gene-L0Y14_RS05595	0	0	1	0	0	0	0	0	0	0	0
gene-L0Y14_RS00140	0	0	1	0	0	0	0	0	0	0	0
gene-L0Y14_RS15910	0	0	1	0	0	0	0	0	0	0	0
gene-L0Y14_RS11455	0	0	1	0	0	0	0	0	0	0	0
gene-L0Y14_RS13185	0	0	1	0	0	0	0	0	0	0	0
gene-L0Y14_RS12405	0	0	1	0	0	0	0	0	0	0	0
gene-L0Y14_RS13520	0	0	1	0	0	0	0	1	0	0	0
gene-L0Y14_RS00215	0	0	1	0	0	0	0	1	0	0	0
gene-L0Y14_RS08770	0	0	1	0	0	0	0	1	0	0	0
gene-L0Y14_RS04070	0	0	1	0	0	0	0	1	0	0	0
gene-L0Y14_RS04025	0	0	1	0	0	0	0	1	0	0	0
gene-L0Y14_RS11680	0	0	1	0	0	0	0	1	0	0	0
gene-L0Y14_RS02325	0	0	1	0	0	0	0	1	0	0	0
gene-L0Y14_RS02675	0	0	1	0	0	0	0	1	0	0	0
gene-L0Y14_RS02670	0	0	1	0	0	0	0	1	0	0	0
gene-L0Y14_RS03525	0	0	0	0	0	0	0	1	0	0	0
gene-L0Y14_RS01190	0	0	1	0	0	0	0	1	0	0	0
gene-L0Y14_RS04290	0	0	0	0	0	0	0	1	0	0	0
gene-L0Y14_RS11105	0	0	1	0	0	0	0	1	0	0	0
gene-L0Y14_RS00145	0	0	1	0	0	0	0	1	0	0	0
gene-L0Y14_RS12495	0	0	0	0	0	0	0	1	0	0	0
gene-L0Y14_RS09310	0	0	1	0	0	0	0	1	0	0	0
gene-L0Y14_RS05115	0	0	0	0	0	0	0	1	0	0	0
gene-L0Y14_RS13910	0	0	1	0	0	0	0	1	0	0	0
gene-L0Y14_RS04090	0	0	1	0	0	0	0	1	0	0	0
gene-L0Y14_RS02750	0	0	0	0	0	0	0	1	0	0	0
gene-L0Y14_RS13975	0	0	0	0	0	0	0	1	0	0	0
gene-L0Y14_RS10120	0	0	1	0	0	0	0	1	0	0	0
gene-L0Y14_RS03160	0	0	1	0	0	0	0	1	0	0	0
gene-L0Y14_RS15795	0	0	1	0	0	0	0	1	0	0	0
gene-L0Y14_RS02870	0	0	1	0	0	0	0	1	0	0	0
gene-L0Y14_RS09295	0	0	1	0	0	0	0	1	0	0	0
gene-L0Y14_RS11140	0	0	0	0	0	0	0	1	0	0	0
gene-L0Y14_RS13590	0	0	1	0	0	0	0	1	0	0	0
gene-L0Y14_RS14230	0	0	0	0	0	0	0	1	0	0	0
gene-L0Y14_RS16210	0	0	1	0	0	0	0	1	0	0	0
gene-L0Y14_RS06295	0	0	0	0	0	0	0	1	0	0	0
gene-L0Y14_RS10075	0	0	1	0	0	0	0	1	0	0	0
gene-L0Y14_RS01925	0	0	1	0	0	0	0	1	0	0	0
gene-L0Y14_RS12415	0	0	1	0	0	0	0	1	0	0	0
gene-L0Y14_RS15640	0	0	1	0	0	0	0	1	0	0	0
gene-L0Y14_RS07220	0	0	1	0	0	0	0	1	0	0	0
gene-L0Y14_RS06790	0	0	0	0	0	0	0	1	0	0	0
gene-L0Y14_RS15755	0	0	0	0	0	0	0	1	0	0	0
gene-L0Y14_RS11150	0	0	0	0	0	0	0	1	0	0	0
gene-L0Y14_RS05210	0	0	1	0	0	0	0	1	0	0	0
gene-L0Y14_RS04005	0	0	1	0	0	0	0	1	0	0	0
gene-L0Y14_RS03555	0	0	0	0	0	0	0	1	0	0	0
gene-L0Y14_RS10115	0	0	1	0	0	0	0	1	0	0	0
gene-L0Y14_RS15240	0	0	1	0	0	0	0	1	0	0	0
gene-L0Y14_RS04000	0	0	1	0	0	0	0	1	0	0	0
gene-L0Y14_RS07525	0	0	0	0	0	0	0	1	0	0	0
gene-L0Y14_RS13095	0	0	1	0	0	0	0	1	0	0	0
gene-L0Y14_RS13365	0	0	0	0	0	0	0	1	0	0	0
gene-L0Y14_RS07815	0	0	0	0	0	0	0	1	0	0	0
gene-L0Y14_RS06920	0	0	0	0	0	0	0	1	0	0	0
gene-L0Y14_RS12490	0	0	0	0	0	0	0	1	0	0	0
gene-L0Y14_RS08020	0	0	0	0	0	0	0	1	0	0	0
gene-L0Y14_RS00640	0	0	0	0	0	0	0	1	0	0	0
gene-L0Y14_RS16190	0	0	0	0	0	0	0	1	0	0	0
gene-L0Y14_RS04105	0	0	0	0	0	0	0	1	0	0	0
gene-L0Y14_RS03540	0	0	0	0	0	0	0	1	0	0	0
gene-L0Y14_RS10890	0	0	1	0	0	0	0	1	0	0	0
gene-L0Y14_RS07350	0	0	0	0	0	0	0	1	0	0	0
gene-L0Y14_RS02875	0	0	1	0	0	0	0	1	0	0	0
gene-L0Y14_RS11100	0	0	0	0	0	0	0	1	0	0	0
gene-L0Y14_RS11685	0	0	0	0	0	0	0	1	0	0	0
gene-L0Y14_RS14835	0	0	0	0	0	0	0	1	0	0	0
gene-L0Y14_RS14270	0	0	0	0	0	0	0	1	0	0	0
gene-L0Y14_RS07160	0	0	0	0	0	0	0	1	0	0	0
gene-L0Y14_RS00320	0	0	0	0	0	0	0	1	0	0	0
gene-L0Y14_RS09305	0	0	1	0	0	0	0	1	0	0	0
gene-L0Y14_RS14375	0	0	1	0	0	0	0	1	0	0	0
gene-L0Y14_RS13990	0	0	1	0	0	0	0	1	0	0	0
gene-L0Y14_RS02980	0	0	1	0	0	0	0	1	0	0	0
gene-L0Y14_RS08930	0	0	0	0	0	0	0	1	0	0	0
gene-L0Y14_RS07045	0	0	1	0	0	0	0	1	0	0	0
gene-L0Y14_RS08840	0	0	1	0	0	0	0	1	0	0	0
gene-L0Y14_RS07000	0	0	0	0	0	0	0	1	0	0	0
gene-L0Y14_RS01250	0	0	0	0	0	0	0	1	0	0	0
gene-L0Y14_RS15905	0	0	1	0	0	0	0	1	0	0	0
gene-L0Y14_RS13395	0	0	1	0	0	0	0	1	0	0	0
gene-L0Y14_RS11485	0	0	1	0	0	0	0	1	0	0	0
gene-L0Y14_RS06820	0	0	1	0	0	0	0	1	0	0	0
gene-L0Y14_RS13545	0	0	1	0	0	0	0	1	0	0	0
gene-L0Y14_RS00490	0	0	0	0	0	0	0	1	0	0	0
gene-L0Y14_RS01495	0	0	0	0	0	0	0	1	0	0	0
gene-L0Y14_RS03055	0	0	0	0	0	0	0	1	0	0	0
gene-L0Y14_RS03050	0	0	0	0	0	0	0	1	0	0	0
gene-L0Y14_RS02975	0	0	1	0	0	0	0	1	0	0	0
gene-L0Y14_RS11490	0	0	1	0	0	0	0	1	0	0	0
gene-L0Y14_RS04470	0	0	1	0	0	0	0	1	0	0	0
gene-L0Y14_RS07050	0	0	1	0	0	0	0	1	0	0	0
gene-L0Y14_RS07420	0	0	1	0	0	0	0	1	0	0	0
gene-L0Y14_RS00435	0	0	1	0	0	0	0	1	0	0	0
gene-L0Y14_RS00380	0	0	0	0	0	0	0	1	0	0	0
gene-L0Y14_RS07495	0	0	0	0	0	0	0	1	0	0	0
gene-L0Y14_RS15595	0	0	1	0	0	0	0	1	0	0	0
gene-L0Y14_RS10595	0	0	0	0	0	0	0	1	0	0	0
gene-L0Y14_RS07425	0	0	1	0	0	0	0	1	0	0	0
gene-L0Y14_RS15645	0	0	0	0	0	0	0	1	0	0	0
gene-L0Y14_RS04010	0	0	1	0	0	0	0	1	0	0	0
gene-L0Y14_RS00540	0	0	0	0	0	0	0	1	0	0	0
gene-L0Y14_RS07515	0	0	1	0	0	0	0	1	0	0	0
gene-L0Y14_RS09160	0	0	1	0	0	0	0	1	0	0	0
gene-L0Y14_RS04015	0	0	1	0	0	0	0	1	0	0	0
gene-L0Y14_RS05010	0	0	0	0	0	0	0	1	0	0	0
gene-L0Y14_RS16095	0	0	0	0	0	0	0	1	0	0	0
gene-L0Y14_RS02105	0	0	0	0	0	0	1	0	0	0	0
gene-L0Y14_RS15860	0	0	0	0	1	0	1	0	0	0	0
gene-L0Y14_RS01810	0	0	0	0	0	0	1	0	0	0	0
gene-L0Y14_RS05000	0	0	0	0	0	0	1	0	0	0	0
gene-L0Y14_RS14905	0	0	0	0	0	0	1	0	0	0	0
gene-L0Y14_RS00985	0	0	0	0	0	0	1	1	0	0	0
gene-L0Y14_RS00990	0	0	0	0	0	0	1	1	0	0	0
gene-L0Y14_RS04605	0	0	0	0	0	0	1	1	0	0	0
gene-L0Y14_RS11800	0	0	0	0	0	0	0	0	0	0	1
gene-L0Y14_RS07270	0	0	0	0	1	0	0	0	0	0	1
gene-L0Y14_RS03500	0	0	0	0	0	0	0	0	0	0	1
gene-L0Y14_RS09630	0	0	0	0	1	0	0	0	0	0	1
gene-L0Y14_RS03120	0	0	0	0	0	0	0	0	0	0	1
gene-L0Y14_RS08340	0	0	0	0	0	0	0	0	0	0	1
gene-L0Y14_RS15435	0	0	0	0	1	0	0	0	0	0	1
gene-L0Y14_RS00720	0	0	0	0	1	0	0	0	0	0	1
gene-L0Y14_RS08830	0	0	0	0	1	0	0	0	0	0	1
gene-L0Y14_RS11695	0	0	0	0	0	0	0	0	0	0	1
gene-L0Y14_RS14185	0	0	0	0	0	0	0	0	0	0	1
gene-L0Y14_RS03220	0	0	0	0	0	0	0	0	0	0	1
gene-L0Y14_RS11910	0	0	0	0	0	0	0	0	0	0	1
gene-L0Y14_RS14090	0	0	0	0	1	0	0	0	0	0	1
gene-L0Y14_RS15100	0	0	0	0	0	0	0	0	0	0	1
gene-L0Y14_RS08260	0	0	0	0	0	0	0	0	0	0	1
gene-L0Y14_RS07650	0	0	0	0	0	0	0	0	0	0	1
gene-L0Y14_RS05125	0	0	0	0	0	0	0	0	0	0	1
gene-L0Y14_RS16330	0	0	0	0	0	0	0	0	0	0	1
gene-L0Y14_RS02470	0	0	0	0	0	0	0	0	0	0	1
gene-L0Y14_RS00710	0	0	0	0	0	0	0	0	0	0	1
gene-L0Y14_RS12795	0	0	0	0	0	0	0	0	0	0	1
gene-L0Y14_RS07865	0	0	0	0	0	0	0	0	0	0	1
gene-L0Y14_RS07760	0	0	0	0	0	0	0	0	0	0	1
gene-L0Y14_RS00620	0	0	0	0	0	0	0	0	0	0	1
gene-L0Y14_RS03365	0	0	0	0	0	0	0	0	0	1	0
gene-L0Y14_RS12150	0	0	0	0	0	0	0	0	0	1	0
gene-L0Y14_RS15480	0	0	0	0	0	0	0	0	0	1	0
gene-L0Y14_RS01775	0	0	0	0	0	0	0	0	0	1	0
gene-L0Y14_RS09130	0	0	0	0	0	0	0	0	0	1	0
gene-L0Y14_RS10380	0	0	0	0	0	0	0	0	0	1	0
gene-L0Y14_RS06095	0	0	0	0	0	0	0	0	0	1	0
gene-L0Y14_RS16065	0	0	0	0	0	0	0	0	0	1	0
gene-L0Y14_RS03415	0	0	0	0	0	0	0	0	0	1	0
gene-L0Y14_RS13495	0	0	0	0	0	0	0	0	0	1	0
gene-L0Y14_RS08410	0	0	0	0	1	0	0	0	0	1	0
gene-L0Y14_RS00110	0	0	0	0	0	0	0	0	0	1	0
gene-L0Y14_RS13050	0	0	0	0	0	0	0	0	0	1	0
gene-L0Y14_RS12155	0	0	0	0	0	0	0	0	0	1	0
gene-L0Y14_RS10045	0	0	0	0	0	0	0	0	0	1	0
gene-L0Y14_RS12540	0	0	0	0	0	0	0	0	0	1	0
gene-L0Y14_RS01815	0	0	0	0	0	0	0	0	0	1	0
gene-L0Y14_RS13655	0	0	0	0	0	0	0	0	0	1	0
gene-L0Y14_RS01740	0	0	0	0	0	0	0	0	0	1	0
gene-L0Y14_RS01850	0	0	0	0	0	0	0	0	0	1	0
gene-L0Y14_RS00125	0	0	0	0	1	0	0	0	0	1	1
gene-L0Y14_RS14435	0	0	0	0	0	0	0	0	0	1	1
gene-L0Y14_RS14940	0	0	0	0	1	0	0	0	0	1	0
gene-L0Y14_RS09050	0	0	0	0	0	0	0	0	0	1	0
gene-L0Y14_RS03165	0	0	0	0	0	0	0	0	0	1	0
gene-L0Y14_RS03505	0	0	0	0	1	0	0	0	0	1	1
gene-L0Y14_RS14310	0	0	0	0	0	0	0	0	0	1	0
gene-L0Y14_RS13390	0	0	0	0	0	0	0	0	0	1	0
gene-L0Y14_RS04620	0	0	0	0	0	0	0	0	0	1	0
gene-L0Y14_RS00410	0	0	0	0	0	0	0	0	0	1	0
gene-L0Y14_RS14920	0	0	0	0	1	0	0	0	0	1	0
gene-L0Y14_RS06395	0	0	0	0	0	0	0	0	0	1	0
gene-L0Y14_RS11070	0	0	0	0	0	0	0	0	1	1	0
gene-L0Y14_RS00280	0	0	0	0	0	0	0	0	1	0	0
gene-L0Y14_RS00955	0	0	0	0	0	0	0	1	1	1	0
gene-L0Y14_RS00995	0	0	0	0	0	0	1	1	1	1	0

## Sheet: rawdataFig4c
locus_ID	rtca	cbb	cco	F1atpase	hyd1e	hyd3b	mbx	nuo	pet	V1atpase	V2atpase
gene-L0Y14_RS00555	1	0	0	0	1	0	0	0	0	0	1
gene-L0Y14_RS13700	0	0	0	0	1	0	0	0	0	0	1
gene-L0Y14_RS12495	0	0	0	0	1	0	0	0	0	0	0
gene-L0Y14_RS03050	0	0	0	0	1	0	0	0	0	0	0
gene-L0Y14_RS08335	1	0	0	0	1	0	0	1	0	0	0
gene-L0Y14_RS11920	0	0	0	0	1	0	0	0	0	0	0
gene-L0Y14_RS09150	0	0	0	0	1	0	0	0	0	0	1
gene-L0Y14_RS10005	1	0	0	0	1	0	0	0	0	0	1
gene-L0Y14_RS08845	0	0	0	0	1	0	0	0	0	0	1
gene-L0Y14_RS15635	1	0	0	0	1	0	0	0	0	0	1
gene-L0Y14_RS01265	1	0	0	0	1	0	0	0	0	0	0
gene-L0Y14_RS07705	1	0	0	0	1	0	0	0	0	0	1
gene-L0Y14_RS11995	1	0	0	0	1	0	0	1	0	0	1
gene-L0Y14_RS00380	0	0	0	0	1	0	0	0	0	0	0
gene-L0Y14_RS04175	0	0	0	0	1	0	0	0	0	0	1
gene-L0Y14_RS04470	0	0	0	0	1	0	0	0	0	0	0
gene-L0Y14_RS14255	1	0	0	0	1	0	0	0	0	0	1
gene-L0Y14_RS02340	0	0	0	0	1	0	0	0	0	0	0
gene-L0Y14_RS04500	1	0	0	0	1	0	0	0	0	0	1
gene-L0Y14_RS05115	0	0	0	0	1	0	1	0	0	0	0
gene-L0Y14_RS07420	0	0	0	0	1	0	0	0	0	0	1
gene-L0Y14_RS15520	0	0	0	0	1	0	0	0	0	0	0
gene-L0Y14_RS07495	0	0	0	0	1	0	0	0	0	0	0
gene-L0Y14_RS13400	1	0	0	0	1	0	0	0	0	0	1
gene-L0Y14_RS11225	1	0	0	0	1	0	0	0	0	0	1
gene-L0Y14_RS09345	0	0	0	0	1	0	0	0	0	0	0
gene-L0Y14_RS03035	1	0	0	0	1	0	0	0	0	0	0
gene-L0Y14_RS10170	0	0	0	0	1	0	0	0	0	0	1
gene-L0Y14_RS04940	1	0	0	0	1	0	0	0	0	0	1
gene-L0Y14_RS11490	0	0	0	0	1	0	0	0	0	0	1
gene-L0Y14_RS03560	1	0	0	0	1	0	0	0	0	0	1
gene-L0Y14_RS00650	1	0	0	0	1	0	0	0	0	0	0
gene-L0Y14_RS07050	0	0	0	0	1	0	0	0	0	0	1
gene-L0Y14_RS11395	0	0	0	0	1	0	0	0	0	0	0
gene-L0Y14_RS15645	0	0	0	0	1	0	0	0	0	0	0
gene-L0Y14_RS01935	1	0	0	0	1	0	0	0	0	0	1
gene-L0Y14_RS05665	0	0	0	0	1	0	0	0	0	0	0
gene-L0Y14_RS10595	0	0	0	0	1	0	0	0	0	0	1
gene-L0Y14_RS00655	1	0	0	0	1	0	0	0	0	0	1
gene-L0Y14_RS06895	1	0	0	0	1	0	0	1	0	0	1
gene-L0Y14_RS11990	1	0	0	0	1	0	0	1	0	0	1
gene-L0Y14_RS15595	0	0	0	0	1	0	0	0	0	0	0
gene-L0Y14_RS06010	0	0	0	0	1	0	0	0	0	0	0
gene-L0Y14_RS06295	0	0	0	0	1	0	0	1	0	0	0
gene-L0Y14_RS03610	0	0	0	0	1	0	0	0	0	1	1
gene-L0Y14_RS00275	1	0	0	0	1	0	0	1	0	0	0
gene-L0Y14_RS16155	1	0	0	0	1	0	0	0	0	0	0
gene-L0Y14_RS03605	0	0	0	0	1	0	0	0	0	0	1
gene-L0Y14_RS07415	0	0	0	0	1	0	0	0	0	0	1
gene-L0Y14_RS02750	0	0	0	0	1	0	0	0	0	0	0
gene-L0Y14_RS03600	0	0	0	0	1	0	0	0	0	0	1
gene-L0Y14_RS07520	0	0	0	0	1	0	0	0	0	0	1
gene-L0Y14_RS03850	0	0	0	0	1	0	0	0	0	0	0
gene-L0Y14_RS10120	0	0	0	0	1	0	0	0	0	0	0
gene-L0Y14_RS00530	1	0	0	0	1	0	0	0	0	0	1
gene-L0Y14_RS06550	1	0	0	0	1	0	0	1	0	0	1
gene-L0Y14_RS09310	0	0	0	0	1	0	0	0	0	0	0
gene-L0Y14_RS00145	0	0	0	0	1	0	0	0	0	0	0
gene-L0Y14_RS03030	0	0	0	0	1	0	0	0	0	0	0
gene-L0Y14_RS03980	0	0	0	0	1	0	0	0	0	0	0
gene-L0Y14_RS04005	0	0	0	0	1	0	0	0	0	0	0
gene-L0Y14_RS01060	0	0	0	0	1	0	0	0	0	0	0
gene-L0Y14_RS04000	0	0	0	0	1	0	0	0	0	0	0
gene-L0Y14_RS01190	0	0	0	0	1	0	0	0	0	0	0
gene-L0Y14_RS10000	1	0	0	0	1	0	0	0	0	0	1
gene-L0Y14_RS13735	0	0	0	0	1	0	0	0	0	0	0
gene-L0Y14_RS07515	0	0	0	0	1	0	0	0	0	0	0
gene-L0Y14_RS14230	0	0	0	0	1	0	0	0	0	0	0
gene-L0Y14_RS04090	0	0	0	0	1	0	0	0	0	0	1
gene-L0Y14_RS11235	1	0	0	0	1	0	0	0	0	0	1
gene-L0Y14_RS02940	1	0	0	0	1	0	0	0	0	0	1
gene-L0Y14_RS01490	0	0	0	0	1	0	0	0	0	0	1
gene-L0Y14_RS13910	0	0	0	0	1	0	0	0	0	0	0
gene-L0Y14_RS10075	0	0	0	0	1	0	0	0	0	0	1
gene-L0Y14_RS06790	0	0	0	0	1	0	0	0	0	0	1
gene-L0Y14_RS03540	0	0	0	0	1	0	0	0	0	0	0
gene-L0Y14_RS02930	1	0	0	0	1	0	0	0	0	0	1
gene-L0Y14_RS16210	0	0	0	0	1	0	0	0	0	0	0
gene-L0Y14_RS03160	0	0	0	0	1	0	0	0	0	0	0
gene-L0Y14_RS13970	1	0	0	0	1	0	0	1	0	0	1
gene-L0Y14_RS13590	0	0	0	0	1	0	0	0	0	0	0
gene-L0Y14_RS03555	0	0	0	0	1	0	0	0	0	0	1
gene-L0Y14_RS00535	0	0	0	0	1	0	0	0	0	0	0
gene-L0Y14_RS00575	1	0	0	0	1	0	0	1	0	0	0
gene-L0Y14_RS03870	0	0	0	0	1	0	0	0	0	0	0
gene-L0Y14_RS13965	1	0	0	0	1	0	0	1	0	0	1
gene-L0Y14_RS09160	0	0	0	0	1	0	0	0	0	0	0
gene-L0Y14_RS02945	1	0	0	0	1	0	0	0	0	0	1
gene-L0Y14_RS00540	0	0	0	0	1	0	0	0	0	0	0
gene-L0Y14_RS04015	0	0	0	0	1	0	0	0	0	0	0
gene-L0Y14_RS07815	0	0	0	0	1	0	0	0	0	0	0
gene-L0Y14_RS15640	0	0	0	0	1	0	0	0	0	0	1
gene-L0Y14_RS08020	0	0	0	0	1	0	0	0	0	0	0
gene-L0Y14_RS03620	0	0	0	0	1	0	0	0	0	0	1
gene-L0Y14_RS12490	0	0	0	0	1	0	0	0	0	0	0
gene-L0Y14_RS11150	0	0	0	0	1	0	0	0	0	0	0
gene-L0Y14_RS10115	0	0	0	0	1	0	0	0	0	0	0
gene-L0Y14_RS09075	0	0	0	0	1	0	0	0	0	0	0
gene-L0Y14_RS02950	1	0	0	0	1	0	0	0	0	0	1
gene-L0Y14_RS15755	0	0	0	0	1	0	0	0	0	0	0
gene-L0Y14_RS14270	0	0	0	0	1	0	0	0	0	0	0
gene-L0Y14_RS05210	0	0	0	0	1	0	0	0	0	0	1
gene-L0Y14_RS04105	0	0	0	0	1	0	0	0	0	0	1
gene-L0Y14_RS13640	1	0	0	0	1	0	0	0	0	0	1
gene-L0Y14_RS16190	0	0	0	0	1	0	0	0	0	0	0
gene-L0Y14_RS00550	1	0	0	0	1	0	0	1	0	0	1
gene-L0Y14_RS10305	1	0	0	0	1	0	0	0	0	0	1
gene-L0Y14_RS07220	0	0	0	0	1	0	0	0	0	0	0
gene-L0Y14_RS10890	0	0	0	0	1	0	0	0	0	0	0
gene-L0Y14_RS11100	0	0	0	0	1	0	0	0	0	0	0
gene-L0Y14_RS06920	0	0	0	0	1	0	0	0	0	0	0
gene-L0Y14_RS01260	1	0	0	0	1	0	0	1	0	0	1
gene-L0Y14_RS01940	1	0	0	0	1	0	0	0	0	0	1
gene-L0Y14_RS03615	0	0	0	0	1	0	0	0	0	0	1
gene-L0Y14_RS13365	0	0	0	0	1	0	0	0	0	0	0
gene-L0Y14_RS12615	1	0	0	0	1	0	0	0	0	0	1
gene-L0Y14_RS13565	0	0	0	0	1	0	0	0	0	0	0
gene-L0Y14_RS00640	0	0	0	0	1	0	0	0	0	0	1
gene-L0Y14_RS14235	1	0	0	0	1	0	0	0	0	0	1
gene-L0Y14_RS00545	1	0	0	0	1	0	0	0	0	0	1
gene-L0Y14_RS10695	1	0	0	0	1	0	0	1	0	0	1
gene-L0Y14_RS02875	0	0	0	0	1	0	0	0	0	0	0
gene-L0Y14_RS02955	1	0	0	0	1	0	0	0	0	0	1
gene-L0Y14_RS03955	0	0	0	0	1	0	0	0	0	0	0
gene-L0Y14_RS07160	0	0	0	0	1	0	0	0	0	0	0
gene-L0Y14_RS00645	0	0	0	0	1	0	0	0	0	0	0
gene-L0Y14_RS14375	0	0	0	0	1	0	0	0	0	0	1
gene-L0Y14_RS15550	0	0	0	0	1	0	0	0	0	0	0
gene-L0Y14_RS11685	0	0	0	0	1	0	0	0	0	0	0
gene-L0Y14_RS07355	1	0	0	0	1	0	0	0	0	0	1
gene-L0Y14_RS04970	0	0	0	0	1	0	0	0	0	0	1
gene-L0Y14_RS06320	1	0	0	0	1	0	0	1	0	0	1
gene-L0Y14_RS15760	0	0	0	0	1	0	0	0	0	0	0
gene-L0Y14_RS11255	1	0	0	0	1	0	0	1	0	0	1
gene-L0Y14_RS10315	1	0	0	0	1	0	0	0	0	0	1
gene-L0Y14_RS07045	0	0	0	0	1	0	0	0	0	0	0
gene-L0Y14_RS11230	1	0	0	0	1	0	0	0	0	0	1
gene-L0Y14_RS05370	0	0	0	0	1	0	0	0	0	0	1
gene-L0Y14_RS08930	0	0	0	0	1	0	0	0	0	0	1
gene-L0Y14_RS14280	0	0	0	0	1	0	0	0	0	0	0
gene-L0Y14_RS07000	0	0	0	0	1	0	0	0	0	0	0
gene-L0Y14_RS01250	0	0	0	0	1	0	0	0	0	0	0
gene-L0Y14_RS14690	0	0	0	0	1	0	0	0	0	0	1
gene-L0Y14_RS14240	1	0	0	0	1	0	0	0	0	0	0
gene-L0Y14_RS13990	0	0	0	0	1	0	0	0	0	0	0
gene-L0Y14_RS11485	0	0	0	0	1	0	0	0	0	0	0
gene-L0Y14_RS02980	0	0	0	0	1	0	0	0	0	0	1
gene-L0Y14_RS00510	1	0	0	0	1	0	0	0	0	0	1
gene-L0Y14_RS15905	0	0	0	0	1	0	0	0	0	0	0
gene-L0Y14_RS07445	1	0	0	0	1	0	0	0	0	0	1
gene-L0Y14_RS05685	0	0	0	0	1	0	0	0	0	0	0
gene-L0Y14_RS12000	1	0	0	0	1	0	0	1	0	0	1
gene-L0Y14_RS10635	1	0	0	0	1	0	0	0	0	0	1
gene-L0Y14_RS13945	0	0	0	0	1	0	0	0	0	0	1
gene-L0Y14_RS12045	1	0	0	0	1	0	0	1	0	0	1
gene-L0Y14_RS03520	1	0	0	0	1	0	0	1	0	0	0
gene-L0Y14_RS00525	1	0	0	0	1	0	0	0	0	0	1
gene-L0Y14_RS14205	0	0	0	0	1	0	0	0	0	0	0
gene-L0Y14_RS02775	1	0	0	0	1	0	0	0	0	0	1
gene-L0Y14_RS04965	1	0	0	0	1	0	0	0	0	0	0
gene-L0Y14_RS10615	0	0	0	0	1	0	0	0	0	0	0
gene-L0Y14_RS07155	0	0	0	0	1	0	0	0	0	0	0
gene-L0Y14_RS14250	1	0	0	0	1	0	0	0	0	0	1
gene-L0Y14_RS01495	0	0	0	0	1	0	0	1	0	0	0
gene-L0Y14_RS12720	0	0	0	0	1	0	0	1	0	0	0
gene-L0Y14_RS06230	1	0	0	0	1	0	0	1	0	0	1
gene-L0Y14_RS04095	0	0	0	0	1	0	0	0	0	0	0
gene-L0Y14_RS14540	1	0	0	0	1	0	0	1	0	0	0
gene-L0Y14_RS00490	0	0	0	0	1	0	0	0	0	0	0
gene-L0Y14_RS15580	0	0	0	0	1	0	0	0	0	0	1
gene-L0Y14_RS09005	0	0	0	0	1	0	0	0	0	0	0
gene-L0Y14_RS00755	0	0	0	0	1	0	0	0	0	1	0
gene-L0Y14_RS03910	0	0	0	0	1	0	0	0	0	0	0
gene-L0Y14_RS07525	0	0	0	0	1	0	0	0	0	0	0
gene-L0Y14_RS08835	0	0	0	0	1	0	0	0	0	0	0
gene-L0Y14_RS05595	0	0	0	0	1	0	0	0	0	0	0
gene-L0Y14_RS04010	0	0	0	0	1	0	0	0	0	0	0
gene-L0Y14_RS05365	0	0	0	0	1	0	0	0	0	0	0
gene-L0Y14_RS00570	1	0	0	0	1	0	0	0	0	0	1
gene-L0Y14_RS13695	0	0	0	0	1	0	0	0	0	1	1
gene-L0Y14_RS11455	0	0	0	0	1	0	0	0	0	0	0
gene-L0Y14_RS13355	0	0	0	0	1	0	0	0	0	0	0
gene-L0Y14_RS04835	0	0	0	0	1	0	0	0	0	0	0
gene-L0Y14_RS04830	0	0	0	0	1	0	0	0	0	0	0
gene-L0Y14_RS16115	0	0	0	0	1	0	0	0	0	0	1
gene-L0Y14_RS14845	0	0	0	0	1	0	0	0	0	0	0
gene-L0Y14_RS08330	1	0	0	0	1	0	0	1	0	0	0
gene-L0Y14_RS11165	1	0	0	0	1	0	0	1	0	0	0
gene-L0Y14_RS06600	1	0	0	0	1	0	0	1	0	0	0
gene-L0Y14_RS07400	0	0	0	0	1	0	0	0	0	0	0
gene-L0Y14_RS00435	0	0	0	0	1	0	0	0	0	0	0
gene-L0Y14_RS02870	0	0	0	0	1	0	0	0	0	0	0
gene-L0Y14_RS13545	0	0	0	0	1	0	0	0	0	0	0
gene-L0Y14_RS06530	0	0	0	0	1	0	0	0	0	0	0
gene-L0Y14_RS12020	1	0	0	0	1	0	0	1	0	0	1
gene-L0Y14_RS13330	0	0	0	0	1	0	0	0	0	0	0
gene-L0Y14_RS14380	0	0	0	0	1	0	0	0	0	0	0
gene-L0Y14_RS02670	0	0	0	0	1	0	0	0	0	0	0
gene-L0Y14_RS08185	0	0	0	0	1	0	0	0	0	0	0
gene-L0Y14_RS00215	0	0	0	0	1	0	0	0	0	0	0
gene-L0Y14_RS08415	0	0	0	0	1	0	0	0	0	0	0
gene-L0Y14_RS13095	0	0	0	0	1	0	0	0	0	0	0
gene-L0Y14_RS10760	0	0	0	0	1	0	0	0	0	0	0
gene-L0Y14_RS00140	0	0	0	0	1	0	0	0	0	0	0
gene-L0Y14_RS03550	0	0	0	0	1	0	0	0	0	0	0
gene-L0Y14_RS11105	0	0	0	0	1	0	0	0	0	0	0
gene-L0Y14_RS09295	0	0	0	0	1	0	0	0	0	0	0
gene-L0Y14_RS02660	0	0	0	0	1	0	0	0	0	0	0
gene-L0Y14_RS15910	0	0	0	0	1	0	0	0	0	0	0
gene-L0Y14_RS13615	0	0	0	0	1	0	0	0	0	0	0
gene-L0Y14_RS00630	0	0	0	0	1	0	0	0	0	0	0
gene-L0Y14_RS13185	0	0	0	0	1	0	0	0	0	1	0
gene-L0Y14_RS07230	0	0	0	0	1	0	0	0	0	0	0
gene-L0Y14_RS08070	0	0	0	0	0	1	0	0	0	1	0
gene-L0Y14_RS15585	0	0	0	0	0	1	0	0	0	1	0
gene-L0Y14_RS03015	0	0	0	0	0	1	0	0	0	1	1
gene-L0Y14_RS02080	0	0	0	0	1	1	0	0	0	1	1
gene-L0Y14_RS08075	0	0	0	0	0	1	0	0	0	1	0
gene-L0Y14_RS01210	0	0	1	0	1	1	0	0	0	1	0
gene-L0Y14_RS08065	0	0	0	0	0	1	0	0	0	1	0
gene-L0Y14_RS11880	0	0	0	0	0	1	0	0	0	1	1
gene-L0Y14_RS11875	0	0	0	0	0	1	0	0	0	1	1
gene-L0Y14_RS07385	0	0	0	0	0	1	0	0	0	1	0
gene-L0Y14_RS14210	0	0	0	0	0	1	0	0	0	1	0
gene-L0Y14_RS02075	0	0	0	0	1	1	0	0	0	1	1
gene-L0Y14_RS09200	0	0	0	0	0	1	0	0	0	1	0
gene-L0Y14_RS11865	0	0	0	0	0	1	0	0	0	1	1
gene-L0Y14_RS01075	0	0	0	0	0	1	0	0	0	1	0
gene-L0Y14_RS01020	0	0	0	0	0	1	0	0	0	1	0
gene-L0Y14_RS01080	0	0	1	0	0	1	0	0	0	1	0
gene-L0Y14_RS02345	0	0	0	0	0	1	0	0	0	1	0
gene-L0Y14_RS01205	0	0	0	0	0	1	0	0	0	1	0
gene-L0Y14_RS14400	0	0	0	0	0	1	0	0	0	1	0
gene-L0Y14_RS15260	0	0	0	0	0	1	0	0	0	0	0
gene-L0Y14_RS05470	0	0	0	0	0	1	0	0	0	1	0
gene-L0Y14_RS02085	0	0	0	0	0	1	0	0	0	1	1
gene-L0Y14_RS11860	0	0	0	0	0	1	0	0	0	0	0
gene-L0Y14_RS09205	0	0	0	0	0	1	0	0	0	1	0
gene-L0Y14_RS12755	0	0	0	0	0	1	0	0	0	1	0
gene-L0Y14_RS13315	0	0	0	0	0	1	0	0	0	0	0
gene-L0Y14_RS02350	0	0	0	0	0	1	0	0	0	1	1
gene-L0Y14_RS14395	0	0	0	0	0	1	0	0	0	1	0
gene-L0Y14_RS12750	0	0	0	0	0	1	0	0	0	1	0
gene-L0Y14_RS14410	0	0	0	0	0	1	0	0	0	1	0
gene-L0Y14_RS08085	0	0	0	0	0	1	0	0	0	1	0
gene-L0Y14_RS11870	0	0	0	0	0	1	0	0	0	1	1
gene-L0Y14_RS03325	0	0	0	0	0	1	0	0	0	1	0
gene-L0Y14_RS02195	0	0	0	0	0	1	0	0	0	1	0
gene-L0Y14_RS07090	0	0	0	0	0	1	0	0	0	1	0
gene-L0Y14_RS11575	0	0	0	0	0	1	0	0	0	1	0
gene-L0Y14_RS01220	0	0	1	0	1	1	0	0	0	1	0
gene-L0Y14_RS02815	0	0	0	0	0	1	0	0	0	0	0
gene-L0Y14_RS04290	0	0	0	0	1	1	0	0	0	0	1
gene-L0Y14_RS13300	0	0	0	0	1	1	0	0	0	0	0
gene-L0Y14_RS07695	1	0	0	0	1	1	0	0	0	0	1
gene-L0Y14_RS09305	0	0	0	0	1	1	0	0	0	0	1
gene-L0Y14_RS07350	0	0	0	0	1	1	0	0	0	0	1
gene-L0Y14_RS07435	1	0	0	0	1	1	0	0	0	0	1
gene-L0Y14_RS10645	1	0	0	0	1	1	0	0	0	0	1
gene-L0Y14_RS04060	0	0	0	0	1	1	0	0	0	0	0
gene-L0Y14_RS07430	1	0	0	0	1	1	0	0	0	0	1
gene-L0Y14_RS00625	1	0	0	0	1	1	0	0	0	0	1
gene-L0Y14_RS08550	0	0	1	0	1	1	0	0	0	0	0
gene-L0Y14_RS15240	0	0	0	0	1	1	0	0	0	0	1
gene-L0Y14_RS00515	1	0	0	0	1	1	0	0	0	0	1
gene-L0Y14_RS06900	1	0	0	0	1	1	0	1	0	0	1
gene-L0Y14_RS14835	0	0	0	0	1	1	0	0	0	0	1
gene-L0Y14_RS03055	0	0	0	0	1	1	0	0	0	0	1
gene-L0Y14_RS07440	1	0	0	0	1	1	0	0	0	0	1
gene-L0Y14_RS01225	0	0	0	0	1	1	0	0	0	0	1
gene-L0Y14_RS15555	0	0	0	0	1	1	0	0	0	0	1
gene-L0Y14_RS06820	0	0	0	0	1	1	0	0	0	0	1
gene-L0Y14_RS07425	0	0	0	0	1	1	0	0	0	0	1
gene-L0Y14_RS13975	0	0	0	0	1	1	0	0	0	0	1
gene-L0Y14_RS00320	0	0	1	0	1	1	0	0	0	0	1
gene-L0Y14_RS10640	1	0	0	0	1	1	0	0	0	0	1
gene-L0Y14_RS08840	0	0	0	0	1	1	0	0	0	0	1
gene-L0Y14_RS04545	0	0	0	0	1	1	0	0	0	0	0
gene-L0Y14_RS11140	0	0	0	0	1	1	0	0	0	0	1
gene-L0Y14_RS07700	1	0	0	0	1	1	0	0	0	0	1
gene-L0Y14_RS13395	0	0	0	0	1	1	0	0	0	0	1
gene-L0Y14_RS13305	0	0	0	0	1	1	0	0	0	0	0
gene-L0Y14_RS11965	1	0	0	0	0	0	0	0	0	0	1
gene-L0Y14_RS15750	1	0	0	0	0	0	0	0	0	0	1
gene-L0Y14_RS00660	1	0	0	0	0	0	0	0	0	0	1
gene-L0Y14_RS11955	1	0	0	0	0	0	0	0	0	0	1
gene-L0Y14_RS02070	1	0	0	0	0	0	0	0	0	0	1
gene-L0Y14_RS02620	1	0	0	0	0	0	0	0	0	0	1
gene-L0Y14_RS10510	0	0	0	0	0	0	0	0	0	0	1
gene-L0Y14_RS12560	0	0	0	0	0	0	0	0	0	0	1
gene-L0Y14_RS10015	1	0	0	0	0	0	0	0	0	0	1
gene-L0Y14_RS04840	0	0	0	0	0	0	0	0	0	1	0
gene-L0Y14_RS11725	0	0	0	0	0	0	0	0	0	1	0
gene-L0Y14_RS08520	0	0	0	0	0	0	0	0	0	1	0
gene-L0Y14_RS08080	0	0	0	0	0	0	0	0	0	1	0
gene-L0Y14_RS08475	0	0	0	0	0	0	0	0	0	1	0
gene-L0Y14_RS07390	0	0	0	0	0	0	0	0	0	1	0
gene-L0Y14_RS07380	0	0	0	0	0	0	0	0	0	1	1
gene-L0Y14_RS08480	0	0	0	0	0	0	0	0	0	1	0
gene-L0Y14_RS08470	0	0	0	0	0	0	0	0	0	1	0
gene-L0Y14_RS10370	0	0	0	0	0	0	0	0	1	0	0
gene-L0Y14_RS12985	0	0	0	0	0	0	0	0	1	0	0
gene-L0Y14_RS06105	0	0	0	0	0	0	0	0	1	0	0
gene-L0Y14_RS01815	0	0	0	0	0	0	0	0	1	0	0
gene-L0Y14_RS15490	0	1	0	0	0	0	0	0	1	0	0
gene-L0Y14_RS06100	0	1	0	0	0	0	0	0	1	0	0
gene-L0Y14_RS02020	0	0	0	0	0	0	0	0	1	0	0
gene-L0Y14_RS16065	0	0	0	0	0	0	0	0	1	0	0
gene-L0Y14_RS11245	0	1	0	0	0	0	0	0	1	0	0
gene-L0Y14_RS14920	0	0	0	0	0	0	0	0	1	0	0
gene-L0Y14_RS06395	0	0	0	0	0	0	0	0	1	0	0
gene-L0Y14_RS11070	0	0	0	0	0	0	0	0	1	0	0
gene-L0Y14_RS06615	0	1	0	0	0	0	0	0	1	0	0
gene-L0Y14_RS00895	0	1	0	0	0	0	0	0	1	0	0
gene-L0Y14_RS00900	0	1	0	0	0	0	0	0	1	0	0
gene-L0Y14_RS15470	0	1	0	0	0	0	0	0	1	0	0
gene-L0Y14_RS08410	0	0	0	0	0	0	0	0	1	0	0
gene-L0Y14_RS13050	0	0	0	0	0	0	0	0	1	0	0
gene-L0Y14_RS06095	0	0	0	0	0	0	0	0	1	0	0
gene-L0Y14_RS01805	0	1	0	0	0	0	0	0	1	0	0
gene-L0Y14_RS02575	0	1	0	0	0	0	0	0	1	0	0
gene-L0Y14_RS06860	0	1	0	0	0	0	0	0	1	0	0
gene-L0Y14_RS12180	0	1	0	0	0	0	0	0	1	0	0
gene-L0Y14_RS12145	0	1	0	0	0	0	0	0	1	0	0
gene-L0Y14_RS09130	0	0	0	0	0	0	0	0	1	0	0
gene-L0Y14_RS03365	0	0	0	0	0	0	0	0	1	0	0
gene-L0Y14_RS00410	0	0	0	0	0	0	0	0	1	0	0
gene-L0Y14_RS12150	0	0	0	0	0	0	0	0	1	0	0
gene-L0Y14_RS00405	0	0	0	0	0	0	0	0	1	0	0
gene-L0Y14_RS04620	0	0	0	0	0	0	0	0	1	0	0
gene-L0Y14_RS09145	0	1	0	0	0	0	0	0	1	0	0
gene-L0Y14_RS12185	0	1	0	0	0	0	0	0	1	0	0
gene-L0Y14_RS15480	0	0	0	0	0	0	0	0	1	0	0
gene-L0Y14_RS00070	0	1	0	0	0	0	0	0	1	0	0
gene-L0Y14_RS12175	0	1	0	0	0	0	0	0	1	0	0
gene-L0Y14_RS03415	0	0	0	0	0	0	0	0	1	0	0
gene-L0Y14_RS12170	0	1	0	0	0	0	0	0	1	0	0
gene-L0Y14_RS01865	0	1	0	0	0	0	0	0	1	0	0
gene-L0Y14_RS01295	0	1	0	0	0	0	0	0	1	0	0
gene-L0Y14_RS07320	0	1	0	0	0	0	0	0	1	0	0
gene-L0Y14_RS12165	0	1	0	0	0	0	0	0	1	0	0
gene-L0Y14_RS12160	0	1	0	0	0	0	0	0	1	0	0
gene-L0Y14_RS15975	0	1	0	0	0	0	0	0	1	0	0
gene-L0Y14_RS05105	0	1	0	0	0	0	0	0	1	0	0
gene-L0Y14_RS12190	0	1	0	0	0	0	0	0	1	0	0
gene-L0Y14_RS06755	0	1	0	0	0	0	0	0	1	0	0
gene-L0Y14_RS13040	0	1	0	0	0	0	0	0	1	0	0
gene-L0Y14_RS01735	0	1	0	0	0	0	0	0	1	0	0
gene-L0Y14_RS01800	0	1	0	0	0	0	0	0	1	0	0
gene-L0Y14_RS01900	0	1	0	0	0	0	0	0	1	0	0
gene-L0Y14_RS01830	0	1	0	0	0	0	0	0	1	0	0
gene-L0Y14_RS01775	0	0	0	0	0	0	0	0	1	0	0
gene-L0Y14_RS03425	0	1	0	0	0	0	0	0	1	0	0
gene-L0Y14_RS01785	0	1	0	0	0	0	0	0	1	0	0
gene-L0Y14_RS10380	0	0	0	0	0	0	0	0	1	0	0
gene-L0Y14_RS11975	1	0	0	0	0	0	0	1	0	0	1
gene-L0Y14_RS11980	1	0	0	0	0	0	0	1	0	0	1
gene-L0Y14_RS11160	0	0	0	0	0	0	0	1	0	0	0
gene-L0Y14_RS11985	1	0	0	0	0	0	0	1	0	0	1
gene-L0Y14_RS09355	1	0	0	0	0	0	0	1	0	0	1
gene-L0Y14_RS12725	1	0	0	0	0	0	0	1	0	0	0
gene-L0Y14_RS12555	0	0	0	0	0	0	0	1	0	0	0
gene-L0Y14_RS13335	1	0	0	0	0	0	0	1	0	0	0
gene-L0Y14_RS06910	1	0	0	0	0	0	0	1	0	0	0
gene-L0Y14_RS12005	1	0	0	0	0	0	0	1	0	0	1
gene-L0Y14_RS00985	0	0	0	0	0	0	0	1	0	0	0
gene-L0Y14_RS12010	1	0	0	0	0	0	0	1	0	0	1
gene-L0Y14_RS01740	0	0	0	0	0	0	0	1	0	0	0
gene-L0Y14_RS00505	1	0	0	0	0	0	0	1	0	0	0
gene-L0Y14_RS03920	1	0	0	0	0	0	0	1	0	0	0
gene-L0Y14_RS10705	0	0	0	0	0	0	0	1	0	0	0
gene-L0Y14_RS06955	0	0	0	0	0	0	0	1	0	0	0
gene-L0Y14_RS06490	0	0	0	0	0	0	0	1	0	0	0
gene-L0Y14_RS06965	0	0	0	0	0	0	0	1	0	0	0
gene-L0Y14_RS10700	0	0	0	0	0	0	0	1	0	0	0
gene-L0Y14_RS06440	0	0	0	0	0	0	0	1	0	0	0
gene-L0Y14_RS07450	0	1	0	0	0	0	0	1	0	0	0
gene-L0Y14_RS09820	0	1	0	0	0	0	0	1	0	0	0
gene-L0Y14_RS01795	0	1	0	0	0	0	0	1	0	0	0
gene-L0Y14_RS11450	0	1	0	0	0	0	0	1	0	0	0
gene-L0Y14_RS06680	0	1	0	0	0	0	0	1	0	0	0
gene-L0Y14_RS05550	0	0	0	0	0	0	0	1	0	0	0
gene-L0Y14_RS05000	0	0	0	0	0	0	0	1	0	0	0
gene-L0Y14_RS12505	0	1	0	0	0	0	0	1	0	0	0
gene-L0Y14_RS01885	0	1	0	0	0	0	0	1	0	0	0
gene-L0Y14_RS01870	0	1	0	0	0	0	0	1	1	0	0
gene-L0Y14_RS01000	0	1	0	0	0	0	0	1	0	0	0
gene-L0Y14_RS15955	0	1	0	0	0	0	0	1	0	0	0
gene-L0Y14_RS00905	0	1	0	0	0	0	0	1	0	0	0
gene-L0Y14_RS16095	0	0	0	0	0	0	0	1	0	0	0
gene-L0Y14_RS12025	1	0	0	0	0	0	0	1	0	0	1
gene-L0Y14_RS09095	1	0	0	0	0	0	0	1	0	0	0
gene-L0Y14_RS10765	0	0	0	0	0	0	0	1	0	0	0
gene-L0Y14_RS00560	1	0	0	0	0	0	0	1	0	0	0
gene-L0Y14_RS12030	1	0	0	0	0	0	0	1	0	0	1
gene-L0Y14_RS14440	0	0	0	0	0	0	0	1	0	0	0
gene-L0Y14_RS06905	1	0	0	0	0	0	0	1	0	0	0
gene-L0Y14_RS15310	0	0	0	0	0	0	0	1	0	0	0
gene-L0Y14_RS06740	0	0	0	0	0	0	0	1	0	0	0
gene-L0Y14_RS12510	1	0	0	0	0	0	0	1	0	0	0
gene-L0Y14_RS06780	0	0	0	0	0	0	0	1	0	0	0
gene-L0Y14_RS06890	1	0	0	0	0	0	0	1	0	0	0
gene-L0Y14_RS10730	1	0	0	0	0	0	0	1	0	0	0
gene-L0Y14_RS14460	0	0	0	0	0	0	0	1	0	0	0
gene-L0Y14_RS07065	0	0	0	0	0	0	0	1	0	0	0
gene-L0Y14_RS01575	0	0	0	0	0	0	0	1	0	0	0
gene-L0Y14_RS12040	1	0	0	0	0	0	0	1	0	0	1
gene-L0Y14_RS03985	1	0	0	0	0	0	0	1	0	0	0
gene-L0Y14_RS09250	0	0	0	0	0	0	0	1	0	0	0
gene-L0Y14_RS04605	0	0	0	0	0	0	0	1	0	0	0
gene-L0Y14_RS04255	0	0	0	0	0	0	0	1	0	0	0
gene-L0Y14_RS01255	0	0	0	0	0	0	0	1	0	0	0
gene-L0Y14_RS10310	1	0	0	0	0	0	0	1	0	0	0
gene-L0Y14_RS07780	1	0	0	0	0	0	0	1	0	0	0
gene-L0Y14_RS09240	0	0	0	0	0	0	0	1	0	0	0
gene-L0Y14_RS04875	0	0	0	0	0	0	0	1	0	0	0
gene-L0Y14_RS12015	1	0	0	0	0	0	0	1	0	0	1
gene-L0Y14_RS14445	1	0	0	0	0	0	0	1	0	0	0
gene-L0Y14_RS15075	1	0	0	0	0	0	0	1	0	0	0
gene-L0Y14_RS02795	0	0	0	0	0	0	0	1	0	0	0
gene-L0Y14_RS07975	0	0	0	0	0	0	0	1	0	0	0
gene-L0Y14_RS01605	0	0	0	0	0	0	0	1	0	0	0
gene-L0Y14_RS12035	1	0	0	0	0	0	0	1	0	0	1
gene-L0Y14_RS06800	1	0	0	0	0	0	0	1	0	0	0
gene-L0Y14_RS06275	0	0	0	0	0	0	1	0	0	0	0
gene-L0Y14_RS07665	1	0	0	0	0	0	1	0	0	0	0
gene-L0Y14_RS10025	0	0	0	0	0	0	1	0	0	0	0
gene-L0Y14_RS06280	0	0	0	0	0	0	1	0	0	0	0
gene-L0Y14_RS16150	0	0	0	0	0	0	1	0	0	0	0
gene-L0Y14_RS02720	1	1	0	0	0	0	1	0	0	0	0
gene-L0Y14_RS04725	0	1	0	0	0	0	1	0	0	0	0
gene-L0Y14_RS06730	0	0	0	0	0	0	1	1	0	0	0
gene-L0Y14_RS06300	0	0	0	0	0	0	1	1	0	0	0
gene-L0Y14_RS16025	0	1	0	0	0	0	1	0	0	0	0
gene-L0Y14_RS10735	1	0	0	0	0	0	1	1	0	0	0
gene-L0Y14_RS06885	0	0	0	0	0	0	1	1	0	0	0
gene-L0Y14_RS10245	0	0	0	0	0	0	1	0	0	0	0
gene-L0Y14_RS06315	1	0	0	0	0	0	1	1	0	0	0
gene-L0Y14_RS06305	0	0	0	0	0	0	1	0	0	0	0
gene-L0Y14_RS14120	1	0	0	0	0	0	1	1	0	0	0
gene-L0Y14_RS06285	0	0	0	0	0	0	1	1	0	0	0
gene-L0Y14_RS01555	0	1	0	0	0	0	1	0	0	0	0
gene-L0Y14_RS01570	0	0	0	0	0	0	1	1	0	0	0
gene-L0Y14_RS03435	0	0	0	0	0	0	1	1	0	0	0
gene-L0Y14_RS09255	0	0	0	0	0	0	1	1	0	0	0
gene-L0Y14_RS08370	1	0	0	0	0	0	1	1	0	0	1
gene-L0Y14_RS09260	0	0	0	0	0	0	1	0	0	0	0
gene-L0Y14_RS14820	0	0	0	0	0	0	1	0	0	0	0
gene-L0Y14_RS06290	0	0	0	0	0	0	1	1	0	0	0
gene-L0Y14_RS14355	0	0	0	0	0	0	1	0	0	0	0
gene-L0Y14_RS05010	0	0	0	0	0	0	1	1	0	0	0
gene-L0Y14_RS15385	0	0	0	0	0	0	1	1	0	0	0
gene-L0Y14_RS06745	0	0	0	0	0	0	1	1	0	0	0
gene-L0Y14_RS01825	0	1	0	1	0	0	0	1	1	0	0
gene-L0Y14_RS04135	0	1	0	1	0	0	0	0	0	0	0
gene-L0Y14_RS12650	0	0	0	1	0	0	0	0	0	0	0
gene-L0Y14_RS15025	0	1	0	1	0	0	0	0	0	0	0
gene-L0Y14_RS03585	0	1	0	1	0	0	0	0	0	0	0
gene-L0Y14_RS06065	0	0	0	1	0	0	0	0	0	0	0
gene-L0Y14_RS03090	0	1	0	1	0	0	0	0	0	0	0
gene-L0Y14_RS00610	0	1	0	1	0	0	0	1	0	0	0
gene-L0Y14_RS02710	0	1	0	1	0	0	0	0	0	0	0
gene-L0Y14_RS00605	0	1	0	1	0	0	0	1	0	0	0
gene-L0Y14_RS06055	0	0	0	1	0	0	0	0	0	0	0
gene-L0Y14_RS03805	0	1	0	1	0	0	0	0	0	0	0
gene-L0Y14_RS00285	0	0	0	1	0	0	1	1	0	0	0
gene-L0Y14_RS00175	0	1	0	1	0	0	0	0	0	0	0
gene-L0Y14_RS12625	0	0	0	1	0	0	0	0	0	0	0
gene-L0Y14_RS10750	0	0	0	1	0	0	0	1	0	0	0
gene-L0Y14_RS11250	0	1	0	1	0	0	0	0	0	0	0
gene-L0Y14_RS02770	0	1	0	1	0	0	0	0	0	0	0
gene-L0Y14_RS10720	1	0	0	1	0	0	0	1	0	0	0
gene-L0Y14_RS05045	1	0	0	1	0	0	1	1	0	0	0
gene-L0Y14_RS10685	1	0	0	1	0	0	1	1	0	0	0
gene-L0Y14_RS16260	0	0	0	1	0	0	0	1	0	0	0
gene-L0Y14_RS05025	1	0	0	1	0	0	1	1	0	0	0
gene-L0Y14_RS00470	1	0	0	1	0	0	0	1	0	0	0
gene-L0Y14_RS05060	1	0	0	1	0	0	1	1	0	0	0
gene-L0Y14_RS05030	1	0	0	1	0	0	1	1	0	0	1
gene-L0Y14_RS05035	1	0	0	1	0	0	1	1	0	0	0
gene-L0Y14_RS15970	0	0	0	1	0	0	0	1	0	0	0
gene-L0Y14_RS05040	1	0	0	1	0	0	1	1	0	0	0
gene-L0Y14_RS05055	1	0	0	1	0	0	1	1	0	0	0
gene-L0Y14_RS05050	1	0	0	1	0	0	1	1	0	0	0
gene-L0Y14_RS05015	1	0	0	1	0	0	1	1	0	0	0
gene-L0Y14_RS05065	1	0	0	1	0	0	1	1	0	0	0
gene-L0Y14_RS16085	0	0	0	1	0	0	0	1	0	0	0
gene-L0Y14_RS05020	1	0	0	1	0	0	1	1	0	0	0
gene-L0Y14_RS12550	0	0	0	1	0	0	0	0	0	0	0
gene-L0Y14_RS12600	0	0	0	1	0	0	0	0	0	0	0
gene-L0Y14_RS06025	0	1	0	1	0	0	0	1	0	0	0
gene-L0Y14_RS01620	0	1	0	1	0	0	0	0	0	0	0
gene-L0Y14_RS12590	0	0	0	1	0	0	0	0	0	0	0
gene-L0Y14_RS14790	0	1	0	1	0	0	0	0	0	0	0
gene-L0Y14_RS07840	0	0	0	1	0	0	0	0	0	0	0
gene-L0Y14_RS05375	0	1	0	1	0	0	0	1	0	0	0
gene-L0Y14_RS02165	0	1	0	1	0	0	0	0	0	0	0
gene-L0Y14_RS00195	0	1	0	1	0	0	0	0	0	0	0
gene-L0Y14_RS08625	0	0	0	1	0	0	0	0	0	0	0
gene-L0Y14_RS00420	0	1	0	1	0	0	0	0	0	0	0
gene-L0Y14_RS01070	0	0	0	1	0	0	0	0	0	0	0
gene-L0Y14_RS11200	0	1	0	1	0	0	0	0	0	0	0
gene-L0Y14_RS12780	0	1	0	1	0	0	0	1	0	0	0
gene-L0Y14_RS09360	0	0	0	1	0	0	0	0	0	0	0
gene-L0Y14_RS01855	0	1	0	1	0	0	0	0	1	0	0
gene-L0Y14_RS12595	0	0	0	1	0	0	0	0	0	0	0
gene-L0Y14_RS16255	0	1	0	1	0	0	0	0	0	0	0
gene-L0Y14_RS01840	0	1	0	1	0	0	0	0	0	0	0
gene-L0Y14_RS06240	0	0	0	1	0	0	0	0	0	0	0
gene-L0Y14_RS16270	0	0	0	1	0	0	0	0	0	0	0
gene-L0Y14_RS00035	0	1	0	1	0	0	0	1	0	0	0
gene-L0Y14_RS10230	0	0	0	1	0	0	0	0	0	0	0
gene-L0Y14_RS13935	0	0	0	1	0	0	0	0	0	0	0
gene-L0Y14_RS14550	0	1	0	1	0	0	0	0	0	0	0
gene-L0Y14_RS16265	0	1	0	1	0	0	0	0	0	0	0
gene-L0Y14_RS11260	0	1	0	1	0	0	0	0	0	0	0
gene-L0Y14_RS12140	0	1	0	1	0	0	0	0	0	0	0
gene-L0Y14_RS16170	0	1	0	1	0	0	0	0	0	0	0
gene-L0Y14_RS01790	0	1	0	1	0	0	0	0	1	0	0
gene-L0Y14_RS06060	0	1	0	1	0	0	0	0	0	0	0
gene-L0Y14_RS16250	0	1	0	1	0	0	0	0	0	0	0
gene-L0Y14_RS14455	0	1	0	1	0	0	0	0	1	0	0
gene-L0Y14_RS01300	0	1	0	1	0	0	0	0	1	0	0
gene-L0Y14_RS00450	0	1	0	1	0	0	0	0	0	0	0
gene-L0Y14_RS01765	0	1	0	1	0	0	0	0	1	0	0
gene-L0Y14_RS04920	0	1	0	1	0	0	0	0	0	0	0
gene-L0Y14_RS09845	0	1	0	1	0	0	0	0	0	0	0
gene-L0Y14_RS08200	0	1	0	1	0	0	0	0	0	0	0
gene-L0Y14_RS07950	0	1	0	1	0	0	0	0	1	0	0
gene-L0Y14_RS01315	0	1	0	1	0	0	0	1	1	0	0
gene-L0Y14_RS11510	0	1	0	1	0	0	0	0	0	0	0
gene-L0Y14_RS02015	0	1	0	1	0	0	0	0	1	0	0
gene-L0Y14_RS09335	0	1	0	1	0	0	0	0	0	0	0
gene-L0Y14_RS14855	0	1	0	1	0	0	0	0	1	0	0
gene-L0Y14_RS15170	0	1	0	1	0	0	0	0	0	0	0
gene-L0Y14_RS00010	0	1	0	1	0	0	0	0	0	0	0
gene-L0Y14_RS13180	0	1	0	1	0	0	0	0	0	0	0
gene-L0Y14_RS14945	0	1	0	1	0	0	0	0	1	0	0
gene-L0Y14_RS04800	0	1	0	1	0	0	0	0	0	0	0
gene-L0Y14_RS14990	0	1	0	1	0	0	0	0	0	0	0
gene-L0Y14_RS01780	0	1	0	1	0	0	0	0	1	0	0
gene-L0Y14_RS08250	0	0	0	1	0	0	0	0	0	0	0
gene-L0Y14_RS12955	0	1	0	1	0	0	0	0	1	0	0
gene-L0Y14_RS03945	0	0	0	1	0	0	0	0	0	0	0
gene-L0Y14_RS10860	0	1	0	1	0	0	0	0	1	0	0
gene-L0Y14_RS13450	0	1	0	1	0	0	0	1	0	0	0
gene-L0Y14_RS06040	0	0	0	1	0	0	0	0	0	0	0
gene-L0Y14_RS00600	0	1	0	1	0	0	0	0	0	0	0
gene-L0Y14_RS01105	0	1	0	1	0	0	0	0	0	0	0
gene-L0Y14_RS07650	0	0	0	1	0	0	0	0	0	0	0
gene-L0Y14_RS02825	0	1	0	1	0	0	0	0	0	0	0
gene-L0Y14_RS11795	0	1	0	1	0	0	0	0	0	0	0
gene-L0Y14_RS11805	0	1	0	1	0	0	0	0	0	0	0
gene-L0Y14_RS11790	0	1	0	1	0	0	0	0	0	0	0
gene-L0Y14_RS11475	0	1	0	1	0	0	0	0	0	0	0
gene-L0Y14_RS08690	0	1	0	1	0	0	0	0	1	0	0
gene-L0Y14_RS11700	0	1	0	1	0	0	0	0	0	0	0
gene-L0Y14_RS14985	0	1	0	1	0	0	0	0	0	0	0
gene-L0Y14_RS06020	0	1	0	1	0	0	0	0	1	0	0
gene-L0Y14_RS00150	0	1	0	1	0	0	0	0	0	0	0
gene-L0Y14_RS10130	0	1	0	1	0	0	0	0	0	0	0
gene-L0Y14_RS14965	0	1	0	1	0	0	0	0	0	0	0
gene-L0Y14_RS03825	0	1	0	1	0	0	0	0	0	0	0
gene-L0Y14_RS10340	0	1	0	1	0	0	0	1	1	0	0
gene-L0Y14_RS06390	0	1	0	1	0	0	0	0	1	0	0
gene-L0Y14_RS09785	0	1	0	1	0	0	0	0	0	0	0
gene-L0Y14_RS02030	0	1	0	1	0	0	0	0	0	0	0
gene-L0Y14_RS11630	0	1	0	1	0	0	0	0	0	0	0
gene-L0Y14_RS01770	0	1	0	1	0	0	0	0	1	0	0
gene-L0Y14_RS03240	0	1	0	1	0	0	0	0	1	0	0
gene-L0Y14_RS10125	0	1	0	1	0	0	0	0	0	0	0
gene-L0Y14_RS07935	0	1	0	1	0	0	0	0	0	0	0
gene-L0Y14_RS02830	0	1	0	1	0	0	0	0	1	0	0
gene-L0Y14_RS05100	0	1	0	1	0	0	0	0	1	0	0
gene-L0Y14_RS10055	0	1	0	1	0	0	0	0	1	0	0
gene-L0Y14_RS11620	0	1	0	1	0	0	0	0	0	0	0
gene-L0Y14_RS06995	0	1	0	1	0	0	0	0	0	0	0
gene-L0Y14_RS07945	0	1	0	1	0	0	0	0	0	0	0
gene-L0Y14_RS14655	0	1	0	1	0	0	0	0	0	0	0
gene-L0Y14_RS01760	0	1	0	1	0	0	0	0	1	0	0
gene-L0Y14_RS16300	0	1	0	1	0	0	0	0	0	0	0
gene-L0Y14_RS11740	0	1	0	1	0	0	0	0	0	0	0
gene-L0Y14_RS00305	0	1	0	1	0	0	0	0	1	0	0
gene-L0Y14_RS08400	0	1	0	1	0	0	0	0	0	0	0
gene-L0Y14_RS09840	0	1	0	1	0	0	0	0	0	0	0
gene-L0Y14_RS02885	0	1	0	1	0	0	0	0	1	0	0
gene-L0Y14_RS09850	0	1	0	1	0	0	0	0	0	0	0
gene-L0Y14_RS12685	0	1	0	1	0	0	0	0	0	0	0
gene-L0Y14_RS13485	0	1	0	1	0	0	0	0	0	0	0
gene-L0Y14_RS07315	0	1	0	1	0	0	0	0	1	0	0
gene-L0Y14_RS12695	0	0	0	1	0	0	0	0	0	0	0
gene-L0Y14_RS04795	0	1	0	1	0	0	0	0	0	0	0
gene-L0Y14_RS13445	0	1	0	1	0	0	0	0	0	0	0
gene-L0Y14_RS08015	0	1	0	1	0	0	0	0	0	0	0
gene-L0Y14_RS06865	0	1	0	1	0	0	0	0	1	0	0
gene-L0Y14_RS08985	0	1	0	1	0	0	0	0	1	0	0
gene-L0Y14_RS15005	0	1	0	1	0	0	0	0	0	0	0
gene-L0Y14_RS03080	0	1	0	1	0	0	0	0	0	0	0
gene-L0Y14_RS10070	0	0	0	1	0	0	0	0	0	0	0
gene-L0Y14_RS11410	0	1	0	1	0	0	0	0	0	0	0
gene-L0Y14_RS12895	0	1	0	1	0	0	0	0	0	0	0
gene-L0Y14_RS11325	0	1	0	1	0	0	0	0	1	0	0
gene-L0Y14_RS11330	0	1	0	1	0	0	0	0	0	0	0
gene-L0Y14_RS08160	0	1	0	1	0	0	0	0	0	0	0
gene-L0Y14_RS10780	0	1	0	1	0	0	0	0	0	0	0
gene-L0Y14_RS00025	0	1	0	1	0	0	0	0	0	0	0
gene-L0Y14_RS01420	0	1	0	1	0	0	0	0	0	0	0
gene-L0Y14_RS04520	0	1	0	1	0	0	0	0	0	0	0
gene-L0Y14_RS15345	0	1	0	1	0	0	0	0	0	0	0
gene-L0Y14_RS03745	0	1	0	1	0	0	0	0	0	0	0
gene-L0Y14_RS16230	0	1	0	1	0	0	0	0	0	0	0
gene-L0Y14_RS02635	0	1	0	1	0	0	0	0	0	0	0
gene-L0Y14_RS12220	0	1	0	1	0	0	0	0	0	0	0
gene-L0Y14_RS02715	0	1	0	1	0	0	0	0	0	0	0
gene-L0Y14_RS13175	0	1	0	1	0	0	0	0	1	0	0
gene-L0Y14_RS15725	0	1	0	1	0	0	0	0	0	0	0
gene-L0Y14_RS06805	0	1	0	1	0	0	0	0	0	0	0
gene-L0Y14_RS01750	0	1	0	1	0	0	0	0	1	0	0
gene-L0Y14_RS03755	0	1	0	1	0	0	0	1	0	0	0
gene-L0Y14_RS04525	0	1	0	1	0	0	0	0	0	0	0
gene-L0Y14_RS01175	0	1	0	1	0	0	0	0	0	0	0
gene-L0Y14_RS16245	0	1	0	1	0	0	0	0	0	0	0
gene-L0Y14_RS03370	0	1	0	1	0	0	0	0	1	0	0
gene-L0Y14_RS00055	0	1	0	1	0	0	0	1	0	0	0
gene-L0Y14_RS12885	0	1	0	1	0	0	0	0	1	0	0
gene-L0Y14_RS06200	0	1	0	1	0	0	0	0	0	0	0
gene-L0Y14_RS07820	0	1	0	1	0	0	0	0	1	0	0
gene-L0Y14_RS03690	0	1	0	1	0	0	0	0	0	0	0
gene-L0Y14_RS11075	0	1	0	1	0	0	0	0	1	0	0
gene-L0Y14_RS12210	0	1	0	1	0	0	0	0	0	0	0
gene-L0Y14_RS15560	0	1	0	1	0	0	0	0	0	0	0
gene-L0Y14_RS10325	0	1	0	1	0	0	0	0	0	0	0
gene-L0Y14_RS11650	0	1	0	1	0	0	0	0	0	0	0
gene-L0Y14_RS10300	0	1	0	1	0	0	0	0	0	0	0
gene-L0Y14_RS04610	0	1	0	1	0	0	0	0	1	0	0
gene-L0Y14_RS09280	0	1	0	1	0	0	0	0	0	0	0
gene-L0Y14_RS03820	0	1	0	1	0	0	0	0	0	0	0
gene-L0Y14_RS12975	0	1	0	1	0	0	0	0	1	0	0
gene-L0Y14_RS04580	0	1	0	1	0	0	0	0	0	0	0
gene-L0Y14_RS16020	0	0	0	1	0	0	0	0	0	0	0
gene-L0Y14_RS00100	0	1	0	1	0	0	0	0	1	0	0
gene-L0Y14_RS04310	0	1	0	1	0	0	0	0	0	0	0
gene-L0Y14_RS08915	0	1	0	1	0	0	0	0	0	0	0
gene-L0Y14_RS15685	0	1	0	1	0	0	0	0	0	0	0
gene-L0Y14_RS06925	0	1	0	1	0	0	0	0	0	0	0
gene-L0Y14_RS13455	0	1	0	1	0	0	0	0	0	0	0
gene-L0Y14_RS03255	0	1	0	1	0	0	0	0	0	0	0
gene-L0Y14_RS04775	0	1	0	1	0	0	0	0	0	0	0
gene-L0Y14_RS07300	0	1	0	1	0	0	0	0	0	0	0
gene-L0Y14_RS01820	0	1	0	1	0	0	0	0	1	0	0
gene-L0Y14_RS16290	0	1	0	1	0	0	0	0	1	0	0
gene-L0Y14_RS02570	0	1	0	1	0	0	0	0	0	0	0
gene-L0Y14_RS01905	0	1	0	1	0	0	0	0	0	0	0
gene-L0Y14_RS12980	0	1	0	1	0	0	0	0	1	0	0
gene-L0Y14_RS11605	0	1	0	1	0	0	0	0	1	0	0
gene-L0Y14_RS01730	0	1	0	1	0	0	0	1	1	0	0
gene-L0Y14_RS15135	0	1	0	1	0	0	0	0	0	0	0
gene-L0Y14_RS09060	0	1	0	1	0	0	0	1	0	0	0
gene-L0Y14_RS16345	0	1	0	1	0	0	0	0	0	0	0
gene-L0Y14_RS11775	0	1	0	1	0	0	0	0	1	0	0
gene-L0Y14_RS16165	0	1	0	1	0	0	0	0	1	0	0
gene-L0Y14_RS04035	0	1	0	1	0	0	0	0	1	0	0
gene-L0Y14_RS11750	0	1	0	1	0	0	0	0	0	0	0
gene-L0Y14_RS05880	0	1	0	1	0	0	0	0	0	0	0
gene-L0Y14_RS02010	0	1	0	1	0	0	0	0	0	0	0
gene-L0Y14_RS10210	0	1	0	1	0	0	0	0	0	0	0
gene-L0Y14_RS07930	0	1	0	1	0	0	0	0	0	0	0
gene-L0Y14_RS13525	0	1	0	1	0	0	0	0	0	0	0
gene-L0Y14_RS00065	0	1	0	1	0	0	0	0	1	0	0
gene-L0Y14_RS13380	0	1	0	1	0	0	0	0	0	0	0
gene-L0Y14_RS15300	0	1	0	1	0	0	0	0	0	0	0
gene-L0Y14_RS14625	0	1	0	1	0	0	0	0	1	0	0
gene-L0Y14_RS11640	0	0	0	1	0	0	0	0	0	0	0
gene-L0Y14_RS10375	0	1	0	1	0	0	0	0	1	0	0
gene-L0Y14_RS15140	0	1	0	1	0	0	0	0	1	0	0
gene-L0Y14_RS12500	0	1	0	1	0	0	0	0	0	0	0
gene-L0Y14_RS07100	0	1	0	1	0	0	0	0	0	0	0
gene-L0Y14_RS00720	0	0	0	1	0	0	0	0	0	0	0
gene-L0Y14_RS16355	0	1	0	1	0	0	0	0	1	0	0
gene-L0Y14_RS13495	0	0	0	1	0	0	0	0	1	0	0
gene-L0Y14_RS14085	0	1	0	1	0	0	0	0	0	0	0
gene-L0Y14_RS00465	0	1	0	1	0	0	0	0	0	0	0
gene-L0Y14_RS01650	0	1	0	1	0	0	0	0	0	0	0
gene-L0Y14_RS12765	0	0	0	1	0	0	0	0	0	0	0
gene-L0Y14_RS12260	0	1	0	1	0	0	0	0	1	0	0
gene-L0Y14_RS16350	0	0	0	1	0	0	0	0	0	0	0
gene-L0Y14_RS05600	0	1	0	1	0	0	0	0	0	0	0
gene-L0Y14_RS07110	0	1	0	1	0	0	0	0	0	0	0
gene-L0Y14_RS13220	0	1	0	1	0	0	0	0	1	0	0
gene-L0Y14_RS08490	0	1	0	1	0	0	0	0	0	0	0
gene-L0Y14_RS13415	0	1	0	1	0	0	0	0	0	0	0
gene-L0Y14_RS08205	0	1	0	1	0	0	0	0	0	0	0
gene-L0Y14_RS13690	0	1	0	1	0	0	0	0	1	0	0
gene-L0Y14_RS01450	0	1	0	1	0	0	0	0	0	0	0
gene-L0Y14_RS09775	0	0	0	1	0	0	0	0	0	0	0
gene-L0Y14_RS04710	0	0	1	0	0	0	0	0	0	0	0
gene-L0Y14_RS04705	0	0	1	0	0	0	0	0	0	0	0
gene-L0Y14_RS13680	0	0	1	0	0	0	0	0	0	0	0
gene-L0Y14_RS00460	0	1	1	1	0	0	0	0	0	0	0
gene-L0Y14_RS07310	0	1	1	1	0	0	0	0	1	0	0
gene-L0Y14_RS11615	0	1	1	1	0	0	0	0	1	0	0
gene-L0Y14_RS13500	0	1	1	1	0	0	0	0	1	0	0
gene-L0Y14_RS01715	0	1	1	1	0	0	0	1	1	0	0
gene-L0Y14_RS01895	0	1	1	1	0	0	0	0	1	0	0
gene-L0Y14_RS01890	0	1	1	1	0	0	0	0	1	0	0
gene-L0Y14_RS10385	0	1	1	1	0	0	0	0	1	0	0
gene-L0Y14_RS02590	0	1	1	1	0	0	0	1	1	0	0
gene-L0Y14_RS01285	0	1	1	1	0	0	0	0	1	0	0
gene-L0Y14_RS01290	0	1	1	1	0	0	0	0	1	0	0
gene-L0Y14_RS14980	0	1	1	1	0	0	0	0	1	0	0
gene-L0Y14_RS07060	0	1	1	1	0	0	0	0	1	0	0
gene-L0Y14_RS12200	0	1	1	0	0	0	0	0	1	0	0
gene-L0Y14_RS12195	0	1	1	0	0	0	0	0	1	0	0
gene-L0Y14_RS04120	0	1	1	1	0	0	0	0	1	0	0
gene-L0Y14_RS02585	0	1	1	1	0	0	0	0	1	0	0
gene-L0Y14_RS01100	0	1	1	1	0	0	0	0	1	0	0
gene-L0Y14_RS16060	0	1	1	1	0	0	0	0	1	0	0
gene-L0Y14_RS01710	0	1	1	1	0	0	0	0	1	0	0
gene-L0Y14_RS07765	0	1	1	1	0	0	0	0	0	0	0
gene-L0Y14_RS01435	0	1	1	1	0	0	0	0	0	0	0
gene-L0Y14_RS11645	0	1	1	1	0	0	0	0	1	0	0
gene-L0Y14_RS05080	0	1	1	1	0	0	0	0	1	0	0
gene-L0Y14_RS01755	0	1	1	1	0	0	0	0	1	0	0
gene-L0Y14_RS16185	0	1	1	0	0	0	0	0	0	0	0
gene-L0Y14_RS01725	0	1	1	1	0	0	0	0	1	0	0
gene-L0Y14_RS12965	0	1	1	1	0	0	0	0	1	0	0
gene-L0Y14_RS16070	0	1	1	1	0	0	0	0	1	0	0
gene-L0Y14_RS01695	0	1	1	1	0	0	0	0	1	0	0
gene-L0Y14_RS11495	0	1	1	1	0	0	0	0	1	0	0
gene-L0Y14_RS05085	0	1	1	1	0	0	0	0	1	0	0
gene-L0Y14_RS02580	0	1	1	1	0	0	0	0	1	0	0
gene-L0Y14_RS14720	0	1	1	1	0	0	0	0	1	0	0
gene-L0Y14_RS01880	0	1	1	1	0	0	0	0	1	0	0
gene-L0Y14_RS03840	0	1	1	1	0	0	0	0	1	0	0
gene-L0Y14_RS11085	0	1	1	1	0	0	0	0	1	0	0
gene-L0Y14_RS11335	0	1	1	1	0	0	0	0	1	0	0
gene-L0Y14_RS05075	0	1	1	1	0	0	0	0	1	0	0
gene-L0Y14_RS05095	0	1	1	1	0	0	0	0	1	0	0
gene-L0Y14_RS14700	0	1	1	1	0	0	0	0	1	0	0
gene-L0Y14_RS09770	0	1	1	1	0	0	0	0	1	0	0
gene-L0Y14_RS12675	0	1	1	1	0	0	0	0	1	0	0
gene-L0Y14_RS06410	0	1	1	1	0	0	0	0	1	0	0
gene-L0Y14_RS13170	0	1	1	1	0	0	0	0	1	0	0
gene-L0Y14_RS01655	0	1	1	1	0	0	0	0	1	0	0
gene-L0Y14_RS15145	0	1	1	1	0	0	0	0	1	0	0
gene-L0Y14_RS12960	0	1	1	1	0	0	0	0	1	0	0
gene-L0Y14_RS15485	0	1	1	1	0	0	0	0	1	0	0
gene-L0Y14_RS14135	0	1	1	1	0	0	0	0	1	0	0
gene-L0Y14_RS01845	0	1	1	1	0	0	0	1	1	0	0
gene-L0Y14_RS03750	0	1	1	1	0	0	0	0	1	0	0
gene-L0Y14_RS01720	0	1	1	1	0	0	0	1	1	0	0
gene-L0Y14_RS10290	0	1	1	1	0	0	0	0	1	0	0
gene-L0Y14_RS04685	0	1	1	0	0	0	0	0	1	0	0
gene-L0Y14_RS01745	0	1	1	1	0	0	0	0	1	0	0
gene-L0Y14_RS04690	0	0	1	0	0	0	0	0	0	0	0
gene-L0Y14_RS14170	0	0	1	0	0	0	0	0	0	0	0
gene-L0Y14_RS16045	0	0	1	0	0	0	0	0	0	0	0
gene-L0Y14_RS14175	0	0	1	0	0	0	0	0	0	0	0
gene-L0Y14_RS14180	0	0	1	0	0	0	0	0	0	0	0
gene-L0Y14_RS04695	0	0	1	0	0	0	0	0	0	0	0
gene-L0Y14_RS04080	0	1	0	0	0	0	0	0	0	0	0
gene-L0Y14_RS00475	0	1	0	0	0	0	0	0	0	0	0
gene-L0Y14_RS10440	0	1	0	0	0	0	0	0	0	0	0
gene-L0Y14_RS10035	0	1	0	0	0	0	0	0	0	0	0
gene-L0Y14_RS12825	0	1	0	0	0	0	0	0	0	0	0
gene-L0Y14_RS14045	0	1	0	0	0	0	0	0	0	0	0
gene-L0Y14_RS14105	0	1	0	0	0	0	0	0	0	0	0
gene-L0Y14_RS01505	0	1	0	0	0	0	0	0	0	0	0
gene-L0Y14_RS00585	0	1	0	0	0	0	0	0	0	0	0
gene-L0Y14_RS15090	0	1	0	0	0	0	0	0	0	0	0
gene-L0Y14_RS16340	0	1	0	0	0	0	0	0	0	0	0
gene-L0Y14_RS08740	0	1	0	0	0	0	0	0	0	0	0
gene-L0Y14_RS02790	0	1	0	0	0	0	0	0	0	0	0
gene-L0Y14_RS09120	0	1	0	0	0	0	0	0	0	0	0
gene-L0Y14_RS10875	0	1	0	0	0	0	0	0	0	0	0
gene-L0Y14_RS14775	0	1	0	0	0	0	0	0	0	0	0
gene-L0Y14_RS12515	0	1	0	0	0	0	0	0	0	0	0
gene-L0Y14_RS06750	0	1	0	0	0	0	0	0	0	0	0
gene-L0Y14_RS10970	0	1	0	0	0	0	0	0	0	0	0
gene-L0Y14_RS11445	0	1	0	0	0	0	0	0	0	0	0
gene-L0Y14_RS13635	0	1	0	0	0	0	0	0	0	0	0
gene-L0Y14_RS10575	0	1	0	0	0	0	0	0	0	0	0
gene-L0Y14_RS03410	0	1	0	0	0	0	0	0	0	0	0
gene-L0Y14_RS15200	0	1	0	0	0	0	0	0	0	0	0
gene-L0Y14_RS00030	0	1	0	0	0	0	0	0	0	0	0
gene-L0Y14_RS11810	0	1	0	0	0	0	0	0	0	0	0
gene-L0Y14_RS12900	0	1	0	0	0	0	0	0	0	0	0
gene-L0Y14_RS06585	0	1	0	0	0	0	0	0	0	0	0
gene-L0Y14_RS10795	0	1	0	0	0	0	0	0	0	0	0
gene-L0Y14_RS05465	0	1	0	0	0	0	0	0	0	0	0
gene-L0Y14_RS03530	0	1	0	0	0	0	0	0	0	0	0
gene-L0Y14_RS13055	0	1	0	0	0	0	0	0	0	0	0
gene-L0Y14_RS02690	0	1	0	0	0	0	0	0	0	0	0
gene-L0Y14_RS06370	0	1	0	0	0	0	0	0	0	0	0
gene-L0Y14_RS03075	0	1	0	0	0	0	0	0	0	0	0
gene-L0Y14_RS04570	0	1	0	0	0	0	0	0	0	0	0
gene-L0Y14_RS10790	0	1	0	0	0	0	0	0	0	0	0
gene-L0Y14_RS15705	0	1	0	0	0	0	0	0	0	0	0
gene-L0Y14_RS15315	0	1	0	0	0	0	0	0	0	0	0
gene-L0Y14_RS02640	0	1	0	0	0	0	0	0	0	0	0
gene-L0Y14_RS00050	0	1	0	0	0	0	0	0	0	0	0
gene-L0Y14_RS01635	0	1	0	0	0	0	0	0	0	0	0
gene-L0Y14_RS11815	0	1	0	0	0	0	0	0	0	0	0
gene-L0Y14_RS01430	0	1	0	0	0	0	0	0	0	0	0
gene-L0Y14_RS01600	0	1	0	0	0	0	0	0	0	0	0
gene-L0Y14_RS03345	0	1	0	0	0	0	0	0	0	0	0
gene-L0Y14_RS06760	0	1	0	0	0	0	0	0	0	0	0
gene-L0Y14_RS14660	0	1	0	0	0	0	0	0	0	0	0
gene-L0Y14_RS03810	0	1	0	0	0	0	0	0	0	0	0
gene-L0Y14_RS08345	0	1	0	0	0	0	0	0	0	0	0
gene-L0Y14_RS01145	0	1	0	0	0	0	0	0	0	0	0
gene-L0Y14_RS04850	0	1	0	0	0	0	0	0	0	0	0
gene-L0Y14_RS12535	0	1	0	0	0	0	0	0	0	0	0
gene-L0Y14_RS09210	0	1	0	0	0	0	0	0	0	0	0
gene-L0Y14_RS14960	0	1	0	0	0	0	0	0	0	0	0
gene-L0Y14_RS10745	0	1	0	0	0	0	0	0	0	0	0
gene-L0Y14_RS10715	0	1	0	0	0	0	0	0	0	0	0
gene-L0Y14_RS11895	0	1	0	0	0	0	0	0	0	0	0
gene-L0Y14_RS01500	0	1	0	0	0	0	0	0	0	0	0
gene-L0Y14_RS14675	0	1	0	0	0	0	0	0	0	0	0
gene-L0Y14_RS03975	0	1	0	0	0	0	0	0	0	0	0
gene-L0Y14_RS06620	0	1	0	0	0	0	0	0	0	0	0
gene-L0Y14_RS14110	0	1	0	0	0	0	0	0	0	0	0
gene-L0Y14_RS08355	0	1	0	0	0	0	0	0	0	0	0
gene-L0Y14_RS04680	0	1	0	0	0	0	0	0	0	0	0
gene-L0Y14_RS06690	0	1	0	0	0	0	0	0	0	0	0
gene-L0Y14_RS01955	0	1	0	0	0	0	0	0	0	0	0
gene-L0Y14_RS12830	0	1	0	0	0	0	0	0	0	0	0
gene-L0Y14_RS15105	0	1	0	0	0	0	0	0	0	0	0
gene-L0Y14_RS10515	0	1	0	0	0	0	0	0	0	0	0
gene-L0Y14_RS06515	0	1	0	0	0	0	0	0	0	0	0
gene-L0Y14_RS08545	0	1	0	0	0	0	0	0	0	0	0
gene-L0Y14_RS08170	0	1	0	0	0	0	0	0	0	0	0
gene-L0Y14_RS06175	0	1	0	0	0	0	0	0	0	0	0
gene-L0Y14_RS04140	0	1	0	0	0	0	0	0	0	0	0
gene-L0Y14_RS16130	0	1	0	0	0	0	0	0	0	0	0
gene-L0Y14_RS01945	0	1	0	0	0	0	0	0	0	0	0
gene-L0Y14_RS07565	0	1	0	0	0	0	0	0	0	0	0
gene-L0Y14_RS06460	0	1	0	0	0	0	0	0	0	0	0
gene-L0Y14_RS13165	0	1	0	0	0	0	0	0	0	0	0
gene-L0Y14_RS10110	0	1	0	0	0	0	0	0	0	0	0
gene-L0Y14_RS07285	0	1	0	0	0	0	0	0	0	0	0
gene-L0Y14_RS07330	0	1	0	0	0	0	0	0	0	0	0
gene-L0Y14_RS08105	0	1	0	0	0	0	0	0	0	0	0
gene-L0Y14_RS04045	0	1	0	0	0	0	0	0	0	0	0
gene-L0Y14_RS01330	0	1	0	0	0	0	0	0	0	0	0
gene-L0Y14_RS06720	0	1	0	0	0	0	0	0	0	0	0
gene-L0Y14_RS04930	0	1	0	0	0	0	0	0	0	0	0
gene-L0Y14_RS12125	0	1	0	0	0	0	0	0	0	0	0
gene-L0Y14_RS08045	0	1	0	0	0	0	0	0	0	0	0
gene-L0Y14_RS05930	0	1	0	0	0	0	0	0	0	0	0
gene-L0Y14_RS06415	0	1	0	0	0	0	0	0	0	0	0
gene-L0Y14_RS00810	0	1	0	0	0	0	0	0	0	0	0
gene-L0Y14_RS07940	0	1	0	0	0	0	0	0	0	0	0
gene-L0Y14_RS14970	0	1	0	0	0	0	0	0	0	0	0
gene-L0Y14_RS00105	0	1	0	0	0	0	0	0	0	0	0
gene-L0Y14_RS14995	0	1	0	0	0	0	0	0	0	0	0
gene-L0Y14_RS06980	0	1	0	0	0	0	0	0	0	0	0
gene-L0Y14_RS01835	0	1	0	0	0	0	0	0	0	0	0
gene-L0Y14_RS02035	0	1	0	0	0	0	0	0	0	0	0
gene-L0Y14_RS13100	0	1	0	0	0	0	0	0	0	0	0
gene-L0Y14_RS12705	0	1	0	0	0	0	0	0	0	0	0
gene-L0Y14_RS07505	0	1	0	0	0	0	0	0	0	0	0
gene-L0Y14_RS14545	0	1	0	0	0	0	0	0	0	0	0
gene-L0Y14_RS09090	0	1	0	0	0	0	0	0	0	0	0
gene-L0Y14_RS12690	0	1	0	0	0	0	0	0	0	0	0
gene-L0Y14_RS01345	0	1	0	0	0	0	0	0	0	0	0
gene-L0Y14_RS15650	0	1	0	0	0	0	0	0	0	0	0
gene-L0Y14_RS13130	0	1	0	0	0	0	0	0	0	0	0
gene-L0Y14_RS08420	0	1	0	0	0	0	0	0	0	0	0
gene-L0Y14_RS12250	0	1	0	0	0	0	0	0	0	0	0
gene-L0Y14_RS03265	0	1	0	0	0	0	0	0	0	0	0
gene-L0Y14_RS13085	0	1	0	0	0	0	0	0	0	0	0
gene-L0Y14_RS01160	0	1	0	0	0	0	0	0	0	0	0
gene-L0Y14_RS03725	0	1	0	0	0	0	0	0	0	0	0
gene-L0Y14_RS00480	0	1	0	0	0	0	0	0	0	0	0
gene-L0Y14_RS12940	0	1	0	0	0	0	0	0	0	0	0
gene-L0Y14_RS01675	0	1	0	0	0	0	0	0	0	0	0
gene-L0Y14_RS07735	0	1	0	0	0	0	0	0	0	0	0
gene-L0Y14_RS02855	0	1	0	0	0	0	0	0	0	0	0
gene-L0Y14_RS02120	0	1	0	0	0	0	0	0	0	0	0
gene-L0Y14_RS03295	0	1	0	0	0	0	0	0	0	0	0
gene-L0Y14_RS14900	0	1	0	0	0	0	0	0	0	0	0
gene-L0Y14_RS13135	0	1	0	0	0	0	0	0	0	0	0
gene-L0Y14_RS02725	0	1	0	0	0	0	0	0	0	0	0
gene-L0Y14_RS10930	0	1	0	0	0	0	0	0	0	0	0
gene-L0Y14_RS00210	0	1	0	0	0	0	0	0	0	0	0
gene-L0Y14_RS15160	0	1	0	0	0	0	0	0	0	0	0
gene-L0Y14_RS15715	0	1	0	0	0	0	0	0	0	0	0
gene-L0Y14_RS02800	0	1	0	0	0	0	0	0	0	0	0
gene-L0Y14_RS14810	0	1	0	0	0	0	0	0	0	0	0
gene-L0Y14_RS01540	0	1	0	0	0	0	0	0	0	0	0
gene-L0Y14_RS03375	0	1	0	0	0	0	0	0	0	0	0
gene-L0Y14_RS06045	0	1	0	0	0	0	0	0	0	0	0
gene-L0Y14_RS00205	0	1	0	0	0	0	0	0	0	0	0
gene-L0Y14_RS11925	0	1	0	0	0	0	0	0	0	0	0
gene-L0Y14_RS09285	0	1	0	0	0	0	0	0	0	0	0
gene-L0Y14_RS06365	0	1	0	0	0	0	0	0	0	0	0
gene-L0Y14_RS08700	0	1	0	0	0	0	0	0	0	0	0
gene-L0Y14_RS15340	0	1	0	0	0	0	0	0	0	0	0
gene-L0Y14_RS11745	0	1	0	0	0	0	0	0	0	0	0
gene-L0Y14_RS08600	0	1	0	0	0	0	0	0	0	0	0
gene-L0Y14_RS16080	0	1	0	0	0	0	0	0	0	0	0
gene-L0Y14_RS11415	0	1	0	0	0	0	0	0	0	0	0
gene-L0Y14_RS15330	0	1	0	0	0	0	0	0	0	0	0
gene-L0Y14_RS10920	0	1	0	0	0	0	0	0	0	0	0
gene-L0Y14_RS03285	0	1	0	0	0	0	0	0	0	0	0
gene-L0Y14_RS12670	0	1	0	0	0	0	0	0	0	0	0
gene-L0Y14_RS03815	0	1	0	0	0	0	0	0	0	0	0
gene-L0Y14_RS14155	0	1	0	0	0	0	0	0	0	0	0
gene-L0Y14_RS06250	0	1	0	0	0	0	0	0	0	0	0
gene-L0Y14_RS06685	0	1	0	0	0	0	0	0	0	0	0
gene-L0Y14_RS00300	0	1	0	0	0	0	0	0	0	0	0
gene-L0Y14_RS04625	0	1	0	0	0	0	0	0	0	0	0
gene-L0Y14_RS07020	0	1	0	0	0	0	0	0	0	0	0
gene-L0Y14_RS09755	0	1	0	0	0	0	0	0	0	0	0
gene-L0Y14_RS02180	0	1	0	0	0	0	0	0	0	0	0
gene-L0Y14_RS03085	0	1	0	0	0	0	0	0	0	0	0
gene-L0Y14_RS00400	0	1	0	0	0	0	0	0	0	0	0
gene-L0Y14_RS15335	0	1	0	0	0	0	0	0	0	0	0
gene-L0Y14_RS13580	0	1	0	0	0	0	0	0	0	0	0
gene-L0Y14_RS04550	0	1	0	0	0	0	0	0	0	0	0
gene-L0Y14_RS12450	0	1	0	0	0	0	0	0	0	0	0
gene-L0Y14_RS05305	0	1	0	0	0	0	0	0	0	0	0
gene-L0Y14_RS00795	0	1	0	0	0	0	0	0	0	0	0
gene-L0Y14_RS14325	0	1	0	0	0	0	0	0	0	0	0
gene-L0Y14_RS10855	0	1	0	0	0	0	0	0	0	0	0
gene-L0Y14_RS10850	0	1	0	0	0	0	0	0	0	0	0
gene-L0Y14_RS06795	0	1	0	0	0	0	0	0	0	0	0
gene-L0Y14_RS14555	0	1	0	0	0	0	0	0	0	0	0
gene-L0Y14_RS01660	0	1	0	0	0	0	0	0	0	0	0
gene-L0Y14_RS00855	0	1	0	0	0	0	0	0	0	0	0
gene-L0Y14_RS07745	0	1	0	0	0	0	0	0	0	0	0
gene-L0Y14_RS09970	0	1	0	0	0	0	0	0	0	0	0
gene-L0Y14_RS12135	0	1	0	0	0	0	0	0	0	0	0
gene-L0Y14_RS03340	0	1	0	0	0	0	0	0	0	0	0
gene-L0Y14_RS12745	0	1	0	0	0	0	0	0	0	0	0
gene-L0Y14_RS02695	0	1	0	0	0	0	0	0	0	0	0
gene-L0Y14_RS07720	0	1	0	0	0	0	0	0	0	0	0
gene-L0Y14_RS14715	0	1	0	0	0	0	0	0	0	0	0
gene-L0Y14_RS15110	0	1	0	0	0	0	0	0	0	0	0
gene-L0Y14_RS07140	0	1	0	0	0	0	0	0	0	0	0
gene-L0Y14_RS15890	0	1	0	0	0	0	0	0	0	0	0
gene-L0Y14_RS00040	0	1	0	0	0	0	0	0	0	0	0
gene-L0Y14_RS00750	0	1	0	0	0	0	0	0	0	0	0
gene-L0Y14_RS06085	0	1	0	0	0	0	0	0	0	0	0
gene-L0Y14_RS10805	0	1	0	0	0	0	0	0	0	0	0
gene-L0Y14_RS09035	0	1	0	0	0	0	0	0	0	0	0
gene-L0Y14_RS10490	0	1	0	0	0	0	0	0	0	0	0
gene-L0Y14_RS11440	0	1	0	0	0	0	0	0	0	0	0
gene-L0Y14_RS00310	0	1	0	0	0	0	0	0	0	0	0
gene-L0Y14_RS03855	0	1	0	0	0	0	0	0	0	0	0
gene-L0Y14_RS10740	0	1	0	0	0	0	0	0	0	0	0
gene-L0Y14_RS14885	0	1	0	0	0	0	0	0	0	0	0
gene-L0Y14_RS06220	0	1	0	0	0	0	0	0	0	0	0
gene-L0Y14_RS08495	0	1	0	0	0	0	0	0	0	0	0
gene-L0Y14_RS11825	0	1	0	0	0	0	0	0	0	0	0
gene-L0Y14_RS14595	0	1	0	0	0	0	0	0	0	0	0
gene-L0Y14_RS12680	0	1	0	0	0	0	0	0	0	0	0
gene-L0Y14_RS03270	0	1	0	0	0	0	0	0	0	0	0
gene-L0Y14_RS08570	0	1	0	0	0	0	0	0	0	0	0
gene-L0Y14_RS03625	0	1	0	0	0	0	0	0	0	0	0
gene-L0Y14_RS12990	0	1	0	0	0	0	0	0	0	0	0
gene-L0Y14_RS05700	0	1	0	0	0	0	0	0	0	0	0
gene-L0Y14_RS00920	0	1	0	0	0	0	0	0	0	0	0
gene-L0Y14_RS15950	0	1	0	0	0	0	0	0	0	0	0
gene-L0Y14_RS02605	0	1	0	0	0	0	0	0	0	0	0
gene-L0Y14_RS08300	0	1	0	0	0	0	0	0	0	0	0
gene-L0Y14_RS03950	0	1	0	0	0	0	0	0	0	0	0
gene-L0Y14_RS03025	0	1	0	0	0	0	0	0	0	0	0
gene-L0Y14_RS11820	0	1	0	0	0	0	0	0	0	0	0
gene-L0Y14_RS09245	0	1	0	0	0	0	0	0	0	0	0
gene-L0Y14_RS16160	0	1	0	0	0	0	0	0	0	0	0
gene-L0Y14_RS04665	0	1	0	0	0	0	0	0	0	0	0
gene-L0Y14_RS00705	0	1	0	0	0	0	0	0	0	0	0
gene-L0Y14_RS05695	0	1	0	0	0	0	0	0	0	0	0
gene-L0Y14_RS11185	0	1	0	0	0	0	0	0	0	0	0
gene-L0Y14_RS01015	0	1	0	0	0	0	0	0	0	0	0
gene-L0Y14_RS02840	0	1	0	0	0	0	0	0	0	0	0
gene-L0Y14_RS10560	0	1	0	0	0	0	0	0	0	0	0
gene-L0Y14_RS10320	0	1	0	0	0	0	0	0	0	0	0
gene-L0Y14_RS04805	0	1	0	0	0	0	0	0	0	0	0
gene-L0Y14_RS11960	1	0	0	0	0	0	0	0	0	0	0
gene-L0Y14_RS14390	1	0	0	0	0	0	0	0	0	0	0
gene-L0Y14_RS03060	1	0	0	0	0	0	0	0	0	0	0
gene-L0Y14_RS15065	1	0	0	0	0	0	0	0	0	0	0
gene-L0Y14_RS07890	1	0	0	0	0	0	0	0	0	0	0
gene-L0Y14_RS07645	1	0	0	0	0	0	0	0	0	0	0
gene-L0Y14_RS06570	1	0	0	0	0	0	0	0	0	0	0
gene-L0Y14_RS06590	1	0	0	0	0	0	0	0	0	0	0
gene-L0Y14_RS13260	1	0	0	0	0	0	0	0	0	0	0
gene-L0Y14_RS06595	1	0	0	0	0	0	0	0	0	0	0
gene-L0Y14_RS07675	1	0	0	0	0	0	0	0	0	0	0
gene-L0Y14_RS02450	1	0	0	0	0	0	0	0	0	0	0
gene-L0Y14_RS04265	1	0	0	0	0	0	0	0	0	0	0
gene-L0Y14_RS13250	1	0	0	0	0	0	0	0	0	0	0
gene-L0Y14_RS09895	1	0	0	0	0	0	0	0	0	0	0
gene-L0Y14_RS11970	1	0	0	0	0	0	0	0	0	0	0
gene-L0Y14_RS03065	1	0	0	0	0	0	0	0	0	0	0
gene-L0Y14_RS02235	1	0	0	0	0	0	0	0	0	0	0

## Sheet: rawdataFig4d
locus_ID	cbb	rtca	lysine_synthesis	rtca.1	asparagine_synth	citruline_synthesis	ornithine_synthesis	arginine_synthesis	shikimate	tryptophan_synthesis	phenylalanine_tyrosine_synth	luecine_isoluecine_synthesis	histidine_synthesis	valine_synthesis
gene-L0Y14_RS03415	0	0	0	0	0	0	0	0	0	0	0	0	0	1
gene-L0Y14_RS12190	1	0	0	0	0	0	0	0	0	0	0	0	0	1
gene-L0Y14_RS03425	1	0	0	0	0	0	0	0	0	0	0	0	0	1
gene-L0Y14_RS01830	1	0	0	0	0	0	0	0	0	0	0	0	0	1
gene-L0Y14_RS01865	1	0	0	0	0	0	0	0	0	0	0	0	0	1
gene-L0Y14_RS12175	1	0	0	0	0	0	0	0	0	0	0	0	0	1
gene-L0Y14_RS12160	1	0	0	0	0	0	0	0	0	0	0	0	0	1
gene-L0Y14_RS12165	1	0	0	0	0	0	0	0	0	0	0	0	0	1
gene-L0Y14_RS12170	1	0	0	0	0	0	0	0	0	0	0	0	0	1
gene-L0Y14_RS01815	0	0	0	0	0	0	0	0	0	1	0	0	0	0
gene-L0Y14_RS01800	1	0	0	0	0	0	0	0	0	1	0	0	0	0
gene-L0Y14_RS01775	0	0	0	0	0	0	0	0	0	1	0	0	0	0
gene-L0Y14_RS00385	0	0	0	0	0	0	0	0	0	1	0	0	0	0
gene-L0Y14_RS10365	0	0	0	0	0	0	0	0	0	1	0	0	0	0
gene-L0Y14_RS12985	0	0	0	0	0	0	0	0	0	1	0	0	0	0
gene-L0Y14_RS10370	0	0	0	0	0	0	0	0	0	1	0	0	0	0
gene-L0Y14_RS11805	1	0	0	0	0	0	0	0	1	0	0	0	0	0
gene-L0Y14_RS14145	0	0	0	0	0	0	0	0	1	0	0	0	0	0
gene-L0Y14_RS08105	1	0	0	0	0	0	0	0	1	0	0	0	0	0
gene-L0Y14_RS01110	0	0	0	0	0	0	0	0	1	1	0	0	0	0
gene-L0Y14_RS08180	0	0	0	0	0	0	0	0	1	0	0	0	0	0
gene-L0Y14_RS14090	0	0	0	0	0	0	0	0	1	0	0	0	0	0
gene-L0Y14_RS10745	1	0	0	0	0	0	0	0	1	0	0	0	0	0
gene-L0Y14_RS10070	0	0	0	0	0	0	0	0	1	0	0	0	0	0
gene-L0Y14_RS15005	1	0	0	0	0	0	0	0	1	0	0	0	0	0
gene-L0Y14_RS06625	0	0	0	0	0	0	0	0	1	0	0	0	0	0
gene-L0Y14_RS11825	1	0	0	0	0	0	0	0	1	0	0	0	0	0
gene-L0Y14_RS08420	1	0	0	0	0	0	0	0	1	0	0	0	0	0
gene-L0Y14_RS03375	1	0	0	0	0	0	0	0	1	0	0	0	0	0
gene-L0Y14_RS10925	0	0	0	0	0	0	0	0	1	0	0	0	0	0
gene-L0Y14_RS14095	0	0	0	0	0	0	0	0	1	0	0	0	0	0
gene-L0Y14_RS08425	0	0	0	0	0	0	0	0	1	0	0	0	0	0
gene-L0Y14_RS07485	0	0	0	0	0	0	0	0	1	0	0	0	0	0
gene-L0Y14_RS07135	0	0	0	0	0	0	0	0	1	0	0	0	0	0
gene-L0Y14_RS00375	0	0	0	0	0	0	0	0	1	0	0	0	0	0
gene-L0Y14_RS08700	1	0	0	0	0	0	0	0	1	0	0	0	0	0
gene-L0Y14_RS14185	0	0	0	0	0	0	0	0	1	0	0	0	0	0
gene-L0Y14_RS15685	1	0	0	0	0	0	0	0	1	0	0	0	0	0
gene-L0Y14_RS14660	1	0	0	0	0	0	0	0	1	0	0	0	0	0
gene-L0Y14_RS07020	1	0	0	0	0	0	0	0	1	0	0	0	0	0
gene-L0Y14_RS08830	0	0	0	0	0	0	0	0	1	0	0	0	0	0
gene-L0Y14_RS02180	1	0	0	0	0	0	0	0	1	0	0	0	0	0
gene-L0Y14_RS16130	1	0	0	0	0	0	0	0	1	0	0	0	0	0
gene-L0Y14_RS01330	1	0	0	0	0	0	0	0	1	0	0	0	0	0
gene-L0Y14_RS13380	1	0	0	0	0	0	0	0	1	0	0	0	0	0
gene-L0Y14_RS11640	0	0	0	0	0	0	0	0	1	0	0	0	0	0
gene-L0Y14_RS12690	1	0	0	0	0	0	0	0	1	0	0	0	0	0
gene-L0Y14_RS15690	0	0	0	0	0	0	0	0	1	0	0	0	0	0
gene-L0Y14_RS10855	1	0	0	0	0	0	0	0	1	0	0	0	0	0
gene-L0Y14_RS00720	0	0	0	0	0	0	0	0	1	0	0	0	0	0
gene-L0Y14_RS01450	1	0	0	0	0	0	0	0	1	0	0	0	0	0
gene-L0Y14_RS12075	0	0	0	0	0	0	0	0	1	0	0	0	0	0
gene-L0Y14_RS10875	1	0	0	0	0	0	0	0	1	0	0	0	0	0
gene-L0Y14_RS03410	1	0	0	0	0	0	0	0	1	0	0	0	0	0
gene-L0Y14_RS15435	0	0	0	0	0	0	0	0	1	0	0	0	0	0
gene-L0Y14_RS06370	1	0	0	0	0	0	0	0	1	0	0	0	0	0
gene-L0Y14_RS03345	1	0	0	0	0	0	0	0	1	0	0	0	0	0
gene-L0Y14_RS04920	1	0	0	0	0	0	0	0	1	0	0	0	0	0
gene-L0Y14_RS06415	1	0	0	0	0	0	0	0	1	0	0	0	0	0
gene-L0Y14_RS08300	1	0	0	0	0	0	0	0	1	0	0	0	0	0
gene-L0Y14_RS13885	0	0	0	0	0	0	0	0	1	0	0	0	0	0
gene-L0Y14_RS01355	0	0	0	0	0	0	0	0	1	0	0	0	0	0
gene-L0Y14_RS15890	1	0	0	0	0	0	0	0	1	0	0	0	0	0
gene-L0Y14_RS08200	1	0	0	0	0	0	0	0	1	0	0	0	0	0
gene-L0Y14_RS15115	0	0	0	0	0	0	0	0	1	0	0	0	0	0
gene-L0Y14_RS00005	0	0	0	0	0	0	0	0	1	0	0	0	0	0
gene-L0Y14_RS06100	1	0	0	0	0	0	0	0	1	0	0	0	0	0
gene-L0Y14_RS07270	0	0	0	0	0	0	0	0	1	0	0	0	0	0
gene-L0Y14_RS00480	1	0	0	0	0	0	0	0	1	0	0	0	0	0
gene-L0Y14_RS08395	0	0	0	0	0	0	0	0	1	0	0	0	0	0
gene-L0Y14_RS08250	0	0	0	0	0	0	0	0	1	0	0	0	0	0
gene-L0Y14_RS04305	0	0	0	0	0	0	0	0	1	0	0	0	0	0
gene-L0Y14_RS13480	0	0	0	0	0	0	0	0	1	0	0	0	0	0
gene-L0Y14_RS14785	0	0	0	0	0	0	0	0	1	0	0	0	0	0
gene-L0Y14_RS08260	0	0	0	0	0	0	0	0	1	0	0	0	0	0
gene-L0Y14_RS00600	1	0	0	0	0	0	0	0	1	0	0	0	0	0
gene-L0Y14_RS06685	1	0	0	0	0	0	0	0	1	0	0	0	0	0
gene-L0Y14_RS02825	1	0	0	0	0	0	0	0	1	0	0	0	0	0
gene-L0Y14_RS07650	0	0	0	0	0	0	0	0	1	0	0	0	0	0
gene-L0Y14_RS15990	0	0	0	0	0	0	0	0	1	0	0	0	0	0
gene-L0Y14_RS11795	1	0	0	0	0	0	0	0	1	0	0	0	0	0
gene-L0Y14_RS10375	1	0	0	0	0	0	0	0	1	1	0	0	0	0
gene-L0Y14_RS13495	0	0	0	0	0	0	0	0	1	0	0	0	0	0
gene-L0Y14_RS12765	0	0	0	0	0	0	0	0	1	0	0	0	0	0
gene-L0Y14_RS13220	1	0	0	0	0	0	0	0	1	1	0	0	0	0
gene-L0Y14_RS06045	1	0	0	0	0	0	0	0	1	0	0	0	0	0
gene-L0Y14_RS16350	0	0	0	0	0	0	0	0	1	0	0	0	0	0
gene-L0Y14_RS09775	0	0	0	0	0	0	0	0	1	0	0	0	0	0
gene-L0Y14_RS13415	1	0	0	0	0	0	0	0	1	0	0	0	0	0
gene-L0Y14_RS14485	0	0	0	0	0	0	0	0	1	0	0	0	0	0
gene-L0Y14_RS14455	1	0	0	0	0	0	0	0	1	1	0	0	0	0
gene-L0Y14_RS08780	0	0	0	0	0	0	0	0	1	0	0	0	0	0
gene-L0Y14_RS01765	1	0	0	0	0	0	0	0	1	1	0	0	0	0
gene-L0Y14_RS00305	1	0	0	0	0	0	0	0	1	0	0	0	0	0
gene-L0Y14_RS14855	1	0	0	0	0	0	0	0	1	0	0	0	0	0
gene-L0Y14_RS09850	1	0	0	0	0	0	0	0	1	0	0	0	0	0
gene-L0Y14_RS06395	0	0	0	0	0	0	0	0	1	0	0	0	0	0
gene-L0Y14_RS01420	1	0	0	0	0	0	0	0	1	0	0	0	0	0
gene-L0Y14_RS14155	1	0	0	0	0	0	0	0	1	0	0	0	0	0
gene-L0Y14_RS07820	1	0	0	0	0	0	0	0	1	1	0	0	0	0
gene-L0Y14_RS06040	0	0	0	0	0	0	0	0	1	0	0	0	0	0
gene-L0Y14_RS15845	0	0	0	0	0	0	0	0	1	0	0	0	0	0
gene-L0Y14_RS04620	0	0	0	0	0	0	0	0	1	0	0	0	0	0
gene-L0Y14_RS16020	0	0	0	0	0	0	0	0	1	0	0	0	0	0
gene-L0Y14_RS03255	1	0	0	0	0	0	0	0	1	0	0	0	0	0
gene-L0Y14_RS12870	0	0	0	0	0	0	0	0	1	0	0	0	0	0
gene-L0Y14_RS06780	0	0	0	0	0	0	0	0	1	0	0	0	0	0
gene-L0Y14_RS16025	1	0	0	0	0	0	0	0	1	0	0	0	0	0
gene-L0Y14_RS05010	0	0	0	0	0	0	0	0	1	0	0	0	0	0
gene-L0Y14_RS06290	0	0	0	0	0	0	0	0	1	0	0	0	0	0
gene-L0Y14_RS06885	0	0	0	0	0	0	0	0	1	0	0	0	0	0
gene-L0Y14_RS10765	0	0	0	0	0	0	0	0	1	0	0	0	0	0
gene-L0Y14_RS02985	0	0	0	0	0	0	0	0	1	0	0	0	0	0
gene-L0Y14_RS16215	0	0	0	0	0	0	0	0	1	0	0	0	0	0
gene-L0Y14_RS00935	0	0	0	0	0	0	0	0	1	0	0	0	0	0
gene-L0Y14_RS06740	0	0	0	0	0	0	0	0	1	0	1	0	0	0
gene-L0Y14_RS14820	0	0	0	0	0	0	0	0	1	0	1	0	0	0
gene-L0Y14_RS00285	0	0	0	0	0	0	0	0	1	0	1	0	0	0
gene-L0Y14_RS06745	0	0	0	0	0	0	0	0	1	0	1	0	0	0
gene-L0Y14_RS04725	1	0	0	0	0	0	0	0	0	0	1	0	0	0
gene-L0Y14_RS16085	0	0	0	0	0	0	0	0	0	0	1	0	0	0
gene-L0Y14_RS10690	0	0	0	0	0	0	0	0	0	0	1	0	0	0
gene-L0Y14_RS06730	0	0	0	0	0	0	0	0	0	0	1	0	0	0
gene-L0Y14_RS06300	0	0	0	0	0	0	0	0	0	0	1	0	0	0
gene-L0Y14_RS06460	1	0	0	0	0	1	0	0	0	0	0	0	0	0
gene-L0Y14_RS11790	1	0	0	0	0	1	1	0	1	0	0	0	0	0
gene-L0Y14_RS04805	1	0	0	0	0	1	0	0	0	0	0	0	0	0
gene-L0Y14_RS07930	1	0	0	0	0	1	0	0	1	0	0	0	0	0
gene-L0Y14_RS05880	1	0	0	0	0	1	1	0	1	1	0	0	0	0
gene-L0Y14_RS02840	1	0	0	0	0	1	0	0	0	0	0	0	0	0
gene-L0Y14_RS01015	1	0	0	0	0	1	0	0	1	0	0	0	0	0
gene-L0Y14_RS15315	1	0	0	0	0	1	1	0	0	0	0	0	0	0
gene-L0Y14_RS12250	1	0	0	0	0	1	0	0	0	0	0	0	0	0
gene-L0Y14_RS12140	1	0	0	0	0	1	0	0	0	0	0	0	0	0
gene-L0Y14_RS11260	1	0	0	0	0	1	1	0	1	0	0	0	0	0
gene-L0Y14_RS01290	1	0	0	0	0	1	1	0	1	1	0	0	0	1
gene-L0Y14_RS07950	1	0	0	0	0	1	1	0	0	0	0	0	0	0
gene-L0Y14_RS08400	1	0	0	0	0	1	1	0	1	0	0	0	0	0
gene-L0Y14_RS04140	1	0	0	0	0	1	1	0	1	0	0	0	0	0
gene-L0Y14_RS16175	0	0	0	0	0	1	0	0	0	0	0	0	0	0
gene-L0Y14_RS03165	0	0	0	0	0	1	0	0	0	0	0	0	0	0
gene-L0Y14_RS06865	1	0	0	0	0	1	1	0	1	0	0	0	0	1
gene-L0Y14_RS07315	1	0	0	0	0	1	1	0	1	0	0	0	0	1
gene-L0Y14_RS05085	1	0	0	0	0	1	1	0	1	0	0	0	0	1
gene-L0Y14_RS14920	0	0	0	0	0	1	1	0	1	0	0	0	0	0
gene-L0Y14_RS04570	1	0	0	0	0	1	0	0	0	0	0	0	0	0
gene-L0Y14_RS00025	1	0	0	0	0	1	1	0	1	0	0	0	0	0
gene-L0Y14_RS01780	1	0	0	0	0	1	1	0	0	0	0	0	0	0
gene-L0Y14_RS12220	1	0	0	0	0	1	1	0	0	0	0	0	0	0
gene-L0Y14_RS15725	1	0	0	0	0	1	1	0	1	0	0	0	0	0
gene-L0Y14_RS13175	1	0	0	0	0	1	1	0	1	0	0	0	0	0
gene-L0Y14_RS02575	1	0	0	0	0	1	0	0	0	0	0	0	0	0
gene-L0Y14_RS06095	0	0	0	0	0	1	0	0	0	0	0	0	0	0
gene-L0Y14_RS15130	0	0	0	0	0	1	1	0	0	0	0	0	0	0
gene-L0Y14_RS13450	1	0	0	0	0	1	1	0	1	0	0	0	0	0
gene-L0Y14_RS12210	1	0	0	0	0	1	1	0	1	0	0	0	0	0
gene-L0Y14_RS14685	0	0	0	0	0	0	1	0	0	0	0	0	0	0
gene-L0Y14_RS15975	1	0	0	0	0	0	1	0	0	1	0	0	0	1
gene-L0Y14_RS10920	1	0	0	0	0	0	1	0	1	0	0	0	0	0
gene-L0Y14_RS04190	0	0	0	0	0	0	1	0	1	0	0	0	0	0
gene-L0Y14_RS12670	1	0	0	0	0	0	1	0	1	0	0	0	0	0
gene-L0Y14_RS08410	0	0	0	0	0	0	1	0	0	0	0	0	0	0
gene-L0Y14_RS06755	1	0	0	0	0	0	1	0	0	0	0	0	0	1
gene-L0Y14_RS13040	1	0	0	0	0	0	1	0	0	0	0	0	0	1
gene-L0Y14_RS01735	1	0	0	0	0	0	1	0	0	0	0	0	0	1
gene-L0Y14_RS15470	1	0	0	0	0	0	1	0	0	0	0	0	0	0
gene-L0Y14_RS15950	1	0	0	0	0	0	1	0	1	0	0	0	0	0
gene-L0Y14_RS13130	1	0	0	0	0	0	1	0	1	0	0	0	0	0
gene-L0Y14_RS13180	1	0	0	0	0	0	1	0	1	0	0	0	0	0
gene-L0Y14_RS14970	1	0	0	0	0	0	1	0	1	0	0	0	0	0
gene-L0Y14_RS14945	1	0	0	0	0	0	1	0	0	0	0	0	0	0
gene-L0Y14_RS01000	1	0	0	0	0	0	1	0	0	0	0	0	0	0
gene-L0Y14_RS09335	1	0	0	0	0	0	1	0	1	0	0	0	0	0
gene-L0Y14_RS14595	1	0	0	0	0	0	1	0	1	0	0	0	0	0
gene-L0Y14_RS14715	1	0	0	0	0	0	1	0	0	0	0	0	0	0
gene-L0Y14_RS06760	1	0	0	0	0	0	1	0	1	0	0	0	0	0
gene-L0Y14_RS01885	1	0	0	0	0	0	1	0	0	0	0	0	0	0
gene-L0Y14_RS06085	1	0	0	0	0	0	1	0	1	0	0	0	0	0
gene-L0Y14_RS08205	1	0	0	0	0	0	1	0	1	0	0	0	0	0
gene-L0Y14_RS01505	1	0	0	0	0	0	1	0	0	0	0	0	0	0
gene-L0Y14_RS15160	1	0	0	0	0	0	1	0	0	0	0	0	0	0
gene-L0Y14_RS15300	1	0	0	0	0	0	1	0	1	0	0	0	0	0
gene-L0Y14_RS02010	1	0	0	0	0	0	1	0	1	0	0	0	0	0
gene-L0Y14_RS15340	1	0	0	0	0	0	1	0	0	0	0	0	0	0
gene-L0Y14_RS13525	1	0	0	0	0	0	1	0	1	0	0	0	0	0
gene-L0Y14_RS13165	1	0	0	0	0	0	1	0	0	0	0	0	0	0
gene-L0Y14_RS09820	1	0	0	0	0	0	1	0	0	0	0	0	0	0
gene-L0Y14_RS05655	0	0	0	0	0	0	1	0	1	0	0	0	0	0
gene-L0Y14_RS11775	1	0	0	0	0	0	1	0	1	0	0	0	0	0
gene-L0Y14_RS01645	0	0	0	0	0	0	1	0	0	0	0	0	0	0
gene-L0Y14_RS01295	1	0	0	0	0	0	1	0	0	0	0	0	0	1
gene-L0Y14_RS15860	0	0	0	0	0	0	1	0	0	0	0	0	0	0
gene-L0Y14_RS11450	1	0	0	0	0	0	1	0	0	0	0	0	0	0
gene-L0Y14_RS00070	1	0	0	0	0	0	1	0	0	0	0	0	0	0
gene-L0Y14_RS13100	1	0	0	0	0	0	1	0	1	0	0	0	0	0
gene-L0Y14_RS00810	1	0	0	0	0	0	1	0	1	0	0	0	0	0
gene-L0Y14_RS00410	0	0	0	0	0	0	1	0	0	0	0	0	0	0
gene-L0Y14_RS15480	0	0	0	0	0	0	1	0	0	0	0	0	0	0
gene-L0Y14_RS13425	0	0	0	0	0	0	1	0	1	0	0	0	0	0
gene-L0Y14_RS04625	1	0	0	0	0	0	1	0	0	0	0	0	0	0
gene-L0Y14_RS01785	1	0	0	0	0	0	1	0	0	0	0	0	0	0
gene-L0Y14_RS15705	1	0	0	0	0	0	1	0	1	0	0	0	0	0
gene-L0Y14_RS04680	1	0	0	0	0	0	1	0	0	0	0	0	0	0
gene-L0Y14_RS12885	1	0	0	0	0	0	1	0	1	0	0	0	0	0
gene-L0Y14_RS03370	1	0	0	0	0	0	1	0	1	0	0	0	0	0
gene-L0Y14_RS16230	1	0	0	0	0	0	1	0	1	0	0	0	0	0
gene-L0Y14_RS02635	1	0	0	0	0	0	1	0	1	0	0	0	0	0
gene-L0Y14_RS13635	1	0	0	0	0	0	1	0	0	0	0	0	0	0
gene-L0Y14_RS07320	1	0	0	0	0	0	1	0	1	0	0	0	0	1
gene-L0Y14_RS16065	0	0	0	0	0	0	1	0	0	0	0	0	0	1
gene-L0Y14_RS09120	1	0	0	0	0	0	1	0	0	0	0	0	0	0
gene-L0Y14_RS11245	1	0	0	0	0	0	1	0	1	0	0	0	0	0
gene-L0Y14_RS11410	1	0	0	0	0	0	1	0	1	0	0	0	0	0
gene-L0Y14_RS12685	1	0	0	0	0	0	1	0	1	0	0	0	0	0
gene-L0Y14_RS02885	1	0	0	0	0	0	1	0	1	0	0	0	0	1
gene-L0Y14_RS16300	1	0	0	0	0	0	1	0	1	0	0	0	0	0
gene-L0Y14_RS01760	1	0	0	0	0	0	1	0	1	1	0	0	0	1
gene-L0Y14_RS12200	1	0	0	0	0	0	1	0	0	0	0	0	0	1
gene-L0Y14_RS12195	1	0	0	0	0	0	1	0	0	0	0	0	0	1
gene-L0Y14_RS01285	1	0	0	0	0	0	1	0	1	1	0	0	0	1
gene-L0Y14_RS02035	1	0	0	0	0	0	1	0	1	0	0	0	0	0
gene-L0Y14_RS12125	1	0	0	0	0	0	1	0	1	0	0	0	0	0
gene-L0Y14_RS09145	1	0	0	0	0	0	1	0	0	0	0	0	0	0
gene-L0Y14_RS04685	1	0	0	0	0	0	1	0	1	0	0	0	0	0
gene-L0Y14_RS02030	1	0	0	0	0	0	1	0	1	0	0	0	0	0
gene-L0Y14_RS07565	1	0	0	0	0	0	1	0	1	0	0	0	0	0
gene-L0Y14_RS06390	1	0	0	0	0	0	1	0	1	0	0	0	0	0
gene-L0Y14_RS08690	1	0	0	0	0	0	1	0	1	0	0	0	0	0
gene-L0Y14_RS03645	0	0	0	0	0	0	1	0	0	0	0	0	0	0
gene-L0Y14_RS03975	1	0	0	0	0	0	1	0	0	0	0	0	0	0
gene-L0Y14_RS11895	1	0	0	0	0	0	1	0	0	0	0	0	0	0
gene-L0Y14_RS00915	0	0	0	0	0	0	1	0	0	0	0	0	0	0
gene-L0Y14_RS04445	0	0	0	0	0	0	1	0	0	0	0	0	0	0
gene-L0Y14_RS00905	1	0	0	0	0	0	1	0	1	0	0	0	0	0
gene-L0Y14_RS14900	1	0	0	0	0	0	1	0	0	0	0	0	0	0
gene-L0Y14_RS12705	1	0	0	0	0	0	1	0	0	0	0	0	0	0
gene-L0Y14_RS14995	1	0	0	0	0	0	1	0	0	0	0	0	0	0
gene-L0Y14_RS03955	0	0	0	0	0	0	1	0	0	0	0	0	0	0
gene-L0Y14_RS13565	0	0	0	0	0	0	1	0	0	0	0	0	0	0
gene-L0Y14_RS09160	0	0	0	0	0	0	1	0	0	0	0	0	0	0
gene-L0Y14_RS04015	0	0	0	0	0	0	1	0	0	0	0	0	0	0
gene-L0Y14_RS07515	0	0	0	0	0	0	1	0	0	0	0	0	0	0
gene-L0Y14_RS07415	0	0	0	0	0	0	1	0	0	0	0	0	0	0
gene-L0Y14_RS15595	0	0	0	0	0	0	1	0	0	0	0	0	0	0
gene-L0Y14_RS15645	0	0	0	0	0	0	1	0	0	0	0	0	0	0
gene-L0Y14_RS10595	0	0	0	0	0	0	1	0	0	0	0	0	0	0
gene-L0Y14_RS07050	0	0	0	0	0	0	1	0	0	0	0	0	0	0
gene-L0Y14_RS09005	0	0	0	0	0	0	1	0	0	0	0	0	0	0
gene-L0Y14_RS11490	0	0	0	0	0	0	1	0	0	0	0	0	0	0
gene-L0Y14_RS04470	0	0	0	0	0	0	1	0	0	0	0	0	0	0
gene-L0Y14_RS00380	0	0	0	0	0	0	1	0	0	0	0	0	0	0
gene-L0Y14_RS07495	0	0	0	0	0	0	1	0	0	0	0	0	0	0
gene-L0Y14_RS07420	0	0	0	0	0	0	1	0	0	0	0	0	0	0
gene-L0Y14_RS00435	0	0	0	0	0	0	1	0	0	0	0	0	0	0
gene-L0Y14_RS03050	0	0	0	0	0	0	1	0	0	0	0	0	0	0
gene-L0Y14_RS00490	0	0	0	0	0	0	1	0	0	0	0	0	0	0
gene-L0Y14_RS03055	0	0	0	0	0	0	1	0	0	0	0	0	0	0
gene-L0Y14_RS13945	0	0	0	0	0	0	1	0	0	0	0	0	0	0
gene-L0Y14_RS05685	0	0	0	0	0	0	1	0	0	0	0	0	0	0
gene-L0Y14_RS15905	0	0	0	0	0	0	1	0	0	0	0	0	0	0
gene-L0Y14_RS13395	0	0	0	0	0	0	1	0	0	0	0	0	0	0
gene-L0Y14_RS11485	0	0	0	0	0	0	1	0	0	0	0	0	0	0
gene-L0Y14_RS10640	0	1	0	1	0	0	1	0	0	0	0	0	0	0
gene-L0Y14_RS06820	0	0	0	0	0	0	1	0	0	0	0	0	0	0
gene-L0Y14_RS03775	0	0	0	0	0	0	1	0	0	0	0	0	0	0
gene-L0Y14_RS07445	0	1	0	1	0	0	1	0	0	0	0	0	0	0
gene-L0Y14_RS04060	0	0	0	0	0	0	1	0	0	0	0	0	0	0
gene-L0Y14_RS02980	0	0	0	0	0	0	1	0	0	0	0	0	0	0
gene-L0Y14_RS15550	0	0	0	0	0	0	1	0	0	0	0	0	0	0
gene-L0Y14_RS07000	0	0	0	0	0	0	1	0	0	0	0	0	0	0
gene-L0Y14_RS08930	0	0	0	0	0	0	1	0	0	0	0	0	0	0
gene-L0Y14_RS07045	0	0	0	0	0	0	1	0	0	0	0	0	0	0
gene-L0Y14_RS14835	0	0	0	0	0	0	1	0	0	0	0	0	0	0
gene-L0Y14_RS11100	0	0	0	0	0	0	1	0	0	0	0	0	0	0
gene-L0Y14_RS14375	0	0	0	0	0	0	1	0	0	0	0	0	0	0
gene-L0Y14_RS07160	0	0	0	0	0	0	1	0	0	0	0	0	0	0
gene-L0Y14_RS09075	0	0	0	0	0	0	1	0	0	0	0	0	0	0
gene-L0Y14_RS12490	0	0	0	0	0	0	1	0	0	0	0	0	0	0
gene-L0Y14_RS00640	0	0	0	0	0	0	1	0	0	0	0	0	0	0
gene-L0Y14_RS13365	0	0	0	0	0	0	1	0	0	0	0	0	0	0
gene-L0Y14_RS07815	0	0	0	0	0	0	1	0	0	0	0	0	0	0
gene-L0Y14_RS06920	0	0	0	0	0	0	1	0	0	0	0	0	0	0
gene-L0Y14_RS07350	0	0	0	0	0	0	1	0	0	0	0	0	0	0
gene-L0Y14_RS16190	0	0	0	0	0	0	1	0	0	0	0	0	0	0
gene-L0Y14_RS04105	0	0	0	0	0	0	1	0	0	0	0	0	0	0
gene-L0Y14_RS03540	0	0	0	0	0	0	1	0	0	0	0	0	0	0
gene-L0Y14_RS06790	0	0	0	0	0	0	1	0	0	0	0	0	0	0
gene-L0Y14_RS15755	0	0	0	0	0	0	1	0	0	0	0	0	0	0
gene-L0Y14_RS15640	0	0	0	0	0	0	1	0	0	0	0	0	0	0
gene-L0Y14_RS13735	0	0	0	0	0	0	1	0	0	0	0	0	0	0
gene-L0Y14_RS15240	0	0	0	0	0	0	1	0	0	0	0	0	0	0
gene-L0Y14_RS07525	0	0	0	0	0	0	1	0	0	0	0	0	0	0
gene-L0Y14_RS03910	0	0	0	0	0	0	1	0	0	0	0	0	0	0
gene-L0Y14_RS04005	0	0	0	0	0	0	1	0	0	0	0	0	0	0
gene-L0Y14_RS03870	0	0	0	0	0	0	1	0	0	0	0	0	0	0
gene-L0Y14_RS10115	0	0	0	0	0	0	1	0	0	0	0	0	0	0
gene-L0Y14_RS03555	0	0	0	0	0	0	1	0	0	0	0	0	0	0
gene-L0Y14_RS02870	0	0	0	0	0	0	1	0	0	0	0	0	0	0
gene-L0Y14_RS11455	0	0	0	0	0	0	1	0	0	0	0	0	0	0
gene-L0Y14_RS15555	0	0	0	0	0	0	1	0	0	0	0	0	0	0
gene-L0Y14_RS10075	0	0	0	0	0	0	1	0	0	0	0	0	0	0
gene-L0Y14_RS06010	0	0	0	0	0	0	1	0	0	0	0	0	0	0
gene-L0Y14_RS04545	0	0	0	0	0	0	1	0	0	0	0	0	0	0
gene-L0Y14_RS14230	0	0	0	0	0	0	1	0	0	0	0	0	0	0
gene-L0Y14_RS05595	0	0	0	0	0	0	1	0	0	0	0	0	0	0
gene-L0Y14_RS09345	0	0	0	0	0	0	1	0	0	0	0	0	0	0
gene-L0Y14_RS05115	0	0	0	0	0	0	1	0	0	0	0	0	0	0
gene-L0Y14_RS02340	0	0	0	0	0	0	1	0	0	0	0	0	0	0
gene-L0Y14_RS01190	0	0	0	0	0	0	1	0	0	0	0	0	0	0
gene-L0Y14_RS03550	0	0	0	0	0	0	1	0	0	0	0	0	0	0
gene-L0Y14_RS08845	0	0	0	0	0	0	1	0	0	0	0	0	0	0
gene-L0Y14_RS08550	0	0	0	0	0	0	1	0	0	0	0	0	0	0
gene-L0Y14_RS12495	0	0	0	0	0	0	1	0	0	0	0	0	0	0
gene-L0Y14_RS04290	0	0	0	0	0	0	1	0	0	0	0	0	0	0
gene-L0Y14_RS07155	0	0	0	0	0	0	1	0	0	0	0	0	0	0
gene-L0Y14_RS00275	0	1	0	1	0	0	1	0	0	0	0	0	0	0
gene-L0Y14_RS06295	0	0	0	0	0	0	1	0	0	0	0	0	0	0
gene-L0Y14_RS06535	0	0	0	0	0	0	1	0	0	0	0	0	0	0
gene-L0Y14_RS06530	0	0	0	0	0	0	1	0	0	0	0	0	0	0
gene-L0Y14_RS10635	0	1	0	1	0	0	1	0	0	0	0	0	0	0
gene-L0Y14_RS13300	0	0	0	0	0	0	1	0	0	0	0	0	0	0
gene-L0Y14_RS13640	0	1	1	1	0	0	0	0	0	0	0	0	0	0
gene-L0Y14_RS10305	0	1	1	1	0	0	0	0	0	0	0	0	0	0
gene-L0Y14_RS04970	0	0	1	0	0	0	0	0	0	0	0	0	0	0
gene-L0Y14_RS14235	0	1	1	1	0	0	0	0	0	0	0	0	0	0
gene-L0Y14_RS04980	0	0	1	0	0	0	0	0	0	0	0	0	0	0
gene-L0Y14_RS02955	0	1	1	1	0	0	0	0	0	0	0	0	0	0
gene-L0Y14_RS14690	0	0	1	0	0	0	0	0	0	0	0	0	0	0
gene-L0Y14_RS11220	0	0	1	0	0	0	0	0	0	0	0	0	0	0
gene-L0Y14_RS11230	0	1	1	1	0	0	0	0	0	0	0	0	0	0
gene-L0Y14_RS14280	0	0	1	0	0	0	0	0	0	0	0	0	0	0
gene-L0Y14_RS00525	0	1	1	1	0	0	0	0	0	0	0	0	0	0
gene-L0Y14_RS14250	0	1	1	1	0	0	0	0	0	0	0	0	0	0
gene-L0Y14_RS04975	0	0	1	0	0	0	0	0	0	0	0	0	0	0
gene-L0Y14_RS13700	0	0	1	0	0	0	0	0	0	0	0	0	0	0
gene-L0Y14_RS09150	0	0	1	0	0	0	0	0	0	0	0	0	0	0
gene-L0Y14_RS04175	0	0	1	0	0	0	0	0	0	0	0	0	0	0
gene-L0Y14_RS02950	0	1	1	1	0	0	0	0	0	0	0	0	0	0
gene-L0Y14_RS03035	0	1	1	1	0	0	0	0	0	0	0	0	0	0
gene-L0Y14_RS16155	0	1	1	1	0	0	0	0	0	0	0	0	0	0
gene-L0Y14_RS14255	0	1	1	1	0	0	1	0	0	0	0	0	0	0
gene-L0Y14_RS03610	0	0	1	0	0	0	0	0	0	0	0	0	0	0
gene-L0Y14_RS12615	0	1	1	1	0	0	0	0	0	0	0	0	0	0
gene-L0Y14_RS03605	0	0	1	0	0	0	0	0	0	0	0	0	0	0
gene-L0Y14_RS04965	0	1	1	1	0	0	0	0	0	0	0	0	0	0
gene-L0Y14_RS10005	0	1	1	1	0	0	0	0	0	0	0	0	0	0
gene-L0Y14_RS16115	0	0	1	0	0	0	0	0	0	0	0	0	0	0
gene-L0Y14_RS11965	0	1	1	1	0	0	0	0	0	0	0	0	0	0
gene-L0Y14_RS03600	0	0	1	0	0	0	0	0	0	0	0	0	0	0
gene-L0Y14_RS00675	0	0	1	0	0	0	0	0	0	0	0	0	0	0
gene-L0Y14_RS04500	0	1	1	1	0	0	0	0	0	0	0	0	0	0
gene-L0Y14_RS11395	0	0	1	0	0	0	0	0	0	0	0	0	0	0
gene-L0Y14_RS14540	0	1	1	1	0	0	0	0	0	0	0	0	0	0
gene-L0Y14_RS04940	0	1	1	1	0	0	0	0	0	0	0	0	0	0
gene-L0Y14_RS03485	0	0	1	0	0	0	0	0	0	0	0	0	0	0
gene-L0Y14_RS00650	0	1	1	1	0	0	0	0	0	0	0	0	0	0
gene-L0Y14_RS11225	0	1	1	1	0	0	0	0	0	0	0	0	0	0
gene-L0Y14_RS01935	0	1	1	1	0	0	0	0	0	0	0	0	0	0
gene-L0Y14_RS00655	0	1	1	1	0	0	0	0	0	0	0	0	0	0
gene-L0Y14_RS13695	0	0	1	0	0	0	0	0	0	0	0	0	0	0
gene-L0Y14_RS03620	0	0	1	0	0	0	0	0	0	0	0	0	0	0
gene-L0Y14_RS07195	0	0	1	0	0	0	0	0	0	0	0	0	0	0
gene-L0Y14_RS00530	0	1	1	1	0	0	0	0	0	0	0	0	0	0
gene-L0Y14_RS01940	0	1	1	1	0	0	0	0	0	0	0	0	0	0
gene-L0Y14_RS03030	0	0	1	0	0	0	0	0	0	0	0	0	0	0
gene-L0Y14_RS10000	0	1	1	1	0	0	0	0	0	0	0	0	0	0
gene-L0Y14_RS00660	0	1	1	1	0	0	0	0	0	0	0	0	0	0
gene-L0Y14_RS07375	0	0	1	0	0	0	0	0	0	0	0	0	0	0
gene-L0Y14_RS12840	0	0	1	0	0	0	0	0	0	0	0	0	0	0
gene-L0Y14_RS11235	0	1	1	1	0	0	0	0	0	0	0	0	0	0
gene-L0Y14_RS12845	0	0	1	0	0	0	0	0	0	0	0	0	0	0
gene-L0Y14_RS02280	0	0	1	0	0	0	0	0	0	0	0	0	0	0
gene-L0Y14_RS01225	0	0	1	0	0	0	1	0	0	0	0	0	0	0
gene-L0Y14_RS13335	0	1	1	1	0	0	0	0	0	0	0	0	0	0
gene-L0Y14_RS03660	0	0	1	0	0	0	0	0	0	0	0	0	0	0
gene-L0Y14_RS03615	0	0	1	0	0	0	0	0	0	0	0	0	0	0
gene-L0Y14_RS13445	1	0	1	0	0	1	1	0	1	0	0	0	0	0
gene-L0Y14_RS10035	1	0	1	0	0	0	0	0	1	0	0	0	0	0
gene-L0Y14_RS00065	1	0	1	0	0	0	1	0	0	0	0	0	0	0
gene-L0Y14_RS12955	1	0	1	0	0	1	1	0	1	0	0	0	0	0
gene-L0Y14_RS08160	1	0	1	0	0	0	0	0	1	0	0	0	0	0
gene-L0Y14_RS08380	0	0	1	0	0	0	0	0	0	0	0	0	0	0
gene-L0Y14_RS11630	1	0	1	0	0	1	1	0	1	0	0	0	0	0
gene-L0Y14_RS01790	1	0	1	0	0	1	1	0	0	0	0	0	0	1
gene-L0Y14_RS03810	1	0	1	0	0	0	0	0	0	0	0	0	0	0
gene-L0Y14_RS14655	1	0	1	0	0	0	1	0	1	0	0	0	0	0
gene-L0Y14_RS09360	0	0	1	0	0	0	0	0	0	0	0	0	0	0
gene-L0Y14_RS12590	0	0	1	0	0	0	0	0	0	0	0	0	0	0
gene-L0Y14_RS14675	1	0	1	0	0	0	0	0	1	0	0	0	0	0
gene-L0Y14_RS07840	0	0	1	0	0	0	0	0	0	0	0	0	0	0
gene-L0Y14_RS12005	0	1	1	1	0	0	0	0	0	0	0	0	0	0
gene-L0Y14_RS09355	0	1	1	1	0	0	0	0	0	0	0	0	0	0
gene-L0Y14_RS11255	0	1	1	1	0	0	0	0	0	0	0	0	0	0
gene-L0Y14_RS12010	0	1	1	1	0	0	0	0	0	0	0	0	0	0
gene-L0Y14_RS00625	0	1	1	1	0	0	1	0	0	0	0	0	0	0
gene-L0Y14_RS11985	0	1	1	1	0	0	0	0	0	0	0	0	0	0
gene-L0Y14_RS00515	0	1	1	1	0	0	1	0	0	0	0	0	0	0
gene-L0Y14_RS12040	0	1	1	1	0	0	0	0	0	0	0	0	0	0
gene-L0Y14_RS10695	0	1	1	1	0	0	1	0	0	0	0	0	0	0
gene-L0Y14_RS12000	0	1	1	1	0	0	0	0	0	0	0	0	0	0
gene-L0Y14_RS12045	0	1	1	1	0	0	0	0	0	0	0	0	0	0
gene-L0Y14_RS12015	0	1	1	1	0	0	0	0	0	0	0	0	0	0
gene-L0Y14_RS12020	0	1	1	1	0	0	0	0	0	0	0	0	0	0
gene-L0Y14_RS10685	0	1	1	1	0	0	0	0	0	0	1	0	0	0
gene-L0Y14_RS12035	0	1	1	1	0	0	0	0	0	0	0	0	0	0
gene-L0Y14_RS12025	0	1	1	1	0	0	0	0	0	0	0	0	0	0
gene-L0Y14_RS03790	0	0	1	0	0	0	0	0	0	0	0	0	0	0
gene-L0Y14_RS12030	0	1	1	1	0	0	0	0	0	0	0	0	0	0
gene-L0Y14_RS07695	0	1	1	1	0	0	1	0	0	0	0	0	0	0
gene-L0Y14_RS10645	0	1	1	1	0	0	1	0	0	0	0	0	0	0
gene-L0Y14_RS06900	0	1	1	1	0	0	1	0	0	0	0	0	0	0
gene-L0Y14_RS07705	0	1	1	1	0	0	1	0	0	0	0	0	0	0
gene-L0Y14_RS07700	0	1	1	1	0	0	1	0	0	0	0	0	0	0
gene-L0Y14_RS10700	0	0	1	0	0	0	0	0	0	0	0	0	0	0
gene-L0Y14_RS06320	0	1	1	1	0	0	0	0	0	0	0	0	0	0
gene-L0Y14_RS10315	0	1	1	1	0	0	0	0	0	0	0	0	0	0
gene-L0Y14_RS07435	0	1	1	1	0	0	1	0	0	0	0	0	0	0
gene-L0Y14_RS07430	0	1	1	1	0	0	1	0	0	0	0	0	0	0
gene-L0Y14_RS03560	0	1	1	1	0	0	0	0	0	0	0	0	0	0
gene-L0Y14_RS06230	0	1	1	1	0	0	0	0	0	0	0	0	0	0
gene-L0Y14_RS07440	0	1	1	1	0	0	1	0	0	0	0	0	0	0
gene-L0Y14_RS13400	0	1	1	1	0	0	0	0	0	0	0	0	0	0
gene-L0Y14_RS15075	0	1	1	1	0	0	0	0	0	0	0	0	0	0
gene-L0Y14_RS02940	0	1	1	1	0	0	1	0	0	0	0	0	0	0
gene-L0Y14_RS11990	0	1	1	1	0	0	0	0	0	0	0	0	0	0
gene-L0Y14_RS11975	0	1	1	1	0	0	0	0	0	0	0	0	0	0
gene-L0Y14_RS13975	0	0	1	0	0	0	1	0	0	0	0	0	0	0
gene-L0Y14_RS11980	0	1	1	1	0	0	0	0	0	0	0	0	0	0
gene-L0Y14_RS11140	0	0	1	0	0	0	1	0	0	0	0	0	0	0
gene-L0Y14_RS11995	0	1	1	1	0	0	0	0	0	0	0	0	0	0
gene-L0Y14_RS13965	0	1	1	1	0	0	1	0	0	0	0	0	0	0
gene-L0Y14_RS01490	0	0	1	0	0	0	0	0	0	0	0	0	0	0
gene-L0Y14_RS13970	0	1	1	1	0	0	0	0	0	0	1	0	0	0
gene-L0Y14_RS02945	0	1	1	1	0	0	0	0	0	0	0	0	0	0
gene-L0Y14_RS08370	0	1	1	1	0	0	0	0	0	0	1	0	0	0
gene-L0Y14_RS01975	0	0	0	0	0	0	0	0	0	0	0	1	0	0
gene-L0Y14_RS02910	0	0	0	0	0	0	0	0	0	0	0	1	0	0
gene-L0Y14_RS15840	0	0	0	0	0	0	0	0	0	0	0	1	0	0
gene-L0Y14_RS10410	0	0	0	0	0	0	0	0	0	0	0	1	0	0
gene-L0Y14_RS04205	0	0	0	0	0	0	0	0	0	0	0	1	0	0
gene-L0Y14_RS04195	0	0	0	0	0	0	0	0	0	0	0	1	0	0
gene-L0Y14_RS00390	0	0	0	0	0	0	0	0	0	0	0	1	0	0
gene-L0Y14_RS06870	0	0	0	0	0	0	0	0	0	0	0	1	0	0
gene-L0Y14_RS00090	0	0	0	0	0	0	0	0	0	0	0	1	0	0
gene-L0Y14_RS00085	0	0	0	0	0	0	0	0	0	0	0	1	0	0
gene-L0Y14_RS00080	0	0	0	0	0	0	0	0	0	0	0	1	0	0
gene-L0Y14_RS10400	0	0	0	0	0	0	0	0	0	0	0	1	0	0
gene-L0Y14_RS10405	0	0	0	0	0	0	0	0	0	0	0	1	0	0
gene-L0Y14_RS16060	1	0	0	0	0	1	1	0	1	1	0	1	0	1
gene-L0Y14_RS05240	0	0	0	0	0	0	0	0	0	0	0	1	0	0
gene-L0Y14_RS12530	0	0	0	0	0	0	1	0	1	0	0	1	0	0
gene-L0Y14_RS07300	1	0	0	0	0	0	1	0	1	0	0	1	0	0
gene-L0Y14_RS01650	1	0	0	0	0	1	1	0	1	1	0	1	0	0
gene-L0Y14_RS10885	0	0	0	0	0	0	0	0	1	1	0	1	0	0
gene-L0Y14_RS15135	1	0	0	0	0	1	1	0	1	1	0	1	0	1
gene-L0Y14_RS16165	1	0	0	0	0	1	1	0	1	1	0	1	0	0
gene-L0Y14_RS13725	0	0	0	0	0	0	1	0	1	0	0	1	0	0
gene-L0Y14_RS16345	1	0	0	0	0	0	1	0	1	1	0	1	0	0
gene-L0Y14_RS02000	0	0	0	0	0	0	0	0	0	0	0	1	0	0
gene-L0Y14_RS09965	0	0	0	0	0	0	0	0	1	0	0	1	0	0
gene-L0Y14_RS00400	1	0	0	0	0	0	1	0	1	1	0	1	0	0
gene-L0Y14_RS01995	0	0	0	0	0	0	0	0	0	1	0	1	0	0
gene-L0Y14_RS01985	0	0	0	0	0	0	0	0	0	0	0	1	0	0
gene-L0Y14_RS01980	0	0	0	0	0	0	0	0	0	0	0	1	0	0
gene-L0Y14_RS04610	1	0	0	0	0	0	1	0	1	0	0	1	0	1
gene-L0Y14_RS10325	1	0	0	0	0	1	1	0	1	1	0	1	0	0
gene-L0Y14_RS11650	1	0	0	0	0	0	1	0	1	1	0	1	0	0
gene-L0Y14_RS05245	0	0	0	0	0	0	0	0	0	0	0	1	0	0
gene-L0Y14_RS11340	0	0	0	0	0	0	1	0	0	0	0	1	0	0
gene-L0Y14_RS12795	0	0	0	0	0	0	0	0	1	0	0	0	1	0
gene-L0Y14_RS11730	0	0	0	0	0	0	0	0	0	0	0	0	1	0
gene-L0Y14_RS10095	0	0	0	0	0	0	0	0	0	0	0	0	1	0
gene-L0Y14_RS04825	0	0	0	0	0	0	0	0	0	0	0	0	1	0
gene-L0Y14_RS14395	0	0	0	0	0	0	0	0	0	0	0	0	1	0
gene-L0Y14_RS01445	0	0	0	0	0	0	0	0	0	0	0	0	1	0
gene-L0Y14_RS02890	0	0	0	0	0	0	0	0	0	0	0	0	1	0
gene-L0Y14_RS01440	0	0	0	0	0	0	0	0	0	0	0	0	1	0
gene-L0Y14_RS11580	0	0	0	0	0	0	0	0	0	0	0	0	1	0
gene-L0Y14_RS11875	0	0	0	0	0	0	0	0	0	0	0	0	1	0
gene-L0Y14_RS04040	0	0	0	0	0	0	0	0	0	0	0	0	1	0
gene-L0Y14_RS01075	0	0	0	0	0	0	0	0	0	0	0	0	1	0
gene-L0Y14_RS02345	0	0	0	0	0	0	0	0	0	0	0	0	1	0
gene-L0Y14_RS03320	0	0	0	0	0	0	0	0	0	0	0	0	1	0
gene-L0Y14_RS10190	0	0	0	0	0	0	0	0	0	0	0	0	1	0
gene-L0Y14_RS02350	0	0	0	0	0	0	0	0	0	0	0	0	1	0
gene-L0Y14_RS04815	0	0	0	0	0	0	0	0	0	0	0	0	1	0
gene-L0Y14_RS13895	0	0	0	0	0	0	0	0	0	0	0	0	1	0
gene-L0Y14_RS14175	0	0	0	0	0	0	0	0	0	0	0	0	1	0
gene-L0Y14_RS11585	0	0	0	0	0	0	0	0	0	0	0	0	1	0
gene-L0Y14_RS15500	0	0	0	0	0	0	0	0	0	0	0	0	1	0
gene-L0Y14_RS05475	0	0	0	0	0	0	0	0	0	0	0	0	1	0
gene-L0Y14_RS03015	0	0	0	0	0	0	0	0	0	0	0	0	1	0
gene-L0Y14_RS11710	0	0	0	0	0	0	0	0	0	0	0	0	1	0
gene-L0Y14_RS15360	0	0	0	0	0	0	0	0	0	0	0	0	1	0
gene-L0Y14_RS07385	0	0	0	0	0	0	0	0	0	0	0	0	1	0
gene-L0Y14_RS07390	0	0	0	0	0	0	0	0	0	0	0	0	1	0
gene-L0Y14_RS11575	0	0	0	0	0	0	0	0	0	0	0	0	1	0
gene-L0Y14_RS02815	0	0	0	0	0	0	0	0	0	0	0	0	1	0
gene-L0Y14_RS02085	0	0	0	0	0	0	0	0	0	0	0	0	1	0
gene-L0Y14_RS02090	0	0	0	0	0	0	0	0	0	0	0	0	1	0
gene-L0Y14_RS14180	0	0	0	0	0	0	0	0	0	0	0	0	1	0
gene-L0Y14_RS14210	0	0	0	0	0	0	0	0	0	0	0	0	1	0
gene-L0Y14_RS08475	0	0	0	0	0	0	0	0	0	0	0	0	1	0
gene-L0Y14_RS04840	0	0	0	0	0	0	0	0	0	0	0	0	1	0
gene-L0Y14_RS04145	0	0	0	0	0	0	1	0	0	0	0	0	1	0
gene-L0Y14_RS10615	0	0	0	0	0	0	1	0	0	0	0	0	1	0
gene-L0Y14_RS07205	0	0	0	0	0	0	0	0	0	0	0	0	1	0
gene-L0Y14_RS15585	0	0	0	0	0	0	0	0	0	0	0	0	1	0
gene-L0Y14_RS09200	0	0	0	0	0	0	0	0	0	0	0	0	1	0
gene-L0Y14_RS15260	0	0	0	0	0	0	0	0	0	0	0	0	1	0
gene-L0Y14_RS00360	0	0	0	0	0	0	0	0	0	0	0	0	1	0
gene-L0Y14_RS14410	0	0	0	0	0	0	0	0	0	0	0	0	1	0
gene-L0Y14_RS11725	0	0	0	0	0	0	0	0	0	0	0	0	1	0
gene-L0Y14_RS05230	0	0	0	0	0	0	0	0	0	0	0	0	1	0
gene-L0Y14_RS02195	0	0	0	0	0	0	0	0	0	0	0	0	1	0
gene-L0Y14_RS08065	0	0	0	0	0	0	0	0	0	0	0	0	1	0
gene-L0Y14_RS01020	0	0	0	0	0	0	0	0	0	0	0	0	1	0
gene-L0Y14_RS05665	0	0	0	0	0	0	1	0	0	0	0	0	1	0
gene-L0Y14_RS15365	0	0	0	0	0	0	0	0	0	0	0	0	1	0
gene-L0Y14_RS12755	0	0	0	0	0	0	0	0	0	0	0	0	1	0
gene-L0Y14_RS04065	0	0	0	0	0	0	0	0	0	0	0	0	1	0
gene-L0Y14_RS06830	0	0	0	0	0	0	0	0	0	0	0	0	1	0
gene-L0Y14_RS10525	0	0	0	0	0	0	0	0	0	0	0	0	1	0
gene-L0Y14_RS15515	0	0	0	0	0	0	0	0	0	0	0	0	1	0
gene-L0Y14_RS15900	0	0	0	0	0	0	0	0	0	0	0	0	1	0
gene-L0Y14_RS00615	0	0	0	0	0	0	0	0	0	0	0	0	1	0
gene-L0Y14_RS08060	0	0	0	0	0	0	0	0	0	0	0	0	1	0
gene-L0Y14_RS03850	0	0	0	0	0	0	1	0	0	0	0	0	1	0
gene-L0Y14_RS01525	0	0	0	0	0	0	0	0	0	0	0	0	1	0
gene-L0Y14_RS08075	0	0	0	0	0	0	0	0	0	0	0	0	1	0
gene-L0Y14_RS11865	0	0	0	0	0	0	0	0	0	0	0	0	1	0
gene-L0Y14_RS02080	0	0	0	0	0	0	0	0	0	0	0	0	1	0
gene-L0Y14_RS11860	0	0	0	0	0	0	0	0	0	0	0	0	1	0
gene-L0Y14_RS02075	0	0	0	0	0	0	0	0	0	0	0	0	1	0
gene-L0Y14_RS11360	0	0	0	0	0	0	0	0	0	0	0	0	1	0
gene-L0Y14_RS07090	0	0	0	0	0	0	0	0	0	0	0	0	1	0
gene-L0Y14_RS09275	0	0	0	0	0	0	0	0	0	0	0	0	1	0
gene-L0Y14_RS08070	0	0	0	0	0	0	0	0	0	0	0	0	1	0
gene-L0Y14_RS08080	0	0	0	0	0	0	0	0	0	0	0	0	1	0
gene-L0Y14_RS05470	0	0	0	0	0	0	0	0	0	0	0	0	1	0
gene-L0Y14_RS12925	0	0	0	0	0	0	0	0	0	0	0	0	1	0
gene-L0Y14_RS09205	0	0	0	0	0	0	0	0	0	0	0	0	1	0
gene-L0Y14_RS11880	0	0	0	0	0	0	0	0	0	0	0	0	1	0
gene-L0Y14_RS14400	0	0	0	0	0	0	0	0	0	0	0	0	1	0
gene-L0Y14_RS08085	0	0	0	0	0	0	0	0	0	0	0	0	1	0
gene-L0Y14_RS11870	0	0	0	0	0	0	0	0	0	0	0	0	1	0
gene-L0Y14_RS03995	0	0	0	0	0	0	0	0	0	0	0	0	1	0
gene-L0Y14_RS10550	0	0	0	0	0	0	0	0	0	0	0	0	1	0
gene-L0Y14_RS06925	1	0	0	0	0	1	1	0	1	0	0	0	1	0
gene-L0Y14_RS01710	1	0	0	0	0	1	1	0	1	1	0	0	1	1
gene-L0Y14_RS00100	1	0	1	0	0	1	1	0	1	1	0	0	1	0
gene-L0Y14_RS01345	1	0	0	0	0	0	1	0	1	0	0	0	1	0
gene-L0Y14_RS02015	1	0	0	0	0	0	1	0	1	0	0	0	1	0
gene-L0Y14_RS11510	1	0	0	0	0	1	1	0	1	0	0	0	1	0
gene-L0Y14_RS16070	1	0	0	0	0	1	1	0	1	1	0	0	1	1
gene-L0Y14_RS10440	1	0	1	0	0	0	1	0	1	0	0	0	1	0
gene-L0Y14_RS12675	1	0	0	0	0	1	1	0	1	1	0	1	1	1
gene-L0Y14_RS05075	1	0	0	0	0	1	1	0	1	1	0	1	1	1
gene-L0Y14_RS14085	1	0	0	0	0	1	1	0	1	0	0	0	1	0
gene-L0Y14_RS16355	1	0	0	0	0	0	1	0	1	1	0	0	1	0
gene-L0Y14_RS12260	1	0	0	0	0	0	1	0	1	0	0	0	1	0
gene-L0Y14_RS00055	1	0	0	0	0	0	1	0	1	0	0	0	1	0
gene-L0Y14_RS10795	1	0	0	0	0	0	0	0	1	0	0	0	1	0
gene-L0Y14_RS03820	1	0	0	0	0	1	1	0	1	0	0	0	1	0
gene-L0Y14_RS11740	1	0	1	0	0	0	1	0	1	0	0	0	1	0
gene-L0Y14_RS05080	1	0	1	0	0	1	1	0	1	1	0	1	1	1
gene-L0Y14_RS02570	1	0	0	0	0	1	1	0	1	0	0	0	1	0
gene-L0Y14_RS12980	1	0	1	0	0	1	1	0	1	0	0	0	1	0
gene-L0Y14_RS08985	1	0	0	0	0	0	1	0	1	0	0	0	1	0
gene-L0Y14_RS04035	1	0	1	0	0	1	1	0	1	1	0	0	1	0
gene-L0Y14_RS15140	1	0	1	0	0	1	1	0	1	1	0	1	1	0
gene-L0Y14_RS15345	1	0	1	0	0	0	1	0	1	0	0	0	1	0
gene-L0Y14_RS13170	1	0	1	0	0	1	1	0	1	0	0	1	1	0
gene-L0Y14_RS03750	1	0	1	0	0	1	1	0	1	1	0	0	1	1
gene-L0Y14_RS00150	1	0	1	0	0	1	1	0	1	1	0	0	1	0
gene-L0Y14_RS01750	1	0	0	0	0	1	1	0	1	1	0	0	1	1
gene-L0Y14_RS03825	1	0	1	0	0	0	1	0	1	0	0	0	1	0
gene-L0Y14_RS02420	0	0	0	0	0	0	0	0	0	0	0	0	1	0
gene-L0Y14_RS10290	1	0	1	0	0	1	1	0	1	0	0	0	1	0
gene-L0Y14_RS01770	1	0	0	0	0	0	1	0	1	0	0	0	1	1
gene-L0Y14_RS10125	1	0	0	0	0	0	1	0	1	0	0	0	1	0
gene-L0Y14_RS03240	1	0	1	0	0	1	1	0	1	1	0	0	1	1
gene-L0Y14_RS15650	1	0	0	0	0	0	1	0	0	0	0	0	1	0
gene-L0Y14_RS02415	0	0	0	0	0	0	1	0	0	0	0	0	1	0
gene-L0Y14_RS10385	1	0	1	0	0	1	1	0	1	1	0	1	1	0
gene-L0Y14_RS12975	1	0	1	0	0	1	1	0	1	1	0	0	1	0
gene-L0Y14_RS02585	1	0	1	0	0	1	1	0	1	1	0	1	1	1
gene-L0Y14_RS04580	1	0	0	0	0	0	1	0	1	0	0	0	1	0
gene-L0Y14_RS07060	1	0	1	0	0	1	1	0	1	1	0	1	1	1
gene-L0Y14_RS16340	1	0	0	0	1	0	1	0	0	0	0	0	1	0
gene-L0Y14_RS09245	1	0	0	0	1	0	0	0	0	0	0	0	0	0
gene-L0Y14_RS11700	1	0	1	0	1	0	1	0	1	0	0	0	1	0
gene-L0Y14_RS00585	1	0	0	0	1	0	0	0	0	0	0	0	0	0
gene-L0Y14_RS06020	1	0	1	0	1	0	1	0	1	0	0	0	1	0
gene-L0Y14_RS01870	1	0	1	0	1	0	1	0	0	0	0	0	1	0
gene-L0Y14_RS14985	1	0	0	0	1	0	0	0	0	0	0	0	0	0
gene-L0Y14_RS08345	1	0	0	0	1	0	0	0	0	0	0	0	0	0
gene-L0Y14_RS07935	1	0	1	0	1	0	1	0	1	0	0	0	1	0
gene-L0Y14_RS10340	1	0	0	0	1	0	1	0	1	0	0	0	1	0
gene-L0Y14_RS01720	1	0	1	0	1	1	1	0	1	0	0	0	1	1
gene-L0Y14_RS01160	1	0	0	0	1	0	1	0	1	0	0	0	0	0
gene-L0Y14_RS06995	1	0	1	0	1	1	1	0	1	0	0	0	1	0
gene-L0Y14_RS03580	0	0	0	0	1	0	0	0	0	0	0	0	0	0
gene-L0Y14_RS01890	1	0	1	0	1	1	1	0	1	1	0	0	1	1
gene-L0Y14_RS01895	1	0	1	0	1	1	1	0	1	1	0	0	1	1
gene-L0Y14_RS01715	1	0	1	0	1	1	1	0	1	0	0	0	1	0
gene-L0Y14_RS02830	1	0	0	0	1	0	1	0	1	0	0	0	1	0
gene-L0Y14_RS12515	1	0	0	0	1	0	1	0	0	0	0	0	0	0
gene-L0Y14_RS12895	1	0	0	0	1	0	1	0	1	1	0	0	1	0
gene-L0Y14_RS16270	0	0	0	0	1	0	0	0	0	0	0	0	0	0
gene-L0Y14_RS01695	1	0	1	0	1	1	1	0	1	1	0	1	1	0
gene-L0Y14_RS08015	1	0	1	0	1	1	1	0	1	0	0	0	1	0
gene-L0Y14_RS04795	1	0	1	0	1	1	1	0	1	0	0	0	1	0
gene-L0Y14_RS13485	1	0	1	0	1	1	1	0	1	0	0	0	1	0
gene-L0Y14_RS06805	1	0	0	0	1	0	0	0	0	0	0	0	0	0
gene-L0Y14_RS01845	1	0	1	0	1	0	1	0	0	0	0	0	0	0
gene-L0Y14_RS15485	1	0	0	0	1	1	1	0	1	0	0	0	1	0
gene-L0Y14_RS12900	1	0	1	0	1	0	0	0	1	0	0	0	0	0
gene-L0Y14_RS13055	1	0	0	0	1	0	1	0	1	0	0	0	0	0
gene-L0Y14_RS04520	1	0	0	0	1	0	1	0	1	0	0	0	0	0
gene-L0Y14_RS04135	1	0	0	0	1	0	0	0	0	0	0	0	0	0
gene-L0Y14_RS12535	1	0	0	0	1	0	0	0	0	0	0	0	0	0
gene-L0Y14_RS10780	1	0	1	0	1	1	1	0	1	1	0	0	1	0
gene-L0Y14_RS07310	1	0	1	0	1	1	1	0	1	1	0	0	1	0
gene-L0Y14_RS04525	1	0	0	0	1	0	1	0	1	0	0	0	1	0
gene-L0Y14_RS03755	1	0	1	0	1	0	1	0	1	0	0	0	1	0
gene-L0Y14_RS12180	1	0	0	0	1	0	1	0	0	0	0	0	0	0
gene-L0Y14_RS03075	1	0	0	0	1	0	1	0	1	0	0	0	0	0
gene-L0Y14_RS01945	1	0	0	0	1	0	0	0	0	0	0	0	0	0
gene-L0Y14_RS08915	1	0	0	0	1	0	1	0	1	0	0	0	0	0
gene-L0Y14_RS11075	1	0	1	0	1	0	1	0	1	1	0	0	0	0
gene-L0Y14_RS10300	1	0	0	0	1	0	1	0	1	0	0	0	0	0
gene-L0Y14_RS15560	1	0	1	0	1	0	1	0	1	1	0	0	1	0
gene-L0Y14_RS01730	1	0	1	0	1	0	1	0	0	0	0	0	1	0
gene-L0Y14_RS02580	1	0	1	0	1	1	1	0	1	1	0	1	1	0
gene-L0Y14_RS11605	1	0	1	0	1	1	1	0	1	1	0	0	1	1
gene-L0Y14_RS14550	1	0	1	0	1	0	0	0	0	0	0	0	0	0
gene-L0Y14_RS14775	1	0	0	0	1	0	0	0	0	0	0	0	0	0
gene-L0Y14_RS01755	1	0	1	0	1	1	1	0	1	1	0	1	1	1
gene-L0Y14_RS01820	1	0	1	0	1	0	1	0	1	0	0	0	1	0
gene-L0Y14_RS14545	1	0	0	0	1	0	0	0	0	0	0	0	0	0
gene-L0Y14_RS16290	1	0	1	0	1	1	1	0	1	1	0	0	1	0
gene-L0Y14_RS01795	1	0	0	0	1	0	1	0	0	0	0	0	0	0
gene-L0Y14_RS05375	1	0	1	0	1	0	1	0	1	0	0	0	0	0
gene-L0Y14_RS14625	1	0	1	0	1	0	1	0	1	1	0	0	1	0
gene-L0Y14_RS07100	1	0	0	0	1	0	1	0	1	0	0	0	1	0
gene-L0Y14_RS14135	1	0	1	0	1	1	1	0	1	1	0	1	1	1
gene-L0Y14_RS06680	1	0	0	0	1	0	0	0	0	0	0	0	0	0
gene-L0Y14_RS10210	1	0	1	0	1	0	0	0	1	0	0	0	0	0
gene-L0Y14_RS08600	1	0	1	0	1	0	0	0	0	0	0	0	0	0
gene-L0Y14_RS07285	1	0	0	0	1	0	1	0	1	0	0	0	0	0
gene-L0Y14_RS05095	1	0	1	0	1	1	1	0	1	1	0	0	1	0
gene-L0Y14_RS04850	1	0	0	0	1	0	1	0	0	0	0	0	0	0
gene-L0Y14_RS01745	1	0	1	0	1	1	1	0	1	1	0	0	1	0
gene-L0Y14_RS00040	1	0	0	0	1	0	0	0	0	0	0	0	0	0
gene-L0Y14_RS02800	1	0	0	0	1	0	0	0	0	0	0	0	0	0
gene-L0Y14_RS08490	1	0	0	0	1	0	0	0	1	0	0	0	0	0
gene-L0Y14_RS14555	1	0	0	0	1	0	0	0	0	0	0	0	0	0
gene-L0Y14_RS07110	1	0	0	0	1	0	1	0	1	0	0	0	0	0
gene-L0Y14_RS06720	1	0	0	0	1	0	0	0	0	0	0	0	0	0
gene-L0Y14_RS01315	1	0	0	0	1	0	1	0	1	0	0	0	1	0
gene-L0Y14_RS10515	1	0	0	0	1	0	0	0	0	0	0	0	0	0
gene-L0Y14_RS06175	1	0	0	0	1	0	1	0	1	0	0	0	0	0
gene-L0Y14_RS01300	1	0	1	0	1	1	1	0	1	1	0	0	1	0
gene-L0Y14_RS15090	1	0	0	0	1	0	0	0	0	0	0	0	0	0
gene-L0Y14_RS04045	1	0	0	0	1	0	1	0	1	0	0	0	0	0
gene-L0Y14_RS01825	1	0	1	0	1	1	1	0	0	0	0	0	0	0
gene-L0Y14_RS00610	1	0	0	0	1	0	0	0	0	0	0	0	0	0
gene-L0Y14_RS06615	1	0	0	0	1	0	1	0	0	0	0	0	0	0
gene-L0Y14_RS11810	1	0	0	0	1	0	0	0	0	0	0	0	0	0
gene-L0Y14_RS13935	0	0	0	0	1	0	0	0	0	0	0	0	0	0
gene-L0Y14_RS07150	0	0	0	0	1	0	0	0	0	0	0	0	0	0
gene-L0Y14_RS08240	0	0	0	0	1	0	0	0	0	0	0	0	0	0
gene-L0Y14_RS08570	1	0	0	0	1	0	0	0	0	0	0	0	0	0
gene-L0Y14_RS15060	0	0	0	0	1	0	0	0	0	0	0	0	0	0
gene-L0Y14_RS11815	1	0	0	0	1	0	0	0	0	0	0	0	0	0
gene-L0Y14_RS06240	0	0	1	0	1	0	0	0	0	0	0	0	0	0
gene-L0Y14_RS11475	1	0	0	0	1	0	0	0	1	0	0	0	0	0
gene-L0Y14_RS10130	1	0	0	0	1	0	1	0	1	0	0	0	0	0
gene-L0Y14_RS00030	1	0	0	0	1	0	0	0	1	0	0	0	0	0
gene-L0Y14_RS09970	1	0	0	0	1	0	0	0	1	0	0	0	0	0
gene-L0Y14_RS08265	0	0	0	0	1	0	0	0	0	0	0	0	0	0
gene-L0Y14_RS11745	1	0	0	0	1	0	0	0	0	0	0	0	1	0
gene-L0Y14_RS02770	1	0	0	0	1	0	0	0	0	0	0	0	0	0
gene-L0Y14_RS15025	1	0	0	0	1	0	0	0	1	0	0	0	1	0
gene-L0Y14_RS10805	1	0	0	0	1	0	0	0	0	0	0	0	0	0
gene-L0Y14_RS14965	1	0	1	0	1	1	1	0	1	1	0	0	1	0
gene-L0Y14_RS16030	0	0	0	0	1	0	0	0	0	0	0	0	0	0
gene-L0Y14_RS04120	1	0	1	0	1	1	1	0	1	1	0	0	1	1
gene-L0Y14_RS02165	1	0	0	0	1	0	0	0	0	0	0	0	0	0
gene-L0Y14_RS07945	1	0	1	0	1	0	1	0	1	1	0	0	1	0
gene-L0Y14_RS00750	1	0	0	0	1	0	0	0	1	0	0	0	0	0
gene-L0Y14_RS07475	0	0	0	0	1	0	0	0	0	0	0	0	0	0
gene-L0Y14_RS12830	1	0	0	0	1	0	0	0	1	0	0	0	0	0
gene-L0Y14_RS08170	1	0	0	0	1	0	0	0	0	0	0	0	0	0
gene-L0Y14_RS02120	1	0	0	0	1	0	0	0	1	0	0	0	0	0
gene-L0Y14_RS11440	1	0	0	0	1	0	0	0	0	0	0	0	0	0
gene-L0Y14_RS07765	1	0	1	0	1	1	1	0	1	0	0	0	1	0
gene-L0Y14_RS00420	1	0	0	0	1	0	0	0	1	0	0	0	0	0
gene-L0Y14_RS10930	1	0	0	0	1	0	1	0	1	0	0	0	0	0
gene-L0Y14_RS00195	1	0	1	0	1	0	0	0	1	0	0	0	1	0
gene-L0Y14_RS01620	1	0	0	0	1	0	0	0	1	0	0	0	1	0
gene-L0Y14_RS06220	1	0	0	0	1	0	0	0	0	0	0	0	0	0
gene-L0Y14_RS11615	1	0	1	0	1	0	1	0	1	1	0	0	1	0
gene-L0Y14_RS13500	1	0	1	0	1	0	1	0	1	1	0	0	1	1
gene-L0Y14_RS11620	1	0	0	0	1	0	1	0	1	1	0	0	0	0
gene-L0Y14_RS10055	1	0	0	0	1	0	1	0	1	1	0	0	1	0
gene-L0Y14_RS03625	1	0	0	0	1	0	0	0	0	0	0	0	0	0
gene-L0Y14_RS15110	1	0	0	0	1	0	0	0	1	0	0	0	1	0
gene-L0Y14_RS14720	1	0	1	0	1	1	1	0	1	1	0	0	1	0
gene-L0Y14_RS03080	1	0	0	0	1	0	0	0	1	0	0	0	0	0
gene-L0Y14_RS11325	1	0	1	0	1	1	1	0	1	1	0	0	1	0
gene-L0Y14_RS01880	1	0	1	0	1	1	1	0	1	1	0	0	1	0
gene-L0Y14_RS15200	1	0	0	0	1	0	0	0	1	0	0	0	1	0
gene-L0Y14_RS14810	1	0	0	0	1	0	1	0	1	0	0	0	0	0
gene-L0Y14_RS09090	1	0	0	0	1	0	0	0	0	0	0	0	0	0
gene-L0Y14_RS10750	0	0	0	0	1	0	0	0	0	0	0	0	0	0
gene-L0Y14_RS03270	1	0	0	0	1	0	0	0	0	0	0	0	0	0
gene-L0Y14_RS09840	1	0	1	0	1	1	1	0	1	0	0	0	1	0
gene-L0Y14_RS05700	1	0	0	0	1	0	0	0	1	0	0	0	0	0
gene-L0Y14_RS12625	0	0	0	0	1	0	0	0	0	0	0	0	0	0
gene-L0Y14_RS14045	1	0	0	0	1	0	1	0	1	0	0	0	0	0
gene-L0Y14_RS16080	1	0	0	0	1	0	0	0	0	0	0	0	0	0
gene-L0Y14_RS01840	1	0	0	0	1	0	0	0	0	0	0	0	1	0
gene-L0Y14_RS01725	1	0	1	0	1	1	1	0	1	1	0	0	1	0
gene-L0Y14_RS12960	1	0	1	0	1	1	1	0	1	1	0	0	1	0
gene-L0Y14_RS00605	1	0	0	0	1	0	0	0	0	0	0	0	0	0
gene-L0Y14_RS03745	1	0	1	0	1	1	1	0	1	0	0	0	1	0
gene-L0Y14_RS01430	1	0	0	0	1	0	1	0	1	0	0	0	1	0
gene-L0Y14_RS01855	1	0	0	0	1	0	0	0	1	0	0	0	1	0
gene-L0Y14_RS02715	1	0	1	0	1	0	1	0	1	0	0	0	0	0
gene-L0Y14_RS12680	1	0	0	0	1	0	0	0	1	0	0	0	1	0
gene-L0Y14_RS11085	1	0	1	0	1	0	1	0	1	1	0	0	1	0
gene-L0Y14_RS03840	1	0	1	0	1	1	1	0	1	1	0	0	1	0
gene-L0Y14_RS06025	1	0	1	0	1	0	0	0	1	0	0	0	1	0
gene-L0Y14_RS03530	1	0	0	0	1	0	0	0	1	0	0	0	0	0
gene-L0Y14_RS11330	1	0	0	0	1	1	0	0	1	0	0	0	1	0
gene-L0Y14_RS02640	1	0	0	0	1	0	0	0	0	0	0	0	0	0
gene-L0Y14_RS09770	1	0	1	0	1	1	1	0	1	1	0	0	1	0
gene-L0Y14_RS14700	1	0	1	0	1	1	1	0	1	0	0	0	1	0
gene-L0Y14_RS06940	0	0	0	0	1	0	0	0	0	0	0	0	0	0
gene-L0Y14_RS00460	1	0	1	0	1	0	1	0	1	0	0	0	1	0
gene-L0Y14_RS04180	0	0	0	0	1	0	0	0	0	0	0	0	0	0
gene-L0Y14_RS06200	1	0	0	0	1	0	0	0	1	0	0	0	0	0
gene-L0Y14_RS01500	1	0	0	0	1	0	1	0	0	0	0	0	0	0
gene-L0Y14_RS16245	1	0	0	0	1	0	0	0	1	1	0	0	0	0
gene-L0Y14_RS01175	1	0	0	0	1	0	0	0	1	0	0	0	0	0
gene-L0Y14_RS06585	1	0	0	0	1	0	0	0	1	0	0	0	0	0
gene-L0Y14_RS01100	1	0	1	0	1	1	1	0	1	1	0	0	1	0
gene-L0Y14_RS08045	1	0	0	0	1	0	0	0	0	0	0	0	0	0
gene-L0Y14_RS02710	1	0	0	0	1	0	0	0	1	0	0	0	0	0
gene-L0Y14_RS09280	1	0	0	0	1	0	0	0	1	0	0	0	0	0
gene-L0Y14_RS10905	0	0	0	0	1	0	0	0	0	0	0	0	0	0
gene-L0Y14_RS14980	1	0	1	0	1	1	1	0	1	1	0	0	1	0
gene-L0Y14_RS04775	1	0	0	0	1	0	0	0	1	0	0	0	1	0
gene-L0Y14_RS09035	1	0	0	0	1	0	0	0	0	0	0	0	0	0
gene-L0Y14_RS13455	1	0	1	0	1	1	1	0	1	1	0	0	1	0
gene-L0Y14_RS00795	1	0	0	0	1	0	0	0	1	0	0	0	1	0
gene-L0Y14_RS03805	1	0	0	0	1	0	0	0	0	0	0	0	0	0
gene-L0Y14_RS04310	1	0	0	0	1	0	1	0	1	0	0	0	0	0
gene-L0Y14_RS03690	1	0	0	0	1	1	0	0	1	0	0	0	0	0
gene-L0Y14_RS02590	1	0	1	0	1	0	1	0	1	0	0	0	1	0
gene-L0Y14_RS14790	1	0	0	0	1	0	0	0	1	0	0	0	1	0
gene-L0Y14_RS03725	1	0	0	0	1	0	0	0	0	0	0	0	0	0
gene-L0Y14_RS00920	1	0	0	0	1	0	0	0	1	0	0	0	0	0
gene-L0Y14_RS13135	1	0	0	0	1	0	0	0	0	0	0	0	0	0
gene-L0Y14_RS10565	0	0	0	0	1	0	0	0	0	0	0	0	0	0
gene-L0Y14_RS01540	1	0	0	0	1	0	0	0	0	0	0	0	0	0
gene-L0Y14_RS12825	1	0	0	0	1	0	1	0	1	0	0	0	0	0
gene-L0Y14_RS00205	1	0	0	0	1	0	0	0	0	0	0	0	0	0
gene-L0Y14_RS14105	1	0	0	0	1	0	0	0	0	0	0	0	0	0
gene-L0Y14_RS02790	1	0	0	0	1	0	0	0	0	0	0	0	0	0
gene-L0Y14_RS11215	0	0	0	0	1	0	0	0	0	0	0	0	0	0
gene-L0Y14_RS09060	1	0	1	0	1	0	0	0	0	0	0	0	0	0
gene-L0Y14_RS07330	1	0	0	0	1	0	0	0	0	0	0	0	0	0
gene-L0Y14_RS01145	1	0	0	0	1	0	0	0	1	0	0	0	0	0
gene-L0Y14_RS05930	1	0	0	0	1	0	0	0	0	0	0	0	0	0
gene-L0Y14_RS07940	1	0	0	0	1	0	0	0	0	0	0	0	0	0
gene-L0Y14_RS11645	1	0	1	0	1	0	1	0	1	1	0	0	1	0
gene-L0Y14_RS03265	1	0	0	0	1	0	0	0	0	0	0	0	0	0
gene-L0Y14_RS01435	1	0	0	0	1	1	1	0	1	1	0	1	1	0
gene-L0Y14_RS06980	1	0	0	0	1	0	0	0	0	0	0	0	0	0
gene-L0Y14_RS01905	1	0	0	0	1	0	0	0	1	0	0	0	0	0
gene-L0Y14_RS11495	1	0	1	0	1	1	1	0	1	1	0	0	1	1
gene-L0Y14_RS03815	1	0	0	0	1	0	0	0	1	0	0	0	0	0
gene-L0Y14_RS12965	1	0	1	0	1	1	1	0	1	1	0	1	1	0
gene-L0Y14_RS06620	1	0	0	0	1	0	0	0	1	0	0	0	0	0
gene-L0Y14_RS11250	1	0	0	0	1	0	0	0	0	0	0	0	0	0
gene-L0Y14_RS13085	1	0	0	0	1	0	0	0	0	0	0	0	0	0
gene-L0Y14_RS02855	1	0	0	0	1	0	1	0	1	0	0	0	0	0
gene-L0Y14_RS01655	1	0	1	0	1	1	1	0	1	1	0	0	1	0
gene-L0Y14_RS03505	0	0	0	0	1	0	0	0	0	0	0	0	0	0
gene-L0Y14_RS15145	1	0	1	0	1	0	1	0	1	1	0	0	1	0
gene-L0Y14_RS06250	1	0	0	0	1	0	0	0	0	0	0	0	0	0
gene-L0Y14_RS12500	1	0	0	0	1	0	0	0	1	1	0	0	0	0
gene-L0Y14_RS06410	1	0	1	0	1	0	1	0	1	1	0	0	1	0
gene-L0Y14_RS06690	1	0	0	0	1	0	0	0	0	0	0	0	0	0
gene-L0Y14_RS00465	1	0	0	0	1	0	1	0	1	0	0	0	0	0
gene-L0Y14_RS00175	1	0	0	0	1	0	0	0	0	0	0	0	0	0
gene-L0Y14_RS09755	1	0	0	0	1	0	0	0	0	0	0	0	0	0
gene-L0Y14_RS06515	1	0	0	0	1	0	0	0	0	0	0	0	0	0
gene-L0Y14_RS08545	1	0	0	0	1	0	0	0	0	0	0	0	0	0
gene-L0Y14_RS06945	0	0	0	0	1	0	0	0	0	0	0	0	0	0
gene-L0Y14_RS09285	1	0	0	0	1	0	0	0	0	0	0	0	0	0
gene-L0Y14_RS11335	1	0	0	0	1	1	1	0	1	1	0	1	1	0
gene-L0Y14_RS01660	1	0	0	0	1	0	0	0	1	1	0	1	0	0
gene-L0Y14_RS11415	1	0	0	0	1	0	0	0	0	0	0	0	0	0
gene-L0Y14_RS11750	1	0	0	0	1	0	0	0	1	0	0	0	1	0
gene-L0Y14_RS01635	1	0	0	0	1	0	0	0	0	0	0	0	0	0
gene-L0Y14_RS14960	1	0	0	0	1	0	0	0	0	0	0	0	0	0
gene-L0Y14_RS10970	1	0	0	0	1	0	0	0	1	0	0	0	0	0
gene-L0Y14_RS00105	1	0	0	0	1	0	0	0	1	0	0	0	0	0
gene-L0Y14_RS06795	1	0	0	0	1	0	0	0	0	0	0	0	0	0
gene-L0Y14_RS13690	1	0	0	0	1	0	1	0	1	0	0	0	1	0
gene-L0Y14_RS07450	1	0	1	0	1	0	0	0	0	0	0	0	0	0
gene-L0Y14_RS16265	1	0	0	0	1	0	0	0	0	0	0	0	0	0
gene-L0Y14_RS05165	0	0	0	0	1	0	0	0	0	0	0	0	0	0
gene-L0Y14_RS06750	1	0	0	0	1	0	0	0	0	0	0	0	0	0
gene-L0Y14_RS16170	1	0	0	0	1	0	1	0	1	0	0	0	0	0
gene-L0Y14_RS07745	1	0	0	0	1	0	0	0	0	0	0	0	0	0
gene-L0Y14_RS12600	0	0	0	0	1	0	0	0	0	0	0	0	0	0
gene-L0Y14_RS00125	0	0	0	0	1	0	0	0	0	0	0	0	0	0
gene-L0Y14_RS15335	1	0	0	0	1	0	0	0	1	0	0	0	0	0
gene-L0Y14_RS01675	1	0	0	0	1	0	0	0	1	0	0	0	0	0
gene-L0Y14_RS04930	1	0	0	0	1	0	0	0	0	0	0	0	0	0
gene-L0Y14_RS03340	1	0	0	0	1	0	0	0	1	0	0	0	0	0
gene-L0Y14_RS02725	1	0	0	0	1	0	0	0	1	0	0	0	0	0
gene-L0Y14_RS02695	1	0	0	0	1	0	0	0	1	0	0	0	0	0
gene-L0Y14_RS12450	1	0	0	0	1	0	0	0	0	0	0	0	0	0
gene-L0Y14_RS05305	1	0	0	0	1	0	0	0	1	0	0	0	0	0
gene-L0Y14_RS14325	1	0	0	0	1	0	0	0	0	0	0	0	0	0
gene-L0Y14_RS05600	1	0	0	0	1	0	0	0	1	0	0	0	0	0
gene-L0Y14_RS00035	1	0	1	0	1	0	0	0	0	0	0	0	0	0
gene-L0Y14_RS09845	1	0	0	0	1	0	1	0	1	0	0	0	1	0
gene-L0Y14_RS08340	0	0	0	0	1	0	0	0	0	0	0	0	0	0
gene-L0Y14_RS14885	1	0	0	0	1	0	0	0	0	0	0	0	0	0
gene-L0Y14_RS00210	1	0	0	0	1	0	1	0	1	0	0	0	0	0
gene-L0Y14_RS12780	1	0	1	0	1	0	0	0	0	0	0	0	0	0
gene-L0Y14_RS16250	1	0	1	0	1	0	1	0	1	0	0	0	0	0
gene-L0Y14_RS12745	1	0	0	0	1	0	0	0	0	0	0	0	0	0
gene-L0Y14_RS03855	1	0	0	0	1	0	0	0	0	0	0	0	0	0
gene-L0Y14_RS07140	1	0	0	0	1	0	0	0	0	0	0	0	0	0
gene-L0Y14_RS03585	1	0	0	0	1	0	0	0	0	0	0	0	0	0
gene-L0Y14_RS06060	1	0	0	0	1	0	0	0	0	0	0	0	0	0
gene-L0Y14_RS00710	0	0	0	0	1	0	0	0	0	0	0	0	0	0
gene-L0Y14_RS02995	0	0	0	0	1	0	0	0	0	0	0	0	0	0
gene-L0Y14_RS01955	1	0	0	0	1	0	0	0	0	0	0	0	0	0
gene-L0Y14_RS00450	1	0	0	0	1	0	0	0	1	0	0	0	0	0
gene-L0Y14_RS03000	0	0	0	0	1	0	0	0	0	0	0	0	0	0
gene-L0Y14_RS00310	1	0	0	0	1	0	0	0	0	0	0	0	1	0
gene-L0Y14_RS08435	0	0	0	0	1	0	0	0	0	0	0	0	0	0
gene-L0Y14_RS03090	1	0	0	0	1	0	0	0	0	0	0	0	0	0
gene-L0Y14_RS05125	0	0	0	0	1	0	0	0	0	0	0	0	0	0
gene-L0Y14_RS10715	1	0	0	0	1	0	0	0	0	0	0	0	0	0
gene-L0Y14_RS03475	0	0	0	0	1	0	0	0	0	0	0	0	0	0
gene-L0Y14_RS07365	0	0	0	0	1	0	0	0	0	0	0	0	0	0
gene-L0Y14_RS00010	1	0	0	0	1	0	1	0	1	0	0	0	0	0
gene-L0Y14_RS03115	0	0	0	0	1	0	0	0	0	0	0	0	0	0
gene-L0Y14_RS16255	1	0	1	0	1	0	0	0	0	0	0	0	0	0
gene-L0Y14_RS12990	1	0	0	0	1	0	0	0	0	0	0	0	0	0
gene-L0Y14_RS16185	1	0	0	0	1	1	1	0	1	0	0	0	0	0
gene-L0Y14_RS02235	0	1	0	1	1	0	0	0	0	0	0	0	0	0
gene-L0Y14_RS12650	0	0	0	0	1	0	0	0	0	0	0	0	0	0
gene-L0Y14_RS01105	1	0	0	0	1	1	0	0	1	0	0	0	0	0
gene-L0Y14_RS02720	1	1	0	1	1	0	0	0	0	0	0	0	1	0
gene-L0Y14_RS00855	1	0	0	0	1	0	0	0	0	0	0	0	0	0
gene-L0Y14_RS11200	1	0	1	0	1	0	0	0	0	0	0	0	0	0
gene-L0Y14_RS08625	0	0	1	0	1	0	0	0	0	0	0	0	0	0
gene-L0Y14_RS07505	1	0	0	0	1	0	0	0	1	0	0	0	0	0
gene-L0Y14_RS05020	0	1	1	1	1	0	0	0	0	0	1	0	0	0
gene-L0Y14_RS10735	0	1	0	1	1	0	0	0	1	0	0	0	0	0
gene-L0Y14_RS10720	0	1	0	1	1	0	0	0	1	0	0	0	0	0
gene-L0Y14_RS05045	0	1	1	1	1	0	0	0	1	0	1	0	0	0
gene-L0Y14_RS05030	0	1	1	1	1	0	0	0	1	0	1	0	0	0
gene-L0Y14_RS05060	0	1	1	1	1	0	0	0	1	0	1	0	0	0
gene-L0Y14_RS00470	0	1	0	1	1	0	0	0	0	0	0	0	0	0
gene-L0Y14_RS05025	0	1	1	1	1	0	0	0	1	0	1	0	0	0
gene-L0Y14_RS01255	0	0	0	0	1	0	0	0	0	0	0	0	0	0
gene-L0Y14_RS05065	0	1	0	1	1	0	0	0	1	0	1	0	0	0
gene-L0Y14_RS05050	0	1	1	1	1	0	0	0	0	0	1	0	0	0
gene-L0Y14_RS05015	0	1	0	1	1	0	0	0	1	0	1	0	0	0
gene-L0Y14_RS05055	0	1	1	1	1	0	0	0	1	0	1	0	0	0
gene-L0Y14_RS05040	0	1	0	1	1	0	0	0	1	0	1	0	0	0
gene-L0Y14_RS05035	0	1	1	1	1	0	0	0	1	0	1	0	0	0
gene-L0Y14_RS15970	0	0	0	0	1	0	0	0	0	0	0	0	0	0
gene-L0Y14_RS00320	0	0	0	0	0	0	1	1	0	0	0	0	0	0
gene-L0Y14_RS15910	0	0	0	0	0	0	1	1	0	0	0	0	0	0
gene-L0Y14_RS11390	0	0	0	0	0	0	0	1	0	0	0	0	0	0
gene-L0Y14_RS02660	0	0	0	0	0	0	1	1	0	0	0	0	0	0
gene-L0Y14_RS00145	0	0	0	0	0	0	1	1	0	0	0	0	0	0
gene-L0Y14_RS11920	0	0	0	0	0	0	1	1	0	0	0	0	0	0
gene-L0Y14_RS02170	0	0	0	0	0	0	0	1	0	0	0	0	1	0
gene-L0Y14_RS10890	0	0	0	0	0	0	1	1	0	0	0	0	0	0
gene-L0Y14_RS09310	0	0	0	0	0	0	1	1	0	0	0	0	0	0
gene-L0Y14_RS02875	0	0	0	0	0	0	1	1	0	0	0	0	0	0
gene-L0Y14_RS11105	0	0	0	0	0	0	1	1	0	0	0	0	0	0
gene-L0Y14_RS04025	0	0	0	0	0	0	0	1	0	0	0	0	0	0
gene-L0Y14_RS11680	0	0	0	0	0	0	1	1	0	0	0	0	0	0
gene-L0Y14_RS01205	0	0	0	0	0	0	1	1	0	0	0	0	1	0
gene-L0Y14_RS00755	0	0	0	0	0	0	1	1	0	0	0	0	0	0
gene-L0Y14_RS02325	0	0	0	0	0	0	1	1	0	0	0	0	0	0
gene-L0Y14_RS07220	0	0	0	0	0	0	1	1	0	0	0	0	0	0
gene-L0Y14_RS02670	0	0	0	0	0	0	1	1	0	0	0	0	0	0
gene-L0Y14_RS04000	0	0	0	0	0	0	1	1	0	0	0	0	0	0
gene-L0Y14_RS13185	0	0	0	0	0	0	1	1	0	0	0	0	1	0
gene-L0Y14_RS05210	0	0	0	0	0	0	1	1	0	0	0	0	0	0
gene-L0Y14_RS02675	0	0	0	0	0	0	0	1	0	0	0	0	0	0
gene-L0Y14_RS12750	0	0	0	0	0	0	0	1	0	0	0	0	1	0
gene-L0Y14_RS14845	0	0	0	0	0	0	1	1	0	0	0	0	0	0
gene-L0Y14_RS15795	0	0	0	0	0	0	0	1	0	0	0	0	0	0
gene-L0Y14_RS03160	0	0	0	0	0	0	1	1	0	0	0	0	0	0
gene-L0Y14_RS09295	0	0	0	0	0	0	1	1	0	0	0	0	0	0
gene-L0Y14_RS10120	0	0	0	0	0	0	1	1	0	0	0	0	0	0
gene-L0Y14_RS13990	0	0	0	0	0	0	1	1	0	0	0	0	0	0
gene-L0Y14_RS08520	0	0	0	0	0	0	1	1	0	0	0	0	1	0
gene-L0Y14_RS01080	0	0	0	0	0	0	1	1	0	0	0	0	1	0
gene-L0Y14_RS08840	0	0	0	0	0	0	1	1	0	0	0	0	0	0
gene-L0Y14_RS01210	0	0	0	0	0	0	1	1	0	0	0	0	1	0
gene-L0Y14_RS13590	0	0	0	0	0	0	1	1	0	0	0	0	0	0
gene-L0Y14_RS07425	0	0	0	0	0	0	1	1	0	0	0	0	0	0
gene-L0Y14_RS16210	0	0	0	0	0	0	1	1	0	0	0	0	0	0
gene-L0Y14_RS01220	0	0	0	0	0	0	1	1	0	0	0	0	1	0
gene-L0Y14_RS03325	0	0	0	0	0	0	0	1	0	0	0	0	1	0
gene-L0Y14_RS09305	0	0	0	0	0	0	1	1	0	0	0	0	0	0
gene-L0Y14_RS13910	0	0	0	0	0	0	1	1	0	0	0	0	0	0
gene-L0Y14_RS04090	0	0	0	0	0	0	1	1	0	0	0	0	0	0
gene-L0Y14_RS00140	0	0	0	0	0	0	1	1	0	0	0	0	0	0
gene-L0Y14_RS00900	1	0	0	0	0	0	0	0	0	0	0	0	0	0
gene-L0Y14_RS00895	1	0	0	0	0	0	0	0	0	0	0	0	0	0
gene-L0Y14_RS04080	1	0	0	0	0	0	0	0	0	0	0	0	0	0
gene-L0Y14_RS00475	1	0	0	0	0	0	0	0	0	0	0	0	0	0
gene-L0Y14_RS08740	1	0	0	0	0	0	0	0	0	0	0	0	0	0
gene-L0Y14_RS11445	1	0	0	0	0	0	0	0	0	0	0	0	0	0
gene-L0Y14_RS10575	1	0	0	0	0	0	0	0	0	0	0	0	0	0
gene-L0Y14_RS05105	1	0	0	0	0	0	0	0	0	0	0	0	0	0
gene-L0Y14_RS01555	1	0	0	0	0	0	0	0	0	0	0	0	0	0
gene-L0Y14_RS05465	1	0	0	0	0	0	0	0	0	0	0	0	0	0
gene-L0Y14_RS02690	1	0	0	0	0	0	0	0	0	0	0	0	0	0
gene-L0Y14_RS10790	1	0	0	0	0	0	0	0	0	0	0	0	0	0
gene-L0Y14_RS00050	1	0	0	0	0	0	0	0	0	0	0	0	0	0
gene-L0Y14_RS01600	1	0	0	0	0	0	0	0	0	0	0	0	0	0
gene-L0Y14_RS05100	1	0	0	0	0	0	0	0	0	0	0	0	0	0
gene-L0Y14_RS12505	1	0	0	0	0	0	0	0	0	0	0	0	0	0
gene-L0Y14_RS09210	1	0	0	0	0	0	0	0	0	0	0	0	0	0
gene-L0Y14_RS14110	1	0	0	0	0	0	0	0	0	0	0	0	0	0
gene-L0Y14_RS08355	1	0	0	0	0	0	0	0	0	0	0	0	0	0
gene-L0Y14_RS01900	1	0	0	0	0	0	0	0	0	0	0	0	0	0
gene-L0Y14_RS10860	1	0	0	0	0	0	0	0	0	0	0	0	0	0
gene-L0Y14_RS15105	1	0	0	0	0	0	0	0	0	0	0	0	0	0
gene-L0Y14_RS15170	1	0	0	0	0	0	0	0	0	0	0	0	0	0
gene-L0Y14_RS10110	1	0	0	0	0	0	0	0	0	0	0	0	0	0
gene-L0Y14_RS01835	1	0	0	0	0	0	0	0	0	0	0	0	0	0
gene-L0Y14_RS04800	1	0	0	0	0	0	0	0	0	0	0	0	0	0
gene-L0Y14_RS12940	1	0	0	0	0	0	0	0	0	0	0	0	0	0
gene-L0Y14_RS07735	1	0	0	0	0	0	0	0	0	0	0	0	0	0
gene-L0Y14_RS03295	1	0	0	0	0	0	0	0	0	0	0	0	0	0
gene-L0Y14_RS14990	1	0	0	0	0	0	0	0	0	0	0	0	0	0
gene-L0Y14_RS15715	1	0	0	0	0	0	0	0	0	0	0	0	0	0
gene-L0Y14_RS11925	1	0	0	0	0	0	0	0	0	0	0	0	0	0
gene-L0Y14_RS06365	1	0	0	0	0	0	0	0	0	0	0	0	0	0
gene-L0Y14_RS15330	1	0	0	0	0	0	0	0	0	0	0	0	0	0
gene-L0Y14_RS03285	1	0	0	0	0	0	0	0	0	0	0	0	0	0
gene-L0Y14_RS00300	1	0	0	0	0	0	0	0	0	0	0	0	0	0
gene-L0Y14_RS03085	1	0	0	0	0	0	0	0	0	0	0	0	0	0
gene-L0Y14_RS13580	1	0	0	0	0	0	0	0	0	0	0	0	0	0
gene-L0Y14_RS04550	1	0	0	0	0	0	0	0	0	0	0	0	0	0
gene-L0Y14_RS10850	1	0	0	0	0	0	0	0	0	0	0	0	0	0
gene-L0Y14_RS12135	1	0	0	0	0	0	0	0	0	0	0	0	0	0
gene-L0Y14_RS07720	1	0	0	0	0	0	0	0	0	0	0	0	0	0
gene-L0Y14_RS15490	1	0	0	0	0	0	0	0	0	0	0	0	0	0
gene-L0Y14_RS10490	1	0	0	0	0	0	0	0	0	0	0	0	0	0
gene-L0Y14_RS10740	1	0	0	0	0	0	0	0	0	0	0	0	0	0
gene-L0Y14_RS08495	1	0	0	0	0	0	0	0	0	0	0	0	0	0
gene-L0Y14_RS02605	1	0	0	0	0	0	0	0	0	0	0	0	0	0
gene-L0Y14_RS01805	1	0	0	0	0	0	0	0	0	0	0	0	0	0
gene-L0Y14_RS06860	1	0	0	0	0	0	0	0	0	0	0	0	0	0
gene-L0Y14_RS03950	1	0	0	0	0	0	0	0	0	0	0	0	0	0
gene-L0Y14_RS03025	1	0	0	0	0	0	0	0	0	0	0	0	0	0
gene-L0Y14_RS09785	1	0	0	0	0	0	0	0	0	0	0	0	0	0
gene-L0Y14_RS12145	1	0	0	0	0	0	0	0	0	0	0	0	0	0
gene-L0Y14_RS11820	1	0	0	0	0	0	0	0	0	0	0	0	0	0
gene-L0Y14_RS12185	1	0	0	0	0	0	0	0	0	0	0	0	0	0
gene-L0Y14_RS15955	1	0	0	0	0	0	0	0	0	0	0	0	0	0
gene-L0Y14_RS16160	1	0	0	0	0	0	0	0	0	0	0	0	0	0
gene-L0Y14_RS04665	1	0	0	0	0	0	0	0	0	0	0	0	0	0
gene-L0Y14_RS00705	1	0	0	0	0	0	0	0	0	0	0	0	0	0
gene-L0Y14_RS05695	1	0	0	0	0	0	0	0	0	0	0	0	0	0
gene-L0Y14_RS11185	1	0	0	0	0	0	0	0	0	0	0	0	0	0
gene-L0Y14_RS10560	1	0	0	0	0	0	0	0	0	0	0	0	0	0
gene-L0Y14_RS10320	1	0	0	0	0	0	0	0	0	0	0	0	0	0
gene-L0Y14_RS00505	0	1	0	1	0	0	0	0	0	0	0	0	0	0
gene-L0Y14_RS00575	0	1	0	1	0	0	0	0	0	0	0	0	0	0
gene-L0Y14_RS09095	0	1	0	1	0	0	0	0	0	0	0	0	0	0
gene-L0Y14_RS08335	0	1	0	1	0	0	0	0	0	0	0	0	0	0
gene-L0Y14_RS11960	0	1	0	1	0	0	0	0	0	0	0	0	0	0
gene-L0Y14_RS06890	0	1	0	1	0	0	0	0	0	0	0	0	0	0
gene-L0Y14_RS10730	0	1	0	1	0	0	0	0	0	0	0	0	0	0
gene-L0Y14_RS12725	0	1	0	1	0	0	0	0	0	0	0	0	0	0
gene-L0Y14_RS03985	0	1	0	1	0	0	0	0	0	0	0	0	0	0
gene-L0Y14_RS10015	0	1	0	1	0	0	0	0	0	0	0	0	0	0
gene-L0Y14_RS00550	0	1	0	1	0	0	0	0	0	0	0	0	0	0
gene-L0Y14_RS14390	0	1	0	1	0	0	0	0	0	0	0	0	0	0
gene-L0Y14_RS06315	0	1	0	1	0	0	0	0	0	0	0	0	0	0
gene-L0Y14_RS02620	0	1	0	1	0	0	0	0	0	0	0	0	0	0
gene-L0Y14_RS10310	0	1	0	1	0	0	0	0	0	0	0	0	0	0
gene-L0Y14_RS11165	0	1	0	1	0	0	0	0	0	0	0	0	0	0
gene-L0Y14_RS03060	0	1	0	1	0	0	0	0	0	0	0	0	0	0
gene-L0Y14_RS14445	0	1	0	1	0	0	0	0	0	0	0	0	0	0
gene-L0Y14_RS15065	0	1	0	1	0	0	0	0	0	0	0	0	0	0
gene-L0Y14_RS07890	0	1	0	1	0	0	0	0	0	0	0	0	0	0
gene-L0Y14_RS06895	0	1	0	1	0	0	0	0	0	0	0	0	0	0
gene-L0Y14_RS07645	0	1	0	1	0	0	0	0	0	0	0	0	0	0
gene-L0Y14_RS06570	0	1	0	1	0	0	0	0	0	0	0	0	0	0
gene-L0Y14_RS06910	0	1	0	1	0	0	0	0	0	0	0	0	0	0
gene-L0Y14_RS00560	0	1	0	1	0	0	0	0	0	0	0	0	0	0
gene-L0Y14_RS06590	0	1	0	1	0	0	0	0	0	0	0	0	0	0
gene-L0Y14_RS06905	0	1	0	1	0	0	0	0	0	0	0	0	0	0
gene-L0Y14_RS12510	0	1	0	1	0	0	0	0	0	0	0	0	0	0
gene-L0Y14_RS06550	0	1	0	1	0	0	0	0	0	0	0	0	0	0
gene-L0Y14_RS14120	0	1	0	1	0	0	0	0	0	0	0	0	0	0
gene-L0Y14_RS13260	0	1	0	1	0	0	0	0	0	0	0	0	0	0
gene-L0Y14_RS06595	0	1	0	1	0	0	0	0	0	0	0	0	0	0
gene-L0Y14_RS03920	0	1	0	1	0	0	0	0	0	0	0	0	0	0
gene-L0Y14_RS07675	0	1	0	1	0	0	0	0	0	0	0	0	0	0
gene-L0Y14_RS14240	0	1	0	1	0	0	0	0	0	0	0	0	0	0
gene-L0Y14_RS02450	0	1	0	1	0	0	0	0	0	0	0	0	0	0
gene-L0Y14_RS00510	0	1	0	1	0	0	0	0	0	0	0	0	0	0
gene-L0Y14_RS07780	0	1	0	1	0	0	0	0	0	0	0	0	0	0
gene-L0Y14_RS04265	0	1	0	1	0	0	0	0	0	0	0	0	0	0
gene-L0Y14_RS13250	0	1	0	1	0	0	0	0	0	0	0	0	0	0
gene-L0Y14_RS11955	0	1	0	1	0	0	0	0	0	0	0	0	0	0
gene-L0Y14_RS09895	0	1	0	1	0	0	0	0	0	0	0	0	0	0
gene-L0Y14_RS06600	0	1	0	1	0	0	0	0	0	0	0	0	0	0
gene-L0Y14_RS02930	0	1	0	1	0	0	0	0	0	0	0	0	0	0
gene-L0Y14_RS06800	0	1	0	1	0	0	0	0	0	0	0	0	0	0
gene-L0Y14_RS11970	0	1	0	1	0	0	0	0	0	0	0	0	0	0
gene-L0Y14_RS00555	0	1	0	1	0	0	0	0	0	0	0	0	0	0
gene-L0Y14_RS01265	0	1	0	1	0	0	0	0	0	0	0	0	0	0
gene-L0Y14_RS01260	0	1	0	1	0	0	0	0	0	0	0	0	0	0
gene-L0Y14_RS07355	0	1	0	1	0	0	0	0	0	0	0	0	0	0
gene-L0Y14_RS08330	0	1	0	1	0	0	0	0	0	0	0	0	0	0
gene-L0Y14_RS03520	0	1	0	1	0	0	0	0	0	0	0	0	0	0
gene-L0Y14_RS02070	0	1	0	1	0	0	0	0	0	0	0	0	0	0
gene-L0Y14_RS15750	0	1	0	1	0	0	0	0	0	0	0	0	0	0
gene-L0Y14_RS03065	0	1	0	1	0	0	0	0	0	0	0	0	0	0
gene-L0Y14_RS02775	0	1	0	1	0	0	0	0	0	0	0	0	0	0
gene-L0Y14_RS00570	0	1	0	1	0	0	0	0	0	0	0	0	0	0
gene-L0Y14_RS07665	0	1	0	1	0	0	0	0	0	0	0	0	0	0
gene-L0Y14_RS15635	0	1	0	1	0	0	0	0	0	0	0	0	0	0
gene-L0Y14_RS00545	0	1	0	1	0	0	0	0	0	0	0	0	0	0

## Sheet: readme
These data represent the results from analyzing the first neighbors from the WGCNA co-expression analysis done with the metatranscriptmes of the Candidatus Endoriftia persephone symbiont samples from symbiont bearing trophosome tissue of the hydrothermal vent tubeworms Riftia pachyptila incubated under high pressure and varying amounts of sulfide, oxygen, hydrogen and nitrate
locus_IDs are the locus IDs from the genome GCF_023733635.1 in NCBI
These are binary count files, 1 indicating presence, 0 indicating null. The first neighbors were determined using Cytoscape, such that there is a "1" in genes that were found to be first neighbors to the categories indicated by the column. NOTE: this inculdes the genes that define each column.
