# Supplementary material for: Co-expression analysis reveals distinct alliances around two carbon fixation pathways in hydrothermal vent symbionts
Source: Nat Microbiol. 2024 Jun 5;9(6):1526–39. doi: 10.1038/s41564-024-01704-y (PMC11636981; doi:10.1038/s41564-024-01704-y)
Supplement: Supplementary file 6 — DE expression patterns and the COG frequency table used to make the figure. [file 41564_2024_1704_MOESM6_ESM.xlsx]

## Sheet: EXT.dataFig2
COG_Functional_Category	locus_ID	accession	logFC	AveExpr	t	P.value	adj.P.Val	B	comparison
C	gene-L0Y14_RS00100	WP_005958775.1	-1.55399	7.14112	-3.25926	0.00295816	0.0444432	-1.81004	LO_vs_HO_H2_noN
C	gene-L0Y14_RS00100	WP_005958775.1	-1.66762	7.14112	-3.30015	0.00266614	0.0212408	-1.69601	LO_vs_HO_HS_N
C	gene-L0Y14_RS00100	WP_005958775.1	-2.07575	7.14112	-3.8099	0.000708622	0.00710968	-0.434965	SW_vs_HS_noN_HO
C	gene-L0Y14_RS00100	WP_005958775.1	-2.22014	7.14112	-3.9631	0.000471825	0.00974691	-0.0383829	SW_vs_LS_noN_HO
C	gene-L0Y14_RS00365	WP_005965491.1	-2.12316	5.11402	-3.17041	0.00370249	0.0197718	-1.89771	H2_vs_HS_N_HO
C	gene-L0Y14_RS00365	WP_005965491.1	-2.10365	5.11402	-3.42997	0.00191183	0.0105689	-1.36414	noN_vs_N_HS_HO
C	gene-L0Y14_RS00465	WP_005966427.1	-1.90706	5.89131	-3.09866	0.0044313	0.025863	-2.19017	LS_vs_HS_noN_HO
C	gene-L0Y14_RS00465	WP_005966427.1	-1.32343	5.89131	-2.64849	0.0132029	0.0467914	-3.36568	H2_vs_HS_noN_HO
C	gene-L0Y14_RS00470	WP_005966429.1	-2.28545	10.4326	-3.809	0.000710314	0.0129674	-0.657816	SW_vs_H2_noN_HO
C	gene-L0Y14_RS00580	WP_006475726.1	-2.08915	7.0666	-2.69621	0.0117983	0.0420985	-3.10558	noN_vs_N_HS_HO
C	gene-L0Y14_RS00605	WP_005964529.1	-1.335	9.02658	-2.60547	0.0146013	0.0494501	-3.7056	noN_vs_N_HS_HO
C	gene-L0Y14_RS00605	WP_005964529.1	-2.9301	9.02658	-4.32554	0.000178404	0.00411902	0.754381	SW_vs_H2_noN_HO
C	gene-L0Y14_RS00610	WP_006475721.1	-2.05571	10.3271	-3.82253	0.000685343	0.0190536	-0.668739	LO_vs_HO_H2_noN
C	gene-L0Y14_RS00610	WP_006475721.1	-1.77416	10.3271	-3.01719	0.00542502	0.0337988	-2.56819	LO_vs_HO_HS_N
C	gene-L0Y14_RS00610	WP_006475721.1	-2.88145	10.3271	-6.0175	1.83e-06	0.000132685	5.04974	SW_vs_H2_noN_HO
C	gene-L0Y14_RS00630	WP_006475581.1	-5.7036	6.96995	-2.7878	0.00957354	0.0458246	-2.60595	LS_vs_HS_noN_HO
C	gene-L0Y14_RS00900	WP_005966055.1	-3.45419	12.3498	-3.0531	0.00511763	0.0323327	-2.5136	LO_vs_HO_HS_N
C	gene-L0Y14_RS00900	WP_005966055.1	-3.77695	12.3498	-4.24636	0.000238849	0.00520823	0.320857	SW_vs_H2_noN_HO
C	gene-L0Y14_RS00900	WP_005966055.1	-2.83243	12.3498	-2.88229	0.00774812	0.0420919	-2.98871	SW_vs_HS_noN_HO
C	gene-L0Y14_RS00995	WP_005959157.1	-2.94824	8.29207	-3.52259	0.00150465	0.0217038	-1.09761	SW_vs_H2_noN_HO
C	gene-L0Y14_RS00995	WP_005959157.1	-2.63417	8.29207	-3.06166	0.00485898	0.0302123	-2.18941	SW_vs_HS_noN_HO
C	gene-L0Y14_RS01000	WP_006474367.1	-4.2242	6.8669	-3.73023	0.000874375	0.0149214	-0.582434	SW_vs_H2_noN_HO
C	gene-L0Y14_RS01000	WP_006474367.1	-3.35061	6.8669	-2.89284	0.00735953	0.0407099	-2.4491	SW_vs_HS_noN_HO
C	gene-L0Y14_RS01070	WP_006474354.1	-2.20695	5.2308	-2.82847	0.00860158	0.0457199	-2.52028	LO_vs_HO_HS_N
C	gene-L0Y14_RS01285	WP_005961934.1	-1.83128	8.00849	-4.89382	3.82e-05	0.000850229	2.09293	LS_vs_HS_noN_HO
C	gene-L0Y14_RS01285	WP_005961934.1	-2.31533	8.00849	-4.80904	4.81e-05	0.00154277	1.98717	LO_vs_HO_HS_N
C	gene-L0Y14_RS01285	WP_005961934.1	-1.98646	8.00849	-5.24562	1.47e-05	0.000377506	3.03438	H2_vs_HS_N_HO
C	gene-L0Y14_RS01285	WP_005961934.1	-2.55634	8.00849	-7.44562	4.48e-08	3.27e-06	8.63109	H2_vs_HS_noN_HO
C	gene-L0Y14_RS01285	WP_005961934.1	-1.38068	8.00849	-3.61096	0.0011954	0.0283511	-1.03843	H2_vs_LS_N_HO
C	gene-L0Y14_RS01285	WP_005961934.1	-3.50089	8.00849	-5.98949	1.98e-06	0.000112854	4.97639	SW_vs_HS_noN_HO
C	gene-L0Y14_RS01290	WP_005961932.1	-2.03415	8.96429	-4.4182	0.00013889	0.00214834	0.84382	LS_vs_HS_noN_HO
C	gene-L0Y14_RS01290	WP_005961932.1	-2.13457	8.96429	-3.81393	0.000701113	0.00840914	-0.582144	LO_vs_HO_HS_N
C	gene-L0Y14_RS01290	WP_005961932.1	-2.20972	8.96429	-4.83225	4.52e-05	0.000869999	1.93519	H2_vs_HS_N_HO
C	gene-L0Y14_RS01290	WP_005961932.1	-2.67603	8.96429	-6.80197	2.32e-07	1.22e-05	6.98718	H2_vs_HS_noN_HO
C	gene-L0Y14_RS01290	WP_005961932.1	-1.74406	8.96429	-3.78052	0.000765825	0.0225589	-0.634466	H2_vs_LS_N_HO
C	gene-L0Y14_RS01290	WP_005961932.1	-3.35125	8.96429	-5.95144	2.19e-06	0.000118478	4.92419	SW_vs_HS_noN_HO
C	gene-L0Y14_RS01380	WP_005961889.1	-3.49693	3.86725	-2.9883	0.00582578	0.0355738	-2.19761	LO_vs_HO_HS_N
C	gene-L0Y14_RS01600	WP_005960834.1	-2.85268	4.73512	-3.74271	0.000846117	0.00691877	-0.552349	H2_vs_HS_N_HO
C	gene-L0Y14_RS01600	WP_005960834.1	-2.1256	4.73512	-3.59895	0.0012335	0.00779312	-0.966258	noN_vs_N_HS_HO
C	gene-L0Y14_RS01985	WP_006473537.1	-5.24513	7.79209	-5.70319	5.02e-06	0.000281719	4.10134	LS_vs_HS_noN_HO
C	gene-L0Y14_RS01985	WP_006473537.1	-6.06309	7.79209	-7.2431	9.86e-08	5.84e-06	7.89192	H2_vs_HS_noN_HO
C	gene-L0Y14_RS01985	WP_006473537.1	-6.36729	7.79209	-5.70225	5.04e-06	0.000210869	4.15127	SW_vs_HS_noN_HO
C	gene-L0Y14_RS01995	WP_006473539.1	-3.57906	6.80163	-5.43959	8.68e-06	0.000400906	3.53669	LS_vs_HS_noN_HO
C	gene-L0Y14_RS01995	WP_006473539.1	-4.51384	6.80163	-7.18617	8.64e-08	5.22e-06	8.00045	H2_vs_HS_noN_HO
C	gene-L0Y14_RS01995	WP_006473539.1	-5.20623	6.80163	-5.40628	9.5e-06	0.000335809	3.53874	SW_vs_HS_noN_HO
C	gene-L0Y14_RS02000	WP_006473540.1	-2.72594	6.61514	-3.82449	0.00068345	0.00638701	-0.67309	LS_vs_HS_noN_HO
C	gene-L0Y14_RS02000	WP_006473540.1	-3.6123	6.61514	-5.00219	2.86e-05	0.000490655	2.37185	H2_vs_HS_noN_HO
C	gene-L0Y14_RS02000	WP_006473540.1	-4.42394	6.61514	-3.99377	0.000435967	0.0048131	0.00175774	SW_vs_HS_noN_HO
C	gene-L0Y14_RS02445	WP_005962872.1	-2.41058	6.61225	-3.46763	0.0017348	0.00983465	-1.25241	noN_vs_N_HS_HO
C	gene-L0Y14_RS03030	WP_240991743.1	-2.03073	6.78701	-4.08804	0.000337917	0.00283975	0.209069	noN_vs_N_HS_HO
C	gene-L0Y14_RS03295	WP_006474302.1	-3.61929	3.73183	-3.02401	0.00533432	0.0333661	-2.13387	LO_vs_HO_HS_N
C	gene-L0Y14_RS03330	WP_006474297.1	-1.14647	6.81451	-2.68053	0.0122437	0.0443941	-3.20288	H2_vs_HS_noN_HO
C	gene-L0Y14_RS03485	WP_006474275.1	-1.4958	8.64881	-3.58846	0.00126771	0.015796	-1.25945	H2_vs_LS_noN_HO
C	gene-L0Y14_RS03840	WP_039960560.1	-2.48426	8.51526	-3.03851	0.00514625	0.0324483	-2.35948	LO_vs_HO_HS_N
C	gene-L0Y14_RS03840	WP_039960560.1	-1.71546	8.51526	-2.93948	0.00656775	0.0305522	-2.82551	H2_vs_HS_N_HO
C	gene-L0Y14_RS03985	WP_006474593.1	-4.84188	3.20435	-3.38441	0.00214948	0.0116168	-1.36234	noN_vs_N_HS_HO
C	gene-L0Y14_RS04000	WP_005960029.1	-2.65165	9.60653	-4.52698	0.000103454	0.00174885	1.17142	LS_vs_HS_noN_HO
C	gene-L0Y14_RS04000	WP_005960029.1	-2.6289	9.60653	-5.01628	2.74e-05	0.000475067	2.37189	H2_vs_HS_noN_HO
C	gene-L0Y14_RS04000	WP_005960029.1	-3.33992	9.60653	-5.85334	2.85e-06	0.00111713	4.67442	noN_vs_N_H2_HO
C	gene-L0Y14_RS04000	WP_005960029.1	-3.60487	9.60653	-6.23513	1.03e-06	5.7e-05	5.61034	noN_vs_N_LS_HO
C	gene-L0Y14_RS04120	WP_005959990.1	-3.43516	7.80009	-3.2686	0.00288891	0.0221789	-1.72024	LO_vs_HO_HS_N
C	gene-L0Y14_RS04120	WP_005959990.1	-2.56119	7.80009	-3.78369	0.000759431	0.00635897	-0.73011	H2_vs_HS_N_HO
C	gene-L0Y14_RS04145	WP_005966455.1	-1.24176	9.26548	-3.96723	0.00046666	0.0225433	-0.236296	noN_vs_N_H2_HO
C	gene-L0Y14_RS04180	WP_251859259.1	-1.06487	7.47227	-3.13604	0.00403596	0.0242776	-2.35135	LS_vs_HS_noN_HO
C	gene-L0Y14_RS04180	WP_251859259.1	-1.35242	7.47227	-4.35985	0.000162617	0.0017827	0.619135	H2_vs_HS_noN_HO
C	gene-L0Y14_RS04180	WP_251859259.1	-1.51901	7.47227	-3.47521	0.00170115	0.0137972	-1.34611	SW_vs_HS_noN_HO
C	gene-L0Y14_RS04435	WP_005962988.1	-1.36137	8.95838	-4.12826	0.000303378	0.0028693	-0.0382073	H2_vs_HS_noN_HO
C	gene-L0Y14_RS04435	WP_005962988.1	-2.01005	8.95838	-5.23673	1.5e-05	0.00204484	3.0913	H2_vs_LS_N_HO
C	gene-L0Y14_RS04435	WP_005962988.1	-2.25574	8.95838	-6.05388	1.66e-06	0.000237572	5.14518	H2_vs_LS_noN_HO
C	gene-L0Y14_RS04440	WP_005962991.1	-1.17617	7.84359	-3.11452	0.00425933	0.0205127	-2.46339	H2_vs_HS_noN_HO
C	gene-L0Y14_RS04440	WP_005962991.1	-2.36711	7.84359	-5.36982	1.05e-05	0.00164177	3.44877	H2_vs_LS_N_HO
C	gene-L0Y14_RS04440	WP_005962991.1	-2.0783	7.84359	-5.11426	2.1e-05	0.000844708	2.72038	H2_vs_LS_noN_HO
C	gene-L0Y14_RS04455	WP_005963000.1	-1.82045	5.39873	-2.79032	0.00942842	0.0392123	-2.63978	H2_vs_HS_N_HO
C	gene-L0Y14_RS04455	WP_005963000.1	-2.47645	5.39873	-3.78068	0.000765493	0.0225589	-0.522026	H2_vs_LS_N_HO
C	gene-L0Y14_RS04455	WP_005963000.1	-1.49931	5.39873	-3.5198	0.0015156	0.0174962	-1.1924	H2_vs_LS_noN_HO
C	gene-L0Y14_RS04685	WP_005961740.1	-1.65587	11.9999	-4.09016	0.000336003	0.00385054	0.0390384	LS_vs_HS_noN_HO
C	gene-L0Y14_RS04685	WP_005961740.1	-1.59395	11.9999	-4.49867	0.000111704	0.00184725	1.02531	SW_vs_HS_noN_HO
C	gene-L0Y14_RS04705	WP_006475423.1	-2.13047	11.0002	-5.08348	2.28e-05	0.000623021	2.61037	LS_vs_HS_noN_HO
C	gene-L0Y14_RS04705	WP_006475423.1	-1.46479	11.0002	-3.61075	0.00119606	0.0266356	-1.20292	LO_vs_HO_H2_noN
C	gene-L0Y14_RS04705	WP_006475423.1	-1.36158	11.0002	-3.96099	0.000474496	0.00409318	-0.48532	H2_vs_HS_noN_HO
C	gene-L0Y14_RS04705	WP_006475423.1	-1.59596	11.0002	-4.2722	0.000206004	0.00280023	0.42541	SW_vs_HS_noN_HO
C	gene-L0Y14_RS04885	WP_251859264.1	-1.22687	7.86739	-4.32677	0.000177812	0.00189908	0.581906	H2_vs_HS_noN_HO
C	gene-L0Y14_RS05000	WP_005961572.1	-1.03316	8.30739	-2.64334	0.0133637	0.046521	-3.60645	noN_vs_N_HS_HO
C	gene-L0Y14_RS05005	WP_005961574.1	-1.20912	9.78747	-3.23919	0.00311259	0.0342931	-2.18067	noN_vs_N_LS_HO
C	gene-L0Y14_RS05005	WP_005961574.1	-2.16276	9.78747	-5.1918	1.7e-05	0.000721271	2.96554	SW_vs_H2_noN_HO
C	gene-L0Y14_RS05005	WP_005961574.1	-1.55897	9.78747	-3.53227	0.00146733	0.0123523	-1.29509	SW_vs_HS_noN_HO
C	gene-L0Y14_RS05010	WP_240991663.1	-2.15274	10.0133	-4.7344	5.89e-05	0.00179242	1.75178	SW_vs_H2_noN_HO
C	gene-L0Y14_RS05015	WP_006474950.1	-1.62832	10.671	-3.73985	0.000852499	0.00584464	-1.02823	noN_vs_N_HS_HO
C	gene-L0Y14_RS05015	WP_006474950.1	-1.91684	10.671	-4.3701	0.000158176	0.00373437	0.718039	SW_vs_H2_noN_HO
C	gene-L0Y14_RS05020	WP_005961580.1	-2.30217	10.114	-5.85303	2.85e-06	8.34e-05	4.53873	noN_vs_N_HS_HO
C	gene-L0Y14_RS05020	WP_005961580.1	-1.53107	10.114	-3.71121	0.000919248	0.0152722	-0.927305	SW_vs_H2_noN_HO
C	gene-L0Y14_RS05025	WP_006474948.1	-2.11889	10.6449	-5.35478	1.09e-05	0.000211736	3.21054	noN_vs_N_HS_HO
C	gene-L0Y14_RS05025	WP_006474948.1	-1.95223	10.6449	-4.8636	4.15e-05	0.00141549	2.01643	SW_vs_H2_noN_HO
C	gene-L0Y14_RS05030	WP_005961584.1	-2.51673	11.8697	-6.13866	1.33e-06	5.35e-05	5.29221	noN_vs_N_HS_HO
C	gene-L0Y14_RS05030	WP_005961584.1	-1.65521	11.8697	-4.37871	0.000154537	0.0036761	0.695847	SW_vs_H2_noN_HO
C	gene-L0Y14_RS05035	WP_005961586.1	-2.91408	10.2494	-6.43588	6.05e-07	2.92e-05	6.07058	noN_vs_N_HS_HO
C	gene-L0Y14_RS05035	WP_005961586.1	-1.71171	10.2494	-3.69992	0.000946909	0.0156489	-0.960893	SW_vs_H2_noN_HO
C	gene-L0Y14_RS05040	WP_005961588.1	-2.18746	7.78878	-3.81515	0.000698847	0.00499859	-0.611567	noN_vs_N_HS_HO
C	gene-L0Y14_RS05045	WP_006474946.1	-2.91771	9.1584	-5.61886	5.35e-06	0.00013224	3.98144	noN_vs_N_HS_HO
C	gene-L0Y14_RS05050	WP_005961591.1	-3.6165	7.56181	-3.97428	0.000457972	0.00357224	-0.0808831	noN_vs_N_HS_HO
C	gene-L0Y14_RS05060	WP_006474943.1	-3.52195	10.4797	-6.55822	4.39e-07	2.33e-05	6.39808	noN_vs_N_HS_HO
C	gene-L0Y14_RS05060	WP_006474943.1	-1.76922	10.4797	-3.41507	0.00198659	0.025795	-1.68418	SW_vs_H2_noN_HO
C	gene-L0Y14_RS05065	WP_005965025.1	-3.17327	10.2712	-5.6201	5.33e-06	0.00013224	3.9341	noN_vs_N_HS_HO
C	gene-L0Y14_RS05065	WP_005965025.1	-1.89531	10.2712	-3.32844	0.00248055	0.0299574	-1.88136	SW_vs_H2_noN_HO
C	gene-L0Y14_RS05250	WP_039960753.1	-3.78192	4.10768	-3.26454	0.00291886	0.0301487	-1.67536	H2_vs_LS_noN_HO
C	gene-L0Y14_RS05265	WP_050799384.1	-4.4365	4.43231	-4.23661	0.00022673	0.00485302	0.617649	H2_vs_LS_noN_HO
C	gene-L0Y14_RS05540	WP_006474188.1	-3.97827	2.88198	-4.0574	0.000366798	0.00301504	0.124139	noN_vs_N_HS_HO
C	gene-L0Y14_RS05625	WP_006474175.1	-3.12538	1.91837	-3.61966	0.00116857	0.0147361	-0.834863	H2_vs_LS_noN_HO
C	gene-L0Y14_RS06035	WP_005966739.1	-3.3524	5.43381	-3.48103	0.00167572	0.0313735	-1.15461	LO_vs_HO_H2_noN
C	gene-L0Y14_RS06035	WP_005966739.1	-3.38964	5.43381	-3.07215	0.00473391	0.0306545	-2.03356	LO_vs_HO_HS_N
C	gene-L0Y14_RS06035	WP_005966739.1	-2.67744	5.43381	-3.70376	0.000937425	0.00741439	-0.720505	H2_vs_HS_N_HO
C	gene-L0Y14_RS06035	WP_005966739.1	-2.83716	5.43381	-4.11034	0.000318309	0.00275342	0.241882	noN_vs_N_HS_HO
C	gene-L0Y14_RS06180	WP_006474018.1	-1.98804	6.94437	-5.02827	2.65e-05	0.000418244	2.56088	noN_vs_N_HS_HO
C	gene-L0Y14_RS06185	WP_005965573.1	-1.24693	6.69127	-3.86046	0.000619839	0.00454741	-0.459385	noN_vs_N_HS_HO
C	gene-L0Y14_RS06200	WP_006474021.1	-1.05037	5.10611	-3.05493	0.00494088	0.0377372	-2.36393	LS_vs_HS_N_HO
C	gene-L0Y14_RS06200	WP_006474021.1	-1.82678	5.10611	-3.00417	0.00560228	0.027105	-2.31555	H2_vs_HS_N_HO
C	gene-L0Y14_RS06295	WP_005963991.1	-1.38531	6.28071	-5.38186	1.02e-05	0.00077742	3.4692	LS_vs_HS_N_HO
C	gene-L0Y14_RS06295	WP_005963991.1	-1.46714	6.28071	-3.95902	0.000476988	0.00369813	-0.177363	noN_vs_N_HS_HO
C	gene-L0Y14_RS06305	WP_006474044.1	-2.03658	4.67075	-3.1055	0.00435637	0.019676	-2.01592	noN_vs_N_HS_HO
C	gene-L0Y14_RS06315	WP_006474046.1	-2.16511	7.21306	-4.44561	0.000128961	0.00137734	1.05074	noN_vs_N_HS_HO
C	gene-L0Y14_RS06635	WP_005964373.1	-1.72718	2.16924	-3.20825	0.00336577	0.0292709	-1.76462	LS_vs_HS_N_HO
C	gene-L0Y14_RS06635	WP_005964373.1	-4.28158	2.16924	-3.80597	0.000716028	0.0190536	-0.569369	LO_vs_HO_H2_noN
C	gene-L0Y14_RS06635	WP_005964373.1	-5.29642	2.16924	-4.41534	0.000139967	0.00298977	0.642124	LO_vs_HO_HS_N
C	gene-L0Y14_RS06635	WP_005964373.1	-4.44011	2.16924	-4.40268	0.000144844	0.00194778	0.80586	H2_vs_HS_N_HO
C	gene-L0Y14_RS06725	WP_006474107.1	-1.31648	8.14392	-5.08301	2.28e-05	0.00132826	2.64731	LS_vs_HS_N_HO
C	gene-L0Y14_RS06725	WP_006474107.1	-1.06531	8.14392	-2.79642	0.00929143	0.0483657	-3.01069	LO_vs_HO_HS_N
C	gene-L0Y14_RS06725	WP_006474107.1	-1.93191	8.14392	-6.32297	8.15e-07	3.76e-05	5.79911	noN_vs_N_HS_HO
C	gene-L0Y14_RS06805	WP_039959688.1	-2.52943	8.77542	-3.1883	0.00353946	0.0254906	-2.06539	LO_vs_HO_HS_N
C	gene-L0Y14_RS06805	WP_039959688.1	-2.53828	8.77542	-4.49407	0.000113104	0.00126387	0.953715	noN_vs_N_HS_HO
C	gene-L0Y14_RS06910	WP_240991642.1	-2.56172	5.52112	-3.79319	0.000740614	0.0195423	-0.513691	LO_vs_HO_H2_noN
C	gene-L0Y14_RS06910	WP_240991642.1	-5.86416	5.52112	-5.36265	1.07e-05	0.000209632	3.1784	noN_vs_N_HS_HO
C	gene-L0Y14_RS06915	WP_005959806.1	-2.59764	5.72788	-3.84245	0.000650141	0.0190536	-0.427283	LO_vs_HO_H2_noN
C	gene-L0Y14_RS06915	WP_005959806.1	-3.08465	5.72788	-3.68691	0.000979818	0.00653212	-0.733647	noN_vs_N_HS_HO
C	gene-L0Y14_RS06915	WP_005959806.1	-3.47269	5.72788	-3.58696	0.00127269	0.0195894	-0.907959	SW_vs_H2_noN_HO
C	gene-L0Y14_RS07110	WP_005964713.1	-1.44693	5.9332	-2.80156	0.00917734	0.0384225	-2.8695	H2_vs_HS_N_HO
C	gene-L0Y14_RS07110	WP_005964713.1	-1.60416	5.9332	-3.25965	0.00295527	0.0145676	-1.89904	noN_vs_N_HS_HO
C	gene-L0Y14_RS07115	WP_006474694.1	-2.23773	5.2722	-3.91428	0.000537301	0.00852083	-0.172064	H2_vs_LS_noN_HO
C	gene-L0Y14_RS07235	WP_006475764.1	-3.11361	5.43415	-4.10526	0.000331965	0.00777888	0.206273	LS_vs_HS_N_HO
C	gene-L0Y14_RS07235	WP_006475764.1	-3.37033	5.43415	-2.82083	0.00884585	0.0340392	-2.7654	noN_vs_N_HS_HO
C	gene-L0Y14_RS07255	WP_006475761.1	-2.66194	8.62726	-3.27309	0.0028561	0.0190639	-1.87986	LS_vs_HS_noN_HO
C	gene-L0Y14_RS07255	WP_006475761.1	-3.2771	8.62726	-5.99112	1.97e-06	0.000260399	5.01663	LS_vs_HS_N_HO
C	gene-L0Y14_RS07260	WP_006475760.1	-4.64315	10.4262	-5.38133	1.08e-05	0.000433307	3.3701	LS_vs_HS_noN_HO
C	gene-L0Y14_RS07260	WP_006475760.1	-2.89224	10.4262	-4.36587	0.000165447	0.00494767	0.780849	LS_vs_HS_N_HO
C	gene-L0Y14_RS07260	WP_006475760.1	-1.80192	10.4262	-2.76485	0.0101122	0.0385343	-3.40733	H2_vs_HS_noN_HO
C	gene-L0Y14_RS07265	WP_139042046.1	-6.39479	8.95071	-6.03633	1.74e-06	0.000160262	5.09337	LS_vs_HS_noN_HO
C	gene-L0Y14_RS07265	WP_139042046.1	-3.15649	8.95071	-5.7602	3.66e-06	0.000425084	4.42014	LS_vs_HS_N_HO
C	gene-L0Y14_RS07265	WP_139042046.1	-1.87185	8.95071	-2.93169	0.00669407	0.0310021	-2.85554	H2_vs_HS_N_HO
C	gene-L0Y14_RS07265	WP_139042046.1	-3.96644	8.95071	-6.35064	7.57e-07	2.95e-05	5.86806	H2_vs_HS_noN_HO
C	gene-L0Y14_RS07265	WP_139042046.1	-2.28935	8.95071	-3.42378	0.00194257	0.0152492	-1.65407	SW_vs_HS_noN_HO
C	gene-L0Y14_RS07295	WP_005959208.1	-1.71618	10.9716	-3.9529	0.000484826	0.00507451	-0.355542	LS_vs_HS_noN_HO
C	gene-L0Y14_RS07425	WP_006475471.1	-3.65389	9.12367	-7.67137	2.54e-08	7.99e-05	9.16934	noN_vs_N_H2_HO
C	gene-L0Y14_RS07430	WP_005960739.1	-3.39227	7.08529	-5.87635	2.68e-06	0.00111713	4.73502	noN_vs_N_H2_HO
C	gene-L0Y14_RS07435	WP_006475472.1	-2.75316	8.87013	-5.17139	1.8e-05	0.00348053	2.88719	noN_vs_N_H2_HO
C	gene-L0Y14_RS07440	WP_040819914.1	-2.62443	9.53443	-4.2769	0.000203414	0.0141413	0.5546	noN_vs_N_H2_HO
C	gene-L0Y14_RS07465	WP_006475479.1	-5.33773	2.05062	-4.37351	0.000156725	0.00381487	0.861038	H2_vs_LS_noN_HO
C	gene-L0Y14_RS07700	WP_040819323.1	-2.06359	8.02947	-3.42282	0.00194737	0.0436767	-1.58223	noN_vs_N_H2_HO
C	gene-L0Y14_RS07705	WP_005965237.1	-1.89652	6.41755	-4.27639	0.000203692	0.0141413	0.647007	noN_vs_N_H2_HO
C	gene-L0Y14_RS07705	WP_005965237.1	-2.37235	6.41755	-2.90688	0.00711222	0.0287418	-2.42413	noN_vs_N_HS_HO
C	gene-L0Y14_RS08155	WP_251859167.1	-1.33933	8.81341	-4.67903	6.85e-05	0.0014432	1.5065	noN_vs_N_LS_HO
C	gene-L0Y14_RS08160	WP_005959043.1	-1.15504	7.24861	-2.87526	0.00768079	0.0339398	-2.86979	H2_vs_HS_N_HO
C	gene-L0Y14_RS09285	WP_006473711.1	-1.46622	6.32651	-3.01637	0.00543598	0.0264226	-2.41673	H2_vs_HS_N_HO
C	gene-L0Y14_RS09830	WP_240991688.1	-1.6429	7.55627	-4.92618	3.5e-05	0.000520631	2.21394	noN_vs_N_HS_HO
C	gene-L0Y14_RS09965	WP_083825170.1	-4.65933	9.19567	-4.77013	5.58e-05	0.00486518	1.85775	LO_vs_HO_H2_noN
C	gene-L0Y14_RS09965	WP_083825170.1	-2.70663	9.19567	-3.17763	0.00368581	0.0197718	-2.18006	H2_vs_HS_N_HO
C	gene-L0Y14_RS09965	WP_083825170.1	-3.092	9.19567	-3.57783	0.00132869	0.0296339	-1.0766	H2_vs_LS_N_HO
C	gene-L0Y14_RS10035	WP_005961340.1	-1.16736	5.63588	-3.21643	0.00329701	0.0289179	-1.99098	LS_vs_HS_N_HO
C	gene-L0Y14_RS10045	WP_005961342.1	-1.39857	6.61904	-5.71298	4.15e-06	0.000449379	4.2957	LS_vs_HS_N_HO
C	gene-L0Y14_RS10045	WP_005961342.1	-1.35548	6.61904	-3.18449	0.00357358	0.0256774	-1.99927	LO_vs_HO_HS_N
C	gene-L0Y14_RS10045	WP_005961342.1	-1.96891	6.61904	-5.4286	8.94e-06	0.00029082	3.57867	H2_vs_HS_N_HO
C	gene-L0Y14_RS10045	WP_005961342.1	-1.63549	6.61904	-5.11011	2.12e-05	0.000354434	2.68114	noN_vs_N_HS_HO
C	gene-L0Y14_RS10120	WP_040819964.1	-2.12413	7.11184	-3.27628	0.00283306	0.0190639	-1.73607	LS_vs_HS_noN_HO
C	gene-L0Y14_RS10120	WP_040819964.1	-2.15329	7.11184	-3.52248	0.00150511	0.0191338	-1.21091	noN_vs_N_LS_HO
C	gene-L0Y14_RS10400	WP_006475034.1	-4.38106	8.45035	-12.3175	9.61e-13	1.51e-09	18.8043	LS_vs_HS_noN_HO
C	gene-L0Y14_RS10400	WP_006475034.1	-4.0748	8.45035	-13.2234	1.78e-13	2.79e-10	20.6171	H2_vs_HS_noN_HO
C	gene-L0Y14_RS10400	WP_006475034.1	-3.23607	8.45035	-8.8821	1.37e-09	6.16e-07	11.9716	SW_vs_HS_noN_HO
C	gene-L0Y14_RS10510	NA	-2.7101	4.05502	-3.03495	0.00519175	0.0224864	-2.11047	noN_vs_N_HS_HO
C	gene-L0Y14_RS10515	NA	-1.82575	6.53977	-3.36975	0.00223178	0.0380858	-1.53319	LO_vs_HO_H2_noN
C	gene-L0Y14_RS10515	NA	-1.958	6.53977	-3.82193	0.000686426	0.00607149	-0.473365	H2_vs_HS_N_HO
C	gene-L0Y14_RS10515	NA	-2.05207	6.53977	-4.40915	0.000142329	0.00148476	0.937371	noN_vs_N_HS_HO
C	gene-L0Y14_RS10520	NA	-1.55539	6.3324	-3.1628	0.00377397	0.0358014	-2.10697	H2_vs_LS_noN_HO
C	gene-L0Y14_RS10640	WP_006475064.1	-1.63811	7.27422	-3.51156	0.00154835	0.0406458	-1.30465	noN_vs_N_H2_HO
C	gene-L0Y14_RS10645	WP_039960060.1	-1.89202	8.64386	-4.01436	0.00041153	0.0214069	-0.119713	noN_vs_N_H2_HO
C	gene-L0Y14_RS10655	WP_251859302.1	-1.98626	7.53461	-4.41201	0.000141233	0.00160099	0.916778	H2_vs_HS_noN_HO
C	gene-L0Y14_RS10655	WP_251859302.1	-2.89511	7.53461	-6.24749	9.95e-07	0.000208237	5.67348	H2_vs_LS_noN_HO
C	gene-L0Y14_RS10655	WP_251859302.1	-1.69703	7.53461	-3.52238	0.00150549	0.0401135	-1.15552	noN_vs_N_H2_HO
C	gene-L0Y14_RS10690	NA	-1.32616	6.15859	-3.13861	0.00401007	0.0332232	-2.18919	LS_vs_HS_N_HO
C	gene-L0Y14_RS10690	NA	-1.90684	6.15859	-2.8752	0.00768188	0.0306106	-2.72435	noN_vs_N_HS_HO
C	gene-L0Y14_RS10700	WP_005958991.1	-1.80932	7.90868	-4.32276	0.000179746	0.00179746	0.580294	noN_vs_N_HS_HO
C	gene-L0Y14_RS10705	WP_005958990.1	-1.29602	7.4431	-3.00945	0.00552971	0.0234753	-2.63958	noN_vs_N_HS_HO
C	gene-L0Y14_RS10720	WP_006473861.1	-1.65546	7.98708	-4.46518	0.000122306	0.00133812	0.92811	noN_vs_N_HS_HO
C	gene-L0Y14_RS10720	WP_006473861.1	-1.58012	7.98708	-3.10272	0.00438663	0.0450769	-2.13905	SW_vs_H2_noN_HO
C	gene-L0Y14_RS10725	WP_005958985.1	-1.55191	6.44434	-3.63695	0.0011169	0.00721618	-0.956691	noN_vs_N_HS_HO
C	gene-L0Y14_RS10730	WP_005958984.1	-2.41799	13.542	-3.21524	0.00335397	0.0162272	-2.29525	noN_vs_N_HS_HO
C	gene-L0Y14_RS10730	WP_005958984.1	-3.12968	13.542	-4.30556	0.000194465	0.00442477	0.523608	SW_vs_H2_noN_HO
C	gene-L0Y14_RS10810	WP_006473877.1	-1.66608	6.90578	-3.45897	0.00177404	0.0100189	-1.55756	noN_vs_N_HS_HO
C	gene-L0Y14_RS10910	WP_005958942.1	-1.65795	7.5608	-3.70335	0.000938427	0.012539	-0.90741	H2_vs_LS_noN_HO
C	gene-L0Y14_RS10915	WP_005958941.1	-2.75997	4.28871	-3.07192	0.00473665	0.0297462	-2.0285	SW_vs_HS_noN_HO
C	gene-L0Y14_RS10920	WP_005958940.1	-3.04889	5.07749	-4.73255	5.92e-05	0.000852958	1.82582	H2_vs_HS_noN_HO
C	gene-L0Y14_RS10920	WP_005958940.1	-2.26753	5.07749	-3.32043	0.0025318	0.0267672	-1.59511	H2_vs_LS_noN_HO
C	gene-L0Y14_RS10925	WP_240991585.1	-2.27945	3.28629	-3.00887	0.00553762	0.0463683	-2.26345	H2_vs_LS_noN_HO
C	gene-L0Y14_RS10935	WP_006473892.1	-1.96199	6.54921	-4.06693	0.000357567	0.0066831	0.0805248	H2_vs_LS_noN_HO
C	gene-L0Y14_RS10940	WP_005964184.1	-2.95568	4.15706	-4.64314	7.55e-05	0.00103967	1.61692	H2_vs_HS_noN_HO
C	gene-L0Y14_RS10940	WP_005964184.1	-3.09704	4.15706	-4.87035	4.07e-05	0.00133186	2.15815	H2_vs_LS_noN_HO
C	gene-L0Y14_RS10945	WP_081417741.1	-2.57724	5.97862	-4.51276	0.000107518	0.00133867	1.22337	H2_vs_HS_noN_HO
C	gene-L0Y14_RS10945	WP_081417741.1	-2.75712	5.97862	-4.67548	6.91e-05	0.00197379	1.67818	H2_vs_LS_noN_HO
C	gene-L0Y14_RS10955	WP_006473895.1	-4.12062	5.32247	-7.07875	1.14e-07	6.5e-06	7.71761	H2_vs_HS_noN_HO
C	gene-L0Y14_RS10955	WP_006473895.1	-3.7482	5.32247	-6.14346	1.31e-06	0.000235799	5.38501	H2_vs_LS_noN_HO
C	gene-L0Y14_RS10955	WP_006473895.1	-3.56296	5.32247	-4.69318	6.59e-05	0.0013097	1.73747	SW_vs_HS_noN_HO
C	gene-L0Y14_RS10955	WP_006473895.1	-3.19054	5.32247	-4.08595	0.000339811	0.00814509	0.233465	SW_vs_LS_noN_HO
C	gene-L0Y14_RS10960	WP_005964192.1	-3.49115	2.98574	-3.87786	0.000591884	0.00475324	-0.258194	H2_vs_HS_noN_HO
C	gene-L0Y14_RS10960	WP_005964192.1	-4.39619	2.98574	-4.97253	3.08e-05	0.00108817	2.41799	H2_vs_LS_noN_HO
C	gene-L0Y14_RS10960	WP_005964192.1	-3.30805	2.98574	-2.89813	0.00726534	0.0406027	-2.39326	SW_vs_HS_noN_HO
C	gene-L0Y14_RS10960	WP_005964192.1	-4.21309	2.98574	-3.73263	0.000868883	0.0139198	-0.644885	SW_vs_LS_noN_HO
C	gene-L0Y14_RS11505	WP_006473976.1	-2.30464	4.06362	-2.82955	0.00857926	0.0366515	-2.53599	H2_vs_HS_N_HO
C	gene-L0Y14_RS11965	WP_040819862.1	-1.6383	11.6567	-4.13729	0.000296118	0.00259724	-0.00748492	noN_vs_N_HS_HO
C	gene-L0Y14_RS11970	WP_005965512.1	-2.62495	5.99957	-3.93269	0.000511629	0.0169896	-0.208451	LO_vs_HO_H2_noN
C	gene-L0Y14_RS11975	WP_006475391.1	-1.45134	11.7903	-3.73426	0.000865156	0.00590563	-1.04233	noN_vs_N_HS_HO
C	gene-L0Y14_RS11980	WP_005965509.1	-1.68953	11.5161	-4.44132	0.000130467	0.00138869	0.782343	noN_vs_N_HS_HO
C	gene-L0Y14_RS11985	WP_005965508.1	-2.14923	9.95858	-4.71081	6.28e-05	0.000805115	1.5601	noN_vs_N_HS_HO
C	gene-L0Y14_RS11990	WP_005965507.1	-2.21893	12.8223	-5.62292	5.29e-06	0.00013224	3.93214	noN_vs_N_HS_HO
C	gene-L0Y14_RS11995	WP_005965506.1	-1.99518	10.5696	-4.46271	0.000123129	0.00134245	0.868191	noN_vs_N_HS_HO
C	gene-L0Y14_RS12000	WP_005965505.1	-2.16468	11.2179	-5.23769	1.5e-05	0.000273965	2.90677	noN_vs_N_HS_HO
C	gene-L0Y14_RS12005	WP_005965504.1	-2.31562	10.8896	-6.07614	1.57e-06	6.01e-05	5.12663	noN_vs_N_HS_HO
C	gene-L0Y14_RS12005	WP_005965504.1	-1.12895	10.8896	-3.22024	0.00326544	0.0364893	-2.22643	SW_vs_H2_noN_HO
C	gene-L0Y14_RS12010	WP_251859198.1	-2.67012	10.3244	-6.10555	1.45e-06	5.69e-05	5.22132	noN_vs_N_HS_HO
C	gene-L0Y14_RS12015	WP_040819861.1	-2.62655	11.2712	-5.6391	5.06e-06	0.000128521	3.97401	noN_vs_N_HS_HO
C	gene-L0Y14_RS12020	WP_005962054.1	-2.62282	12.199	-5.54247	6.57e-06	0.00015177	3.71555	noN_vs_N_HS_HO
C	gene-L0Y14_RS12025	WP_006475384.1	-2.53391	11.7325	-4.86552	4.13e-05	0.000584672	1.91539	noN_vs_N_HS_HO
C	gene-L0Y14_RS12025	WP_006475384.1	-1.84438	11.7325	-3.74395	0.000843347	0.014496	-0.92692	SW_vs_H2_noN_HO
C	gene-L0Y14_RS12030	WP_006475383.1	-2.87949	11.2532	-5.48909	7.59e-06	0.000165586	3.58785	noN_vs_N_HS_HO
C	gene-L0Y14_RS12035	WP_040819878.1	-2.88046	10.738	-5.41389	9.31e-06	0.000189776	3.40575	noN_vs_N_HS_HO
C	gene-L0Y14_RS12040	WP_040819860.1	-2.94371	10.7709	-5.6383	5.08e-06	0.000128521	3.99152	noN_vs_N_HS_HO
C	gene-L0Y14_RS12045	WP_005962063.1	-2.93978	10.5291	-5.1814	1.75e-05	0.000303331	2.82662	noN_vs_N_HS_HO
C	gene-L0Y14_RS12070	WP_006475379.1	-1.21861	6.89295	-2.62974	0.0137962	0.0485958	-3.39235	H2_vs_HS_noN_HO
C	gene-L0Y14_RS12160	WP_005959726.1	-2.39488	10.0965	-3.29235	0.00272395	0.019395	-1.94648	SW_vs_HS_noN_HO
C	gene-L0Y14_RS12165	WP_005959725.1	-2.05239	9.39394	-3.23773	0.0031241	0.0201431	-2.12852	LS_vs_HS_noN_HO
C	gene-L0Y14_RS12165	WP_005959725.1	-2.0315	9.39394	-3.29155	0.00272515	0.015817	-2.00828	H2_vs_HS_N_HO
C	gene-L0Y14_RS12165	WP_005959725.1	-1.3735	9.39394	-2.6248	0.0139569	0.0489113	-3.71485	H2_vs_HS_noN_HO
C	gene-L0Y14_RS12165	WP_005959725.1	-2.00116	9.39394	-3.0232	0.00534496	0.0327796	-2.57607	SW_vs_HS_noN_HO
C	gene-L0Y14_RS12170	WP_005959724.1	-2.36113	8.03529	-4.32831	0.000177075	0.00254549	0.625447	LS_vs_HS_noN_HO
C	gene-L0Y14_RS12170	WP_005959724.1	-2.17386	8.03529	-2.91489	0.00697461	0.039964	-2.62006	LO_vs_HO_HS_N
C	gene-L0Y14_RS12170	WP_005959724.1	-2.31983	8.03529	-4.09072	0.000335497	0.0035351	0.0489712	H2_vs_HS_N_HO
C	gene-L0Y14_RS12170	WP_005959724.1	-1.95837	8.03529	-4.17559	0.000267176	0.00259732	0.0977618	H2_vs_HS_noN_HO
C	gene-L0Y14_RS12170	WP_005959724.1	-2.91667	8.03529	-3.96471	0.00046981	0.00512223	-0.119231	SW_vs_HS_noN_HO
C	gene-L0Y14_RS12195	WP_005959719.1	-2.60298	9.87355	-3.26975	0.00292357	0.0193264	-2.05095	LS_vs_HS_noN_HO
C	gene-L0Y14_RS12195	WP_005959719.1	-2.25821	9.87355	-2.95658	0.00636796	0.0298885	-2.79917	H2_vs_HS_N_HO
C	gene-L0Y14_RS12195	WP_005959719.1	-1.93085	9.87355	-2.94358	0.00657332	0.0277422	-3.00253	H2_vs_HS_noN_HO
C	gene-L0Y14_RS12195	WP_005959719.1	-3.70415	9.87355	-4.13976	0.000302822	0.00365951	0.196626	SW_vs_HS_noN_HO
C	gene-L0Y14_RS12200	WP_039959666.1	-3.12523	10.0581	-4.01786	0.00041875	0.00450299	-0.19404	LS_vs_HS_noN_HO
C	gene-L0Y14_RS12200	WP_039959666.1	-3.03043	10.0581	-3.42408	0.00197433	0.0171007	-1.57943	LO_vs_HO_HS_N
C	gene-L0Y14_RS12200	WP_039959666.1	-3.27338	10.0581	-4.34471	0.0001751	0.00219926	0.632994	H2_vs_HS_N_HO
C	gene-L0Y14_RS12200	WP_039959666.1	-2.39259	10.0581	-3.72204	0.000912923	0.0065447	-1.11273	H2_vs_HS_noN_HO
C	gene-L0Y14_RS12200	WP_039959666.1	-2.86533	10.0581	-3.777	0.000790558	0.0229848	-0.660821	H2_vs_LS_N_HO
C	gene-L0Y14_RS12200	WP_039959666.1	-3.86037	10.0581	-4.847	4.53e-05	0.000981891	1.97277	SW_vs_HS_noN_HO
C	gene-L0Y14_RS12665	WP_005959008.1	-1.26393	8.17874	-3.22049	0.00326337	0.0239976	-2.01176	LO_vs_HO_HS_N
C	gene-L0Y14_RS12665	WP_005959008.1	-1.07759	8.17874	-3.46451	0.00174886	0.0117088	-1.58284	H2_vs_HS_N_HO
C	gene-L0Y14_RS13005	WP_006474829.1	-7.11573	2.91656	-5.78735	3.4e-06	0.000294263	4.30816	H2_vs_LS_noN_HO
C	gene-L0Y14_RS13005	WP_006474829.1	-3.98383	2.91656	-3.07825	0.00466261	0.0412411	-2.00775	SW_vs_LS_noN_HO
C	gene-L0Y14_RS13015	WP_006474830.1	-5.2921	2.91056	-4.9483	3.29e-05	0.00112436	2.32585	H2_vs_LS_noN_HO
C	gene-L0Y14_RS13020	WP_006474831.1	-4.82051	3.55116	-3.30391	0.00264074	0.0276535	-1.56257	SW_vs_LS_noN_HO
C	gene-L0Y14_RS13025	WP_006474832.1	-3.84178	4.48984	-4.03791	0.000386428	0.00693363	0.126125	H2_vs_LS_noN_HO
C	gene-L0Y14_RS13395	WP_005963105.1	-1.74017	8.37569	-4.45131	0.000126985	0.0110759	1.01676	noN_vs_N_H2_HO
C	gene-L0Y14_RS13445	WP_006475486.1	-3.61363	7.49032	-3.90218	0.000554862	0.0175987	-0.266662	LO_vs_HO_H2_noN
C	gene-L0Y14_RS13445	WP_006475486.1	-4.0462	7.49032	-3.52491	0.00149563	0.0140281	-1.09908	LO_vs_HO_HS_N
C	gene-L0Y14_RS13445	WP_006475486.1	-2.19903	7.49032	-3.29862	0.00267654	0.0155918	-1.95378	H2_vs_HS_N_HO
C	gene-L0Y14_RS13445	WP_006475486.1	-2.17761	7.49032	-3.69992	0.000946917	0.00635325	-1.10444	noN_vs_N_HS_HO
C	gene-L0Y14_RS13455	WP_005963126.1	-3.65302	7.62009	-3.52404	0.00149901	0.0140281	-1.14578	LO_vs_HO_HS_N
C	gene-L0Y14_RS13455	WP_005963126.1	-2.39822	7.62009	-3.53954	0.00143988	0.0100249	-1.35977	H2_vs_HS_N_HO
C	gene-L0Y14_RS13455	WP_005963126.1	-1.92612	7.62009	-3.31627	0.00255882	0.0130866	-2.06573	noN_vs_N_HS_HO
C	gene-L0Y14_RS13460	WP_040819936.1	-1.43921	9.79249	-2.997	0.00570227	0.0412426	-2.55681	LS_vs_HS_N_HO
C	gene-L0Y14_RS13460	WP_040819936.1	-2.0656	9.79249	-3.26563	0.00291076	0.0222922	-1.98545	LO_vs_HO_HS_N
C	gene-L0Y14_RS13460	WP_040819936.1	-1.54359	9.79249	-2.81254	0.00893813	0.0376216	-3.1235	H2_vs_HS_N_HO
C	gene-L0Y14_RS13460	WP_040819936.1	-2.18794	9.79249	-4.38536	0.000151785	0.00155753	0.641312	noN_vs_N_HS_HO
C	gene-L0Y14_RS13475	WP_039960199.1	-4.13406	2.68749	-3.7715	0.000784268	0.00654947	-0.579993	H2_vs_HS_N_HO
C	gene-L0Y14_RS13475	WP_039960199.1	-3.30721	2.68749	-3.15972	0.00380321	0.0407579	-1.86806	SW_vs_H2_noN_HO
C	gene-L0Y14_RS13475	WP_039960199.1	-4.00537	2.68749	-3.79853	0.000730243	0.0124187	-0.660293	SW_vs_LS_noN_HO
C	gene-L0Y14_RS13600	WP_040820036.1	-2.25063	5.29631	-3.60952	0.00119991	0.00764241	-0.892275	noN_vs_N_HS_HO
C	gene-L0Y14_RS13610	WP_050799412.1	-3.48883	4.95345	-3.86135	0.000618373	0.024182	-0.276628	noN_vs_N_H2_HO
C	gene-L0Y14_RS13905	WP_006474756.1	-1.26762	8.6683	-4.12986	0.000302078	0.00360656	0.121037	LS_vs_HS_noN_HO
C	gene-L0Y14_RS13915	WP_005959746.1	-2.72675	7.99118	-6.07157	1.59e-06	0.000151085	5.21787	LS_vs_HS_noN_HO
C	gene-L0Y14_RS13915	WP_005959746.1	-1.5724	7.99118	-4.42553	0.000136163	0.00156068	0.765884	H2_vs_HS_noN_HO
C	gene-L0Y14_RS13915	WP_005959746.1	-1.51002	7.99118	-3.45575	0.00178885	0.0222897	-1.55536	noN_vs_N_LS_HO
C	gene-L0Y14_RS14670	WP_005961669.1	-1.28449	8.30262	-3.18607	0.00355934	0.0224425	-2.22778	LS_vs_HS_noN_HO
C	gene-L0Y14_RS14920	WP_006475109.1	-1.95162	6.6277	-3.75033	0.000829288	0.00748266	-0.778556	LS_vs_HS_noN_HO
C	gene-L0Y14_RS14920	WP_006475109.1	-1.24937	6.6277	-3.37745	0.00218816	0.0228266	-1.69573	LS_vs_HS_N_HO
C	gene-L0Y14_RS14920	WP_006475109.1	-2.67418	6.6277	-3.45658	0.00178504	0.0158783	-1.273	LO_vs_HO_HS_N
C	gene-L0Y14_RS14920	WP_006475109.1	-2.15496	6.6277	-3.76602	0.000795688	0.00660968	-0.668683	H2_vs_HS_N_HO
C	gene-L0Y14_RS14920	WP_006475109.1	-2.77294	6.6277	-5.06392	2.41e-05	0.0004268	2.61139	H2_vs_HS_noN_HO
C	gene-L0Y14_RS15860	WP_006474604.1	-2.40667	5.60403	-3.43401	0.00189205	0.0123003	-1.28728	H2_vs_HS_N_HO
C	gene-L0Y14_RS15970	WP_005958490.1	-1.20329	9.25069	-3.31322	0.00257882	0.013124	-2.0968	noN_vs_N_HS_HO
C	gene-L0Y14_RS16040	WP_006475429.1	-1.87839	8.71808	-5.6699	4.66e-06	0.000271023	4.141	LS_vs_HS_noN_HO
C	gene-L0Y14_RS16040	WP_006475429.1	-1.07028	8.71808	-3.90036	0.000557557	0.00455919	-0.649227	H2_vs_HS_noN_HO
C	gene-L0Y14_RS16040	WP_006475429.1	-1.27673	8.71808	-3.53766	0.00144692	0.0122462	-1.30671	SW_vs_HS_noN_HO
C	gene-L0Y14_RS16045	WP_005958505.1	-1.2012	8.34216	-3.38175	0.00216416	0.0155859	-1.7479	LS_vs_HS_noN_HO
C	gene-L0Y14_RS16045	WP_005958505.1	-1.43363	8.34216	-3.1222	0.00417824	0.0268296	-2.15732	SW_vs_HS_noN_HO
C	gene-L0Y14_RS16055	WP_005958507.1	-1.27837	6.86378	-3.99083	0.000438199	0.00936016	-0.176512	LS_vs_HS_N_HO
C	gene-L0Y14_RS16055	WP_005958507.1	-1.77249	6.86378	-3.59155	0.00125754	0.0274213	-1.09938	LO_vs_HO_H2_noN
C	gene-L0Y14_RS16055	WP_005958507.1	-2.23076	6.86378	-4.71631	6.19e-05	0.000799704	1.70517	noN_vs_N_HS_HO
C	gene-L0Y14_RS16060	WP_240991706.1	-2.7253	8.8444	-7.37103	5.41e-08	1.7e-05	8.46788	LS_vs_HS_noN_HO
C	gene-L0Y14_RS16060	WP_240991706.1	-1.27153	8.8444	-4.22733	0.000232469	0.00612637	0.436154	LS_vs_HS_N_HO
C	gene-L0Y14_RS16060	WP_240991706.1	-2.35003	8.8444	-5.20005	1.66e-05	0.000735097	2.98459	LO_vs_HO_HS_N
C	gene-L0Y14_RS16060	WP_240991706.1	-2.65027	8.8444	-7.20374	8.27e-08	9.98e-06	8.05733	H2_vs_HS_N_HO
C	gene-L0Y14_RS16060	WP_240991706.1	-3.18993	8.8444	-10.1281	8.31e-11	3.42e-08	14.7739	H2_vs_HS_noN_HO
C	gene-L0Y14_RS16060	WP_240991706.1	-1.37874	8.8444	-3.74243	0.000846748	0.0234724	-0.726861	H2_vs_LS_N_HO
C	gene-L0Y14_RS16060	WP_240991706.1	-3.27835	8.8444	-8.28087	5.71e-09	1.99e-06	10.6173	SW_vs_HS_noN_HO
C	gene-L0Y14_RS16065	WP_005958509.1	-2.34317	7.98581	-5.89513	2.54e-06	0.000204497	4.7239	LS_vs_HS_noN_HO
C	gene-L0Y14_RS16065	WP_005958509.1	-2.03626	7.98581	-3.71785	0.000903327	0.00967865	-0.744889	LO_vs_HO_HS_N
C	gene-L0Y14_RS16065	WP_005958509.1	-2.09621	7.98581	-4.97224	3.09e-05	0.000663097	2.33977	H2_vs_HS_N_HO
C	gene-L0Y14_RS16065	WP_005958509.1	-2.93369	7.98581	-8.09873	8.88e-09	9e-07	10.2137	H2_vs_HS_noN_HO
C	gene-L0Y14_RS16065	WP_005958509.1	-2.89166	7.98581	-5.82733	3.05e-06	0.000147433	4.60938	SW_vs_HS_noN_HO
C	gene-L0Y14_RS16070	WP_006475426.1	-1.654	8.79838	-4.30974	0.000186172	0.00534251	0.648305	LS_vs_HS_N_HO
C	gene-L0Y14_RS16070	WP_006475426.1	-2.52643	8.79838	-4.44872	0.00012788	0.00289391	1.03148	LO_vs_HO_HS_N
C	gene-L0Y14_RS16070	WP_006475426.1	-2.4433	8.79838	-5.28591	1.32e-05	0.000359512	3.12772	H2_vs_HS_N_HO
C	gene-L0Y14_RS16070	WP_006475426.1	-1.32205	8.79838	-3.42076	0.00195771	0.0114049	-1.86813	H2_vs_HS_noN_HO
C	gene-L0Y14_RS16070	WP_006475426.1	-2.23116	8.79838	-4.12275	0.000307896	0.00369004	0.186929	SW_vs_HS_noN_HO
C	gene-L0Y14_RS16080	WP_006475424.1	-1.31042	5.68989	-4.08874	0.000337279	0.00784486	0.0928889	LS_vs_HS_N_HO
C	gene-L0Y14_RS16080	WP_006475424.1	-3.20167	5.68989	-3.80817	0.000711884	0.0084671	-0.402219	LO_vs_HO_HS_N
C	gene-L0Y14_RS16080	WP_006475424.1	-2.29695	5.68989	-4.12743	0.000304053	0.00332657	0.304067	H2_vs_HS_N_HO
C	gene-L0Y14_RS16080	WP_006475424.1	-1.16679	5.68989	-2.8466	0.0082331	0.0322343	-2.99731	noN_vs_N_HS_HO
C	gene-L0Y14_RS16085	WP_251859231.1	-1.20894	9.09565	-2.88421	0.00751574	0.0494502	-2.83082	LS_vs_HS_N_HO
C	gene-L0Y14_RS16085	WP_251859231.1	-2.16872	9.09565	-4.79088	5.05e-05	0.000695975	1.72178	noN_vs_N_HS_HO
C	gene-L0Y14_RS16095	WP_005958515.1	-1.56735	8.58436	-4.12685	0.000304523	0.00264145	-0.00641747	noN_vs_N_HS_HO
C	gene-L0Y14_RS16140	WP_006475012.1	-1.62351	8.24545	-4.88643	3.9e-05	0.000855875	2.10104	LS_vs_HS_noN_HO
C	gene-L0Y14_RS16160	WP_005958528.1	-1.60706	5.2634	-3.13781	0.00401816	0.0185818	-2.05361	noN_vs_N_HS_HO
C	gene-L0Y14_RS16220	WP_006475001.1	-1.46892	7.31331	-3.57285	0.00132034	0.0109102	-1.31756	LS_vs_HS_noN_HO
C	gene-L0Y14_RS16220	WP_006475001.1	-3.5806	7.31331	-8.27776	5.75e-09	6.02e-07	10.6337	H2_vs_HS_noN_HO
C	gene-L0Y14_RS16220	WP_006475001.1	-2.11168	7.31331	-4.51103	0.000108025	0.00281703	1.18471	H2_vs_LS_noN_HO
C	gene-L0Y14_RS16220	WP_006475001.1	-3.06624	7.31331	-5.23911	1.49e-05	0.000438707	3.11665	SW_vs_HS_noN_HO
C	gene-L0Y14_RS16255	WP_005958852.1	-1.59913	6.07453	-3.50152	0.00158916	0.00923982	-1.34679	noN_vs_N_HS_HO
C	gene-L0Y14_RS16260	WP_005958850.1	-1.08951	9.87096	-2.88872	0.00743365	0.0415332	-2.87588	LO_vs_HO_HS_N
C	gene-L0Y14_RS16260	WP_005958850.1	-1.38079	9.87096	-4.59921	8.51e-05	0.00100399	1.19368	noN_vs_N_HS_HO
C	gene-L0Y14_RS16265	WP_005958849.1	-1.84083	8.1117	-3.86856	0.000606657	0.00768106	-0.424093	LO_vs_HO_HS_N
C	gene-L0Y14_RS16265	WP_005958849.1	-1.37074	8.1117	-3.73864	0.00085522	0.00697504	-0.909407	H2_vs_HS_N_HO
C	gene-L0Y14_RS16265	WP_005958849.1	-2.20521	8.1117	-6.18128	1.19e-06	4.96e-05	5.43101	noN_vs_N_HS_HO
C	gene-L0Y14_RS16265	WP_005958849.1	-1.90399	8.1117	-3.71278	0.000915454	0.0152722	-0.697762	SW_vs_H2_noN_HO
C	gene-L0Y14_RS16270	WP_006474998.1	-1.04088	9.14306	-3.5376	0.00144714	0.0180318	-1.29536	LS_vs_HS_N_HO
C	gene-L0Y14_RS16270	WP_006474998.1	-1.86107	9.14306	-4.41996	0.000138229	0.00297786	0.940655	LO_vs_HO_HS_N
C	gene-L0Y14_RS16270	WP_006474998.1	-1.09018	9.14306	-3.20207	0.00341871	0.0186691	-2.23705	H2_vs_HS_N_HO
C	gene-L0Y14_RS16270	WP_006474998.1	-1.72689	9.14306	-5.56341	6.21e-06	0.0001489	3.76109	noN_vs_N_HS_HO
C	gene-L0Y14_RS16275	WP_005958845.1	-1.22541	7.0209	-4.51992	0.000105453	0.00364719	1.18032	LS_vs_HS_N_HO
C	gene-L0Y14_RS16275	WP_005958845.1	-1.45734	7.0209	-3.16005	0.0038001	0.0264726	-2.08097	LO_vs_HO_HS_N
C	gene-L0Y14_RS16275	WP_005958845.1	-1.51727	7.0209	-4.10993	0.000318661	0.003415	0.116412	H2_vs_HS_N_HO
C	gene-L0Y14_RS16275	WP_005958845.1	-1.43909	7.0209	-4.27746	0.000203103	0.00197444	0.455858	noN_vs_N_HS_HO
C	gene-L0Y14_RS16280	WP_005958842.1	-1.71201	6.94718	-3.90819	0.000546068	0.00740563	-0.253475	LO_vs_HO_HS_N
C	gene-L0Y14_RS16280	WP_005958842.1	-1.51327	6.94718	-4.23386	0.000228416	0.00269634	0.476633	H2_vs_HS_N_HO
C	gene-L0Y14_RS16285	WP_005958839.1	-2.36252	3.6537	-3.94047	0.000501139	0.010087	-0.09973	LS_vs_HS_N_HO
C	gene-L0Y14_RS16285	WP_005958839.1	-4.64595	3.6537	-4.42873	0.000134989	0.00142715	1.04572	noN_vs_N_HS_HO
C	gene-L0Y14_RS16290	WP_005958837.1	-1.9258	8.02716	-4.23566	0.000227314	0.0119808	0.494993	LO_vs_HO_H2_noN
C	gene-L0Y14_RS16290	WP_005958837.1	-2.59929	8.02716	-5.24079	1.49e-05	0.00066753	3.10733	LO_vs_HO_HS_N
C	gene-L0Y14_RS16290	WP_005958837.1	-2.0915	8.02716	-5.49145	7.55e-06	0.000266074	3.67892	H2_vs_HS_N_HO
C	gene-L0Y14_RS16290	WP_005958837.1	-1.35433	8.02716	-3.52861	0.00148133	0.0312172	-1.24139	H2_vs_LS_N_HO
C	gene-L0Y14_RS16290	WP_005958837.1	-1.83238	8.02716	-3.47093	0.00172009	0.0238906	-1.2611	SW_vs_H2_noN_HO
C	gene-L0Y14_RS16290	WP_005958837.1	-2.0666	8.02716	-3.80861	0.000711054	0.00710968	-0.485051	SW_vs_HS_noN_HO
C	gene-L0Y14_RS16290	WP_005958837.1	-2.04688	8.02716	-3.62233	0.00116044	0.0163398	-0.848768	SW_vs_LS_noN_HO
G	gene-L0Y14_RS00220	WP_005964245.1	-1.26499	8.22445	-3.68115	0.000994756	0.00858113	-1.02385	LS_vs_HS_noN_HO
G	gene-L0Y14_RS00355	WP_006475167.1	-1.13859	7.8976	-2.93933	0.00657011	0.0384277	-2.62574	LO_vs_HO_HS_N
G	gene-L0Y14_RS00355	WP_006475167.1	-1.34398	7.8976	-4.16166	0.00027736	0.00314408	0.236251	H2_vs_HS_N_HO
G	gene-L0Y14_RS01045	WP_005959145.1	-1.15479	7.78456	-4.04402	0.000380171	0.00687457	-0.0999553	H2_vs_LS_noN_HO
G	gene-L0Y14_RS01045	WP_005959145.1	-1.33979	7.78456	-3.47484	0.0017028	0.0212174	-1.23549	SW_vs_LS_noN_HO
G	gene-L0Y14_RS01100	WP_005959134.1	-2.49046	6.63488	-3.50464	0.00157638	0.0144792	-1.15398	LO_vs_HO_HS_N
G	gene-L0Y14_RS01100	WP_005959134.1	-2.21535	6.63488	-4.18191	0.000262675	0.00298841	0.387257	H2_vs_HS_N_HO
G	gene-L0Y14_RS01100	WP_005959134.1	-1.82645	6.63488	-3.40919	0.00201688	0.0370351	-1.39406	H2_vs_LS_N_HO
G	gene-L0Y14_RS01100	WP_005959134.1	-2.31852	6.63488	-3.25027	0.00302643	0.0208857	-1.72675	SW_vs_HS_noN_HO
G	gene-L0Y14_RS01105	WP_006474348.1	-1.0269	5.08385	-2.96943	0.00610261	0.0428685	-2.60331	LS_vs_HS_N_HO
G	gene-L0Y14_RS01105	WP_006474348.1	-2.4756	5.08385	-2.80425	0.00911814	0.0477979	-2.60833	LO_vs_HO_HS_N
G	gene-L0Y14_RS01105	WP_006474348.1	-1.90327	5.08385	-2.91907	0.00690372	0.0317855	-2.5007	H2_vs_HS_N_HO
G	gene-L0Y14_RS01105	WP_006474348.1	-1.77421	5.08385	-3.32325	0.00251369	0.013036	-1.73532	noN_vs_N_HS_HO
G	gene-L0Y14_RS02830	WP_050798691.1	-3.71399	4.79947	-3.65736	0.00105877	0.0108645	-0.811302	LO_vs_HO_HS_N
G	gene-L0Y14_RS02830	WP_050798691.1	-2.92373	4.79947	-3.54722	0.0014114	0.0120103	-0.999654	SW_vs_HS_noN_HO
G	gene-L0Y14_RS02830	WP_050798691.1	-2.96443	4.79947	-3.57859	0.00130074	0.0175293	-0.988575	SW_vs_LS_noN_HO
G	gene-L0Y14_RS02980	WP_138921698.1	-2.10237	8.20257	-5.13538	1.98e-05	0.00348053	2.81286	noN_vs_N_H2_HO
G	gene-L0Y14_RS02985	WP_005963232.1	-1.93161	6.64046	-3.56623	0.00134332	0.0380001	-1.05165	noN_vs_N_H2_HO
G	gene-L0Y14_RS02990	WP_005963230.1	-2.56296	3.38118	-2.6362	0.0135893	0.0469937	-2.94584	noN_vs_N_HS_HO
G	gene-L0Y14_RS04080	WP_005960001.1	-3.60554	8.62675	-2.85711	0.00823062	0.0443067	-2.75801	LO_vs_HO_HS_N
G	gene-L0Y14_RS04080	WP_005960001.1	-2.65533	8.62675	-2.86558	0.00806524	0.0352223	-2.95868	H2_vs_HS_N_HO
G	gene-L0Y14_RS04080	WP_005960001.1	-2.88337	8.62675	-3.47512	0.00177941	0.0100259	-1.66933	noN_vs_N_HS_HO
G	gene-L0Y14_RS04620	WP_005961760.1	-1.13133	7.45	-4.41231	0.000141118	0.00438723	0.89715	LS_vs_HS_N_HO
G	gene-L0Y14_RS04620	WP_005961760.1	-1.28517	7.45	-3.17443	0.00366524	0.0260381	-2.10424	LO_vs_HO_HS_N
G	gene-L0Y14_RS04620	WP_005961760.1	-2.17978	7.45	-5.91355	2.42e-06	0.000128903	4.81758	H2_vs_HS_N_HO
G	gene-L0Y14_RS04980	WP_006474953.1	-1.21798	9.07165	-3.26646	0.00290462	0.0143404	-2.19427	noN_vs_N_HS_HO
G	gene-L0Y14_RS06030	WP_006475774.1	-1.10217	7.27914	-3.2264	0.00321497	0.0283568	-2.06379	LS_vs_HS_N_HO
G	gene-L0Y14_RS06030	WP_006475774.1	-2.58358	7.27914	-5.15383	1.88e-05	0.000323341	2.83845	noN_vs_N_HS_HO
G	gene-L0Y14_RS06345	WP_005963970.1	-4.94587	1.49337	-4.36986	0.000158279	0.00206544	0.634842	H2_vs_HS_N_HO
G	gene-L0Y14_RS06345	WP_005963970.1	-4.69834	1.49337	-4.00939	0.000417026	0.0162893	-0.45771	H2_vs_LS_N_HO
G	gene-L0Y14_RS06345	WP_005963970.1	-2.91775	1.49337	-3.18503	0.00356876	0.0169273	-1.78899	noN_vs_N_HS_HO
G	gene-L0Y14_RS07225	WP_040820174.1	-3.00681	8.60059	-4.80973	5.01e-05	0.00233107	1.91075	LS_vs_HS_N_HO
G	gene-L0Y14_RS07225	WP_040820174.1	-2.78357	8.60059	-2.88184	0.00763656	0.0420877	-2.7697	LO_vs_HO_HS_N
G	gene-L0Y14_RS07225	WP_040820174.1	-2.30936	8.60059	-3.39788	0.00211116	0.0114491	-1.86766	noN_vs_N_HS_HO
G	gene-L0Y14_RS07665	WP_005964850.1	-2.16062	5.92709	-3.89864	0.000560111	0.00416765	-0.298113	noN_vs_N_HS_HO
G	gene-L0Y14_RS07670	WP_006475668.1	-2.06434	5.04921	-3.49001	0.00163724	0.00942112	-1.17816	noN_vs_N_HS_HO
G	gene-L0Y14_RS08310	WP_006475551.1	-2.49588	4.25916	-3.21223	0.00333214	0.0161714	-1.7654	noN_vs_N_HS_HO
G	gene-L0Y14_RS08625	WP_005960867.1	-1.89478	5.71871	-3.12235	0.00417666	0.0215702	-2.08149	H2_vs_HS_N_HO
G	gene-L0Y14_RS08625	WP_005960867.1	-2.06946	5.71871	-3.7463	0.000838149	0.00579408	-0.682332	noN_vs_N_HS_HO
G	gene-L0Y14_RS10115	WP_251859185.1	-1.39027	7.59144	-3.32906	0.00247666	0.0172402	-1.72226	LS_vs_HS_noN_HO
G	gene-L0Y14_RS10115	WP_251859185.1	-1.25217	7.59144	-3.3546	0.0023201	0.0129859	-1.76342	H2_vs_HS_noN_HO
G	gene-L0Y14_RS10115	WP_251859185.1	-1.95889	7.59144	-5.09813	2.19e-05	0.00348053	2.75603	noN_vs_N_H2_HO
G	gene-L0Y14_RS10115	WP_251859185.1	-1.26746	7.59144	-3.24709	0.00305087	0.0339706	-1.99293	noN_vs_N_LS_HO
G	gene-L0Y14_RS11155	WP_006473924.1	-1.00217	8.51011	-2.96769	0.00612883	0.0253218	-2.90165	noN_vs_N_HS_HO
G	gene-L0Y14_RS11210	WP_006473930.1	-1.66414	8.26849	-4.06292	0.000361422	0.00840642	0.183336	SW_vs_LS_noN_HO
G	gene-L0Y14_RS12670	WP_005959007.1	-2.08744	6.25145	-3.75537	0.000818348	0.00604615	-0.863384	H2_vs_HS_noN_HO
G	gene-L0Y14_RS12670	WP_005959007.1	-2.47098	6.25145	-2.91566	0.00696146	0.0393855	-2.52581	SW_vs_HS_noN_HO
G	gene-L0Y14_RS12675	WP_005959006.1	-2.14122	7.67978	-3.16261	0.00377571	0.0264048	-2.00105	LO_vs_HO_HS_N
G	gene-L0Y14_RS12675	WP_005959006.1	-2.23882	7.67978	-4.39882	0.000146361	0.00194778	0.890549	H2_vs_HS_N_HO
G	gene-L0Y14_RS12675	WP_005959006.1	-1.44924	7.67978	-3.85247	0.000633105	0.00498233	-0.75811	H2_vs_HS_noN_HO
G	gene-L0Y14_RS12675	WP_005959006.1	-2.22866	7.67978	-4.32761	0.00017741	0.0106528	0.807213	H2_vs_LS_N_HO
G	gene-L0Y14_RS12675	WP_005959006.1	-2.36228	7.67978	-4.14192	0.000292458	0.00360125	0.295636	SW_vs_HS_noN_HO
G	gene-L0Y14_RS12690	WP_006475346.1	-1.91799	5.26951	-3.51744	0.00152489	0.017539	-1.22344	H2_vs_LS_noN_HO
G	gene-L0Y14_RS12940	WP_005965598.1	-1.4582	9.35524	-3.09337	0.00449025	0.0457126	-2.37865	SW_vs_H2_noN_HO
G	gene-L0Y14_RS12945	WP_006474818.1	-1.23228	9.32227	-2.85015	0.00816279	0.044057	-2.91803	LO_vs_HO_HS_N
G	gene-L0Y14_RS12955	WP_005965605.1	-1.86511	8.68012	-3.24965	0.00303114	0.0229082	-1.89346	LO_vs_HO_HS_N
G	gene-L0Y14_RS12955	WP_005965605.1	-1.22488	8.68012	-2.85211	0.00812403	0.0354295	-3.00802	H2_vs_HS_N_HO
G	gene-L0Y14_RS12955	WP_005965605.1	-1.80739	8.68012	-3.67054	0.00102283	0.0163862	-0.892632	SW_vs_H2_noN_HO
G	gene-L0Y14_RS12955	WP_005965605.1	-1.87663	8.68012	-3.62187	0.00116182	0.0103346	-1.0466	SW_vs_HS_noN_HO
G	gene-L0Y14_RS12955	WP_005965605.1	-1.8135	8.68012	-3.28658	0.00275989	0.0284133	-1.69538	SW_vs_LS_noN_HO
G	gene-L0Y14_RS12960	WP_005965607.1	-2.3001	8.66268	-3.27798	0.00282087	0.0218166	-1.85143	LO_vs_HO_HS_N
G	gene-L0Y14_RS12960	WP_005965607.1	-1.82224	8.66268	-3.33708	0.00242642	0.0144847	-1.87804	H2_vs_HS_N_HO
G	gene-L0Y14_RS12960	WP_005965607.1	-2.07452	8.66268	-3.29812	0.00267997	0.0191252	-1.85852	SW_vs_HS_noN_HO
G	gene-L0Y14_RS12990	WP_039960277.1	-1.4446	5.87706	-3.73618	0.000860788	0.0133341	-0.822394	LS_vs_HS_N_HO
G	gene-L0Y14_RS12990	WP_039960277.1	-3.57126	5.87706	-3.86352	0.000614828	0.00775326	-0.276283	LO_vs_HO_HS_N
G	gene-L0Y14_RS12990	WP_039960277.1	-3.31219	5.87706	-4.89032	3.86e-05	0.000780285	2.22605	H2_vs_HS_N_HO
G	gene-L0Y14_RS12990	WP_039960277.1	-3.45093	5.87706	-5.55409	6.37e-06	0.000151537	3.90564	noN_vs_N_HS_HO
G	gene-L0Y14_RS14145	WP_006474472.1	-3.52671	6.31798	-4.04955	0.000374588	0.0150796	0.16838	LO_vs_HO_H2_noN
G	gene-L0Y14_RS14145	WP_006474472.1	-2.09953	6.31798	-2.89531	0.00731544	0.032969	-2.55827	H2_vs_HS_N_HO
G	gene-L0Y14_RS14145	WP_006474472.1	-2.46656	6.31798	-3.37345	0.00221072	0.0392185	-1.399	H2_vs_LS_N_HO
G	gene-L0Y14_RS15530	WP_005959859.1	-1.8318	7.01139	-3.89538	0.000564976	0.00419391	-0.266907	noN_vs_N_HS_HO
G	gene-L0Y14_RS15600	WP_006474646.1	-1.36842	5.84628	-3.22509	0.00322559	0.0207548	-1.90608	LS_vs_HS_noN_HO
G	gene-L0Y14_RS15600	WP_006474646.1	-1.96095	5.84628	-4.71144	6.27e-05	0.000887017	1.75155	H2_vs_HS_noN_HO
G	gene-L0Y14_RS15600	WP_006474646.1	-2.35425	5.84628	-3.8836	0.000582925	0.00618374	-0.224531	SW_vs_HS_noN_HO
E	gene-L0Y14_RS00035	WP_005958801.1	-1.66824	5.05279	-2.71716	0.0112268	0.0408486	-3.01096	noN_vs_N_HS_HO
E	gene-L0Y14_RS00070	WP_006474977.1	-3.51187	9.33833	-7.47876	4.12e-08	1.62e-05	8.73164	LS_vs_HS_noN_HO
E	gene-L0Y14_RS00070	WP_006474977.1	-1.65097	9.33833	-3.69615	0.000956345	0.00745143	-1.0079	H2_vs_HS_N_HO
E	gene-L0Y14_RS00070	WP_006474977.1	-4.03072	9.33833	-10.1752	7.5e-11	3.42e-08	14.8706	H2_vs_HS_noN_HO
E	gene-L0Y14_RS00070	WP_006474977.1	-4.4991	9.33833	-8.9668	1.13e-09	6.16e-07	12.1477	SW_vs_HS_noN_HO
E	gene-L0Y14_RS00280	WP_006475155.1	-1.22327	5.34372	-3.40925	0.00201656	0.0217288	-1.56183	LS_vs_HS_N_HO
E	gene-L0Y14_RS00280	WP_006475155.1	-3.23615	5.34372	-4.60189	8.44e-05	0.00100399	1.51559	noN_vs_N_HS_HO
E	gene-L0Y14_RS00280	WP_006475155.1	-3.1978	5.34372	-3.51453	0.00153646	0.0220297	-1.08037	SW_vs_H2_noN_HO
E	gene-L0Y14_RS00345	WP_006475166.1	-1.25709	7.82141	-3.17645	0.00364659	0.0172326	-2.20674	noN_vs_N_HS_HO
E	gene-L0Y14_RS00680	WP_005961382.1	-1.56759	8.36149	-5.13274	2e-05	0.00056964	2.7294	LS_vs_HS_noN_HO
E	gene-L0Y14_RS00680	WP_005961382.1	-1.0773	8.36149	-4.16997	0.000271241	0.0026206	0.0639111	H2_vs_HS_noN_HO
E	gene-L0Y14_RS00750	WP_240991721.1	-1.17984	6.21841	-3.9232	0.000524714	0.0102975	-0.323075	LS_vs_HS_N_HO
E	gene-L0Y14_RS00750	WP_240991721.1	-1.39924	6.21841	-3.09004	0.00452762	0.0229302	-2.27867	H2_vs_HS_N_HO
E	gene-L0Y14_RS01030	WP_040819150.1	-1.36061	7.26289	-3.51357	0.00154029	0.00904019	-1.41576	noN_vs_N_HS_HO
E	gene-L0Y14_RS01110	WP_006474347.1	-1.04306	8.29119	-3.37349	0.00221053	0.0158472	-1.80027	LS_vs_HS_noN_HO
E	gene-L0Y14_RS01110	WP_006474347.1	-1.16711	8.29119	-3.74311	0.000845215	0.00691877	-0.87008	H2_vs_HS_N_HO
E	gene-L0Y14_RS01110	WP_006474347.1	-1.0432	8.29119	-3.93934	0.000502645	0.00425419	-0.535077	H2_vs_HS_noN_HO
E	gene-L0Y14_RS01110	WP_006474347.1	-1.09815	8.29119	-3.46804	0.00173296	0.0334738	-1.38505	H2_vs_LS_N_HO
E	gene-L0Y14_RS01150	WP_240991614.1	-1.23708	7.9536	-2.83964	0.00837287	0.0445785	-2.7547	SW_vs_HS_noN_HO
E	gene-L0Y14_RS01245	WP_006474331.1	-1.23528	8.5827	-4.22725	0.000232518	0.00219251	0.259434	noN_vs_N_HS_HO
E	gene-L0Y14_RS01415	WP_251859238.1	-1.55968	6.35752	-3.92974	0.000515653	0.00834614	-0.258019	H2_vs_LS_noN_HO
E	gene-L0Y14_RS01435	WP_005961910.1	-2.50502	5.74481	-3.06979	0.00476172	0.0238086	-2.11284	H2_vs_HS_N_HO
E	gene-L0Y14_RS01435	WP_005961910.1	-2.65331	5.74481	-3.22393	0.00323505	0.0488067	-1.70826	H2_vs_LS_N_HO
E	gene-L0Y14_RS01540	WP_040820066.1	-1.60121	7.37569	-3.62001	0.00116749	0.00856523	-1.12559	H2_vs_HS_N_HO
E	gene-L0Y14_RS01595	WP_006475631.1	-1.09687	7.26745	-4.7085	6.32e-05	0.00264659	1.66769	LS_vs_HS_N_HO
E	gene-L0Y14_RS01595	WP_006475631.1	-1.30318	7.26745	-4.69942	6.48e-05	0.000823245	1.52903	noN_vs_N_HS_HO
E	gene-L0Y14_RS01595	WP_006475631.1	-2.03459	7.26745	-3.56204	0.00135803	0.0208011	-0.96407	SW_vs_H2_noN_HO
E	gene-L0Y14_RS01595	WP_006475631.1	-2.16604	7.26745	-3.75879	0.000811006	0.00783556	-0.516738	SW_vs_HS_noN_HO
E	gene-L0Y14_RS01595	WP_006475631.1	-2.08562	7.26745	-3.56433	0.00134997	0.018115	-0.96893	SW_vs_LS_noN_HO
E	gene-L0Y14_RS02025	WP_005958545.1	-1.45845	8.37902	-4.87824	3.99e-05	0.000857162	2.04888	LS_vs_HS_noN_HO
E	gene-L0Y14_RS02025	WP_005958545.1	-2.00215	8.37902	-7.48302	4.08e-08	3.05e-06	8.71534	H2_vs_HS_noN_HO
E	gene-L0Y14_RS02025	WP_005958545.1	-1.35075	8.37903	-4.13936	0.000294476	0.00361194	0.192002	SW_vs_HS_noN_HO
E	gene-L0Y14_RS03420	WP_005961320.1	-1.01155	5.66219	-3.64938	0.00108115	0.0155015	-0.989743	LS_vs_HS_N_HO
E	gene-L0Y14_RS03420	WP_005961320.1	-2.02208	5.66219	-3.80336	0.000720982	0.0061519	-0.447734	H2_vs_HS_N_HO
E	gene-L0Y14_RS04035	WP_005960017.1	-1.20137	6.83469	-3.99959	0.000428077	0.00927008	-0.16153	LS_vs_HS_N_HO
E	gene-L0Y14_RS04035	WP_005960017.1	-2.53092	6.83469	-4.70366	6.41e-05	0.00184515	1.74856	LO_vs_HO_HS_N
E	gene-L0Y14_RS04035	WP_005960017.1	-2.73662	6.83469	-5.8873	2.6e-06	0.000135987	4.76098	H2_vs_HS_N_HO
E	gene-L0Y14_RS04035	WP_005960017.1	-1.53525	6.83469	-3.27314	0.00285573	0.0459847	-1.72816	H2_vs_LS_N_HO
E	gene-L0Y14_RS04035	WP_005960017.1	-1.21007	6.83469	-3.61694	0.00117688	0.00751096	-1.31909	noN_vs_N_HS_HO
E	gene-L0Y14_RS04035	WP_005960017.1	-2.08745	6.83469	-3.15938	0.00380651	0.0249529	-1.92287	SW_vs_HS_noN_HO
E	gene-L0Y14_RS04035	WP_005960017.1	-2.01905	6.83469	-2.98882	0.0058183	0.0482699	-2.21589	SW_vs_LS_noN_HO
E	gene-L0Y14_RS04420	WP_006475191.1	-1.03503	7.33462	-2.66563	0.0126813	0.0453521	-3.40292	H2_vs_HS_noN_HO
E	gene-L0Y14_RS04780	WP_005959102.1	-2.68402	4.23983	-3.05138	0.00498456	0.0218903	-2.12957	noN_vs_N_HS_HO
E	gene-L0Y14_RS04800	WP_006475415.1	-4.54814	4.78388	-3.81672	0.000695958	0.00840914	-0.506444	LO_vs_HO_HS_N
E	gene-L0Y14_RS04800	WP_006475415.1	-3.54919	4.78388	-3.89008	0.000572982	0.00610976	-0.228183	SW_vs_HS_noN_HO
E	gene-L0Y14_RS04800	WP_006475415.1	-3.41608	4.78388	-3.69886	0.000949558	0.0144738	-0.735641	SW_vs_LS_noN_HO
E	gene-L0Y14_RS04920	WP_005961541.1	-3.86999	3.65166	-3.87003	0.000604297	0.00554823	-0.322618	H2_vs_HS_N_HO
E	gene-L0Y14_RS06230	WP_006474027.1	-1.07705	6.96067	-3.63293	0.00112871	0.0159647	-1.05828	LS_vs_HS_N_HO
E	gene-L0Y14_RS06230	WP_006474027.1	-2.8821	6.96067	-5.36075	1.07e-05	0.000209632	3.42583	noN_vs_N_HS_HO
E	gene-L0Y14_RS06710	WP_251859286.1	-1.18924	6.14602	-3.01736	0.00542279	0.02323	-2.42265	noN_vs_N_HS_HO
E	gene-L0Y14_RS06720	WP_005963794.1	-1.1644	6.60684	-3.52285	0.00150366	0.0184433	-1.33317	LS_vs_HS_N_HO
E	gene-L0Y14_RS06720	WP_005963794.1	-2.08221	6.60684	-2.93027	0.00671746	0.0390337	-2.44227	LO_vs_HO_HS_N
E	gene-L0Y14_RS06720	WP_005963794.1	-1.07671	6.60684	-2.62405	0.0139811	0.0479918	-3.52445	noN_vs_N_HS_HO
E	gene-L0Y14_RS06730	WP_005963800.1	-1.27374	7.84377	-3.37299	0.00221331	0.0230126	-1.7142	LS_vs_HS_N_HO
E	gene-L0Y14_RS06730	WP_005963800.1	-2.0329	7.84377	-4.24721	0.00022035	0.00212239	0.388144	noN_vs_N_HS_HO
E	gene-L0Y14_RS06735	WP_006474108.1	-1.54209	6.34466	-3.79693	0.000733347	0.0121837	-0.642844	LS_vs_HS_N_HO
E	gene-L0Y14_RS06735	WP_006474108.1	-1.86458	6.34466	-3.24026	0.00310414	0.0151679	-2.01098	noN_vs_N_HS_HO
E	gene-L0Y14_RS06740	WP_005963805.1	-1.50046	6.16024	-4.09778	0.000329208	0.00777229	0.141498	LS_vs_HS_N_HO
E	gene-L0Y14_RS06740	WP_005963805.1	-3.04684	6.16024	-4.52968	0.000102699	0.00116839	1.32752	noN_vs_N_HS_HO
E	gene-L0Y14_RS06745	WP_240992080.1	-1.5536	6.56027	-3.87005	0.00060427	0.0112648	-0.46394	LS_vs_HS_N_HO
E	gene-L0Y14_RS06745	WP_240992080.1	-2.71776	6.56027	-4.12702	0.000304388	0.00264145	0.256121	noN_vs_N_HS_HO
E	gene-L0Y14_RS08530	WP_006473838.1	-1.23107	7.40224	-3.11077	0.00429938	0.0254238	-2.31199	LS_vs_HS_noN_HO
E	gene-L0Y14_RS08705	WP_005960885.1	-1.27606	9.06127	-3.33391	0.00244616	0.0172067	-1.89421	LS_vs_HS_noN_HO
E	gene-L0Y14_RS08765	WP_240991567.1	-1.29526	6.90125	-3.64577	0.0010914	0.00736391	-1.06483	H2_vs_HS_noN_HO
E	gene-L0Y14_RS10365	WP_005965841.1	-1.33081	7.64906	-4.26468	0.000210223	0.00253885	0.475874	H2_vs_HS_N_HO
E	gene-L0Y14_RS10365	WP_005965841.1	-1.18441	7.64906	-4.21453	0.000240614	0.00224192	0.240409	noN_vs_N_HS_HO
E	gene-L0Y14_RS10370	WP_005965838.1	-1.57019	7.90233	-4.72013	6.12e-05	0.0010734	1.64647	H2_vs_HS_N_HO
E	gene-L0Y14_RS10370	WP_005965838.1	-1.15274	7.90233	-3.95173	0.000486346	0.00375215	-0.480481	noN_vs_N_HS_HO
E	gene-L0Y14_RS10370	WP_005965838.1	-1.61853	7.90233	-3.14203	0.00397583	0.0259007	-2.0244	SW_vs_HS_noN_HO
E	gene-L0Y14_RS10375	WP_005965836.1	-1.36535	7.34039	-3.00168	0.00563678	0.0347053	-2.49896	LO_vs_HO_HS_N
E	gene-L0Y14_RS10375	WP_005965836.1	-1.73804	7.34039	-4.44064	0.000130708	0.00180802	0.964323	H2_vs_HS_N_HO
E	gene-L0Y14_RS10375	WP_005965836.1	-1.41597	7.34039	-3.56985	0.0013307	0.0296339	-1.09491	H2_vs_LS_N_HO
E	gene-L0Y14_RS10375	WP_005965836.1	-2.1338	7.34039	-3.42099	0.00195656	0.0153065	-1.33305	SW_vs_HS_noN_HO
E	gene-L0Y14_RS10390	WP_138921867.1	-2.7033	8.10384	-7.18824	8.6e-08	1.85e-05	8.02085	LS_vs_HS_noN_HO
E	gene-L0Y14_RS10390	WP_138921867.1	-2.05814	8.10384	-6.52698	4.76e-07	1.99e-05	6.29267	H2_vs_HS_noN_HO
E	gene-L0Y14_RS10390	WP_138921867.1	-2.23922	8.10384	-5.14344	1.94e-05	0.000520217	2.84218	SW_vs_HS_noN_HO
E	gene-L0Y14_RS10395	WP_040819686.1	-2.46346	9.33246	-7.37884	5.3e-08	1.7e-05	8.48636	LS_vs_HS_noN_HO
E	gene-L0Y14_RS10395	WP_040819686.1	-2.47815	9.33246	-8.74349	1.9e-09	2.48e-07	11.7161	H2_vs_HS_noN_HO
E	gene-L0Y14_RS10395	WP_040819686.1	-1.35601	9.33246	-4.33024	0.000176151	0.00259678	0.587361	SW_vs_HS_noN_HO
E	gene-L0Y14_RS10405	WP_006475035.1	-5.9682	4.75869	-7.16096	9.22e-08	1.85e-05	7.70625	LS_vs_HS_noN_HO
E	gene-L0Y14_RS10405	WP_006475035.1	-5.44329	4.75869	-8.28474	5.66e-09	6.02e-07	10.5303	H2_vs_HS_noN_HO
E	gene-L0Y14_RS10405	WP_006475035.1	-5.25392	4.75869	-5.65665	4.83e-06	0.000204962	4.04854	SW_vs_HS_noN_HO
E	gene-L0Y14_RS11225	WP_040818756.1	-1.30031	9.52693	-2.74814	0.0104291	0.0387544	-3.32398	noN_vs_N_HS_HO
E	gene-L0Y14_RS11730	WP_005964592.1	-1.58169	6.01225	-3.148	0.00391675	0.0368221	-2.0124	H2_vs_LS_noN_HO
E	gene-L0Y14_RS11740	WP_006475600.1	-1.41154	6.81518	-2.87601	0.00766692	0.0420877	-2.6947	LO_vs_HO_HS_N
E	gene-L0Y14_RS11740	WP_006475600.1	-1.36071	6.81518	-3.60807	0.00120449	0.00875483	-1.14742	H2_vs_HS_N_HO
E	gene-L0Y14_RS11740	WP_006475600.1	-1.3198	6.81518	-3.34688	0.00236637	0.0131512	-1.78546	H2_vs_HS_noN_HO
E	gene-L0Y14_RS11740	WP_006475600.1	-1.38963	6.81518	-3.38242	0.00216047	0.0235552	-1.61402	H2_vs_LS_noN_HO
E	gene-L0Y14_RS11740	WP_006475600.1	-1.96113	6.81518	-3.18144	0.00360116	0.0240588	-1.86666	SW_vs_HS_noN_HO
E	gene-L0Y14_RS11740	WP_006475600.1	-2.03096	6.81518	-3.23858	0.00311737	0.0310658	-1.67926	SW_vs_LS_noN_HO
E	gene-L0Y14_RS11745	WP_005964583.1	-1.01534	6.64328	-3.01782	0.00541659	0.0403036	-2.52953	LS_vs_HS_N_HO
E	gene-L0Y14_RS11745	WP_005964583.1	-1.60501	6.64328	-3.23785	0.00312316	0.0174808	-1.96915	H2_vs_HS_N_HO
E	gene-L0Y14_RS11745	WP_005964583.1	-2.00684	6.64328	-3.96503	0.000469414	0.00777774	-0.162917	H2_vs_LS_noN_HO
E	gene-L0Y14_RS11745	WP_005964583.1	-2.58707	6.64328	-3.37181	0.00222003	0.0248074	-1.38592	SW_vs_LS_noN_HO
E	gene-L0Y14_RS11750	WP_006475599.1	-1.72489	6.06869	-3.42222	0.00195039	0.0114045	-1.54836	H2_vs_HS_noN_HO
E	gene-L0Y14_RS11750	WP_006475599.1	-2.05269	6.06869	-3.96317	0.000471739	0.00777774	-0.152158	H2_vs_LS_noN_HO
E	gene-L0Y14_RS11750	WP_006475599.1	-2.27849	6.06869	-2.9378	0.00659483	0.0375822	-2.37371	SW_vs_HS_noN_HO
E	gene-L0Y14_RS11750	WP_006475599.1	-2.60629	6.06869	-3.32142	0.00252541	0.0267898	-1.49488	SW_vs_LS_noN_HO
E	gene-L0Y14_RS11775	WP_005964562.1	-2.72824	4.02977	-2.87503	0.00768509	0.0339398	-2.4528	H2_vs_HS_N_HO
E	gene-L0Y14_RS12850	WP_251859206.1	-4.05051	2.48169	-2.87097	0.00776125	0.03418	-2.42169	H2_vs_HS_N_HO
E	gene-L0Y14_RS12980	WP_006474825.1	-1.17847	5.31629	-2.71541	0.0112737	0.0449803	-2.97312	H2_vs_HS_N_HO
E	gene-L0Y14_RS12980	WP_006474825.1	-1.25315	5.31629	-3.04703	0.00503867	0.0230297	-2.31548	H2_vs_HS_noN_HO
E	gene-L0Y14_RS12980	WP_006474825.1	-1.51805	5.31629	-3.70539	0.000933396	0.0125251	-0.723997	H2_vs_LS_noN_HO
E	gene-L0Y14_RS12980	WP_006474825.1	-2.69407	5.31629	-4.28578	0.000198603	0.00277162	0.695644	SW_vs_HS_noN_HO
E	gene-L0Y14_RS12980	WP_006474825.1	-2.95897	5.31629	-4.71494	6.21e-05	0.00286842	1.51339	SW_vs_LS_noN_HO
E	gene-L0Y14_RS13030	WP_083825151.1	-3.61148	1.5336	-3.74501	0.000841004	0.0115317	-0.576073	H2_vs_LS_noN_HO
E	gene-L0Y14_RS13030	WP_083825151.1	-4.38262	1.5336	-3.31471	0.00256907	0.0271612	-1.53001	SW_vs_LS_noN_HO
E	gene-L0Y14_RS13170	WP_006475745.1	-2.14909	8.27127	-4.26974	0.000207374	0.00279466	0.456712	LS_vs_HS_noN_HO
E	gene-L0Y14_RS13170	WP_006475745.1	-2.47339	8.27127	-3.47768	0.00169033	0.0153844	-1.31481	LO_vs_HO_HS_N
E	gene-L0Y14_RS13170	WP_006475745.1	-1.93968	8.27127	-3.81389	0.000701181	0.00610552	-0.691486	H2_vs_HS_N_HO
E	gene-L0Y14_RS13170	WP_006475745.1	-2.86451	8.27127	-6.52763	4.75e-07	1.99e-05	6.29074	H2_vs_HS_noN_HO
E	gene-L0Y14_RS13170	WP_006475745.1	-1.84434	8.27127	-3.57859	0.00130074	0.0295765	-1.11835	H2_vs_LS_N_HO
E	gene-L0Y14_RS13170	WP_006475745.1	-2.51334	8.27126	-4.6848	6.74e-05	0.0013314	1.59157	SW_vs_HS_noN_HO
E	gene-L0Y14_RS13175	WP_005965127.1	-1.65555	6.73689	-3.18324	0.0035848	0.0225043	-2.2454	LS_vs_HS_noN_HO
E	gene-L0Y14_RS13175	WP_005965127.1	-3.17245	6.73689	-3.47125	0.00171864	0.0155072	-1.21904	LO_vs_HO_HS_N
E	gene-L0Y14_RS13175	WP_005965127.1	-3.08246	6.73689	-3.79337	0.000740272	0.00626537	-0.487129	H2_vs_HS_N_HO
E	gene-L0Y14_RS13175	WP_005965127.1	-2.04998	6.73689	-4.25119	0.000218003	0.002187	0.341879	H2_vs_HS_noN_HO
E	gene-L0Y14_RS13175	WP_005965127.1	-2.63482	6.73689	-3.22019	0.00326579	0.0488314	-1.7455	H2_vs_LS_N_HO
E	gene-L0Y14_RS13175	WP_005965127.1	-2.25469	6.73689	-3.28218	0.00279088	0.019693	-1.79184	SW_vs_HS_noN_HO
E	gene-L0Y14_RS13220	WP_005965100.1	-3.38666	4.2854	-3.37907	0.0021791	0.0164876	-1.38175	SW_vs_HS_noN_HO
E	gene-L0Y14_RS13220	WP_005965100.1	-3.09141	4.2854	-2.98827	0.00582621	0.0482699	-2.2249	SW_vs_LS_noN_HO
E	gene-L0Y14_RS13590	WP_251859213.1	-1.32549	7.70029	-3.47058	0.00172164	0.0421753	-1.38066	noN_vs_N_H2_HO
E	gene-L0Y14_RS13725	WP_005959782.1	-1.31892	8.75449	-4.38436	0.000152195	0.00170991	0.610873	H2_vs_HS_noN_HO
E	gene-L0Y14_RS13725	WP_005959782.1	-1.08702	8.75449	-2.97966	0.00595107	0.035132	-2.68939	SW_vs_HS_noN_HO
E	gene-L0Y14_RS14010	WP_039959707.1	-1.01134	9.19791	-3.33369	0.00244753	0.0477344	-1.80049	noN_vs_N_H2_HO
E	gene-L0Y14_RS14170	WP_005960794.1	-1.00395	8.84197	-2.98696	0.00584503	0.0256131	-2.85555	H2_vs_HS_noN_HO
E	gene-L0Y14_RS14685	WP_039960038.1	-1.49059	7.54578	-4.21833	0.000238169	0.00279049	0.384128	H2_vs_HS_N_HO
E	gene-L0Y14_RS14685	WP_039960038.1	-1.37992	7.54578	-4.09786	0.000329143	0.00307592	0.0101887	H2_vs_HS_noN_HO
E	gene-L0Y14_RS15115	WP_005962767.1	-1.73188	4.32184	-3.02407	0.00533346	0.0453824	-2.21919	H2_vs_LS_noN_HO
E	gene-L0Y14_RS15460	WP_005959872.1	-3.05604	8.3571	-8.40734	4.21e-09	4.41e-06	10.9342	LS_vs_HS_noN_HO
E	gene-L0Y14_RS15460	WP_005959872.1	-2.97465	8.3571	-9.494	3.38e-10	8.15e-08	13.4065	H2_vs_HS_noN_HO
E	gene-L0Y14_RS15460	WP_005959872.1	-2.9431	8.3571	-7.2806	6.8e-08	1.19e-05	8.24203	SW_vs_HS_noN_HO
E	gene-L0Y14_RS15730	WP_005965780.1	-1.20974	7.6473	-3.69158	0.000967894	0.00746729	-0.964575	H2_vs_HS_N_HO
E	gene-L0Y14_RS15730	WP_005965780.1	-1.20304	7.6473	-3.86105	0.000618874	0.00934262	-0.552818	H2_vs_LS_noN_HO
E	gene-L0Y14_RS15730	WP_005965780.1	-1.59945	7.6473	-3.61469	0.00118381	0.0164477	-0.880796	SW_vs_LS_noN_HO
E	gene-L0Y14_RS15910	WP_005958476.1	-1.55344	8.57342	-4.38052	0.000153785	0.00228855	0.769128	LS_vs_HS_noN_HO
E	gene-L0Y14_RS15975	WP_006475441.1	-1.95894	10.2375	-5.10301	2.16e-05	0.000867621	2.68155	LO_vs_HO_HS_N
E	gene-L0Y14_RS15975	WP_006475441.1	-1.66626	10.2375	-4.89159	3.84e-05	0.000780285	2.07458	H2_vs_HS_N_HO
E	gene-L0Y14_RS15975	WP_006475441.1	-1.25328	10.2375	-4.32714	0.000177635	0.00189908	0.43912	H2_vs_HS_noN_HO
E	gene-L0Y14_RS15975	WP_006475441.1	-1.83584	10.2375	-5.32882	1.17e-05	0.000373099	3.2376	SW_vs_HS_noN_HO
D	gene-L0Y14_RS00445	WP_006475181.1	-1.07102	5.23477	-3.37773	0.00218663	0.0228266	-1.5625	LS_vs_HS_N_HO
D	gene-L0Y14_RS02175	WP_005958576.1	-1.86643	5.26851	-2.9333	0.00666786	0.0348592	-2.39054	LS_vs_HS_noN_HO
D	gene-L0Y14_RS02715	WP_006473648.1	-2.61696	6.50086	-3.42903	0.00191646	0.0168852	-1.29549	LO_vs_HO_HS_N
D	gene-L0Y14_RS03240	WP_006474308.1	-1.60254	9.00665	-3.87409	0.000597827	0.00768066	-0.471139	LO_vs_HO_HS_N
D	gene-L0Y14_RS03240	WP_006474308.1	-1.647	9.00665	-4.71717	6.17e-05	0.0010734	1.61461	H2_vs_HS_N_HO
D	gene-L0Y14_RS03240	WP_006474308.1	-1.34808	9.00665	-3.81784	0.000693905	0.0216692	-0.557982	H2_vs_LS_N_HO
D	gene-L0Y14_RS03240	WP_006474308.1	-1.4386	9.00665	-3.59166	0.00125718	0.0109621	-1.17444	SW_vs_HS_noN_HO
D	gene-L0Y14_RS04200	WP_005960920.1	-2.6004	5.97617	-4.0777	0.000347408	0.00393813	0.148345	LS_vs_HS_noN_HO
D	gene-L0Y14_RS04200	WP_005960920.1	-2.84461	5.97617	-4.76978	5.35e-05	0.000804084	1.87429	H2_vs_HS_noN_HO
D	gene-L0Y14_RS04255	WP_005960908.1	-1.23747	7.85808	-2.97826	0.00597162	0.0248027	-2.7189	noN_vs_N_HS_HO
D	gene-L0Y14_RS04485	WP_006475199.1	-1.80121	9.90486	-4.97136	3.09e-05	0.000729557	2.29851	LS_vs_HS_noN_HO
D	gene-L0Y14_RS04485	WP_006475199.1	-1.55454	9.90486	-5.22816	1.54e-05	0.000311981	2.83499	H2_vs_HS_noN_HO
D	gene-L0Y14_RS07280	WP_006475454.1	-1.91186	5.7179	-3.51012	0.00155411	0.0121998	-1.22002	LS_vs_HS_noN_HO
D	gene-L0Y14_RS07280	WP_006475454.1	-1.8205	5.7179	-3.83047	0.00067109	0.00522884	-0.533809	H2_vs_HS_noN_HO
D	gene-L0Y14_RS07775	WP_006474451.1	-1.5434	9.14586	-5.10106	2.17e-05	0.000487804	2.62408	H2_vs_HS_N_HO
D	gene-L0Y14_RS07775	WP_006474451.1	-1.09655	9.14586	-4.06181	0.000362503	0.00299838	-0.218134	noN_vs_N_HS_HO
D	gene-L0Y14_RS07780	WP_138921801.1	-2.46599	6.99132	-4.09397	0.000332592	0.00282254	0.202283	noN_vs_N_HS_HO
D	gene-L0Y14_RS07810	WP_005964649.1	-1.75037	8.02512	-5.04096	2.56e-05	0.000409951	2.50681	noN_vs_N_HS_HO
D	gene-L0Y14_RS07840	WP_005964631.1	-1.07635	5.61262	-3.28393	0.00277852	0.0264786	-1.84554	LS_vs_HS_N_HO
D	gene-L0Y14_RS07840	WP_005964631.1	-2.48582	5.61262	-4.24731	0.000220294	0.00212239	0.619288	noN_vs_N_HS_HO
D	gene-L0Y14_RS07845	WP_006474444.1	-1.94972	5.97589	-4.57587	9.06e-05	0.00105377	1.40674	noN_vs_N_HS_HO
D	gene-L0Y14_RS07845	WP_006474444.1	-2.601	5.97589	-3.66532	0.00103692	0.0165275	-0.76373	SW_vs_H2_noN_HO
D	gene-L0Y14_RS07845	WP_006474444.1	-2.5305	5.97589	-3.43721	0.00187648	0.0224055	-1.2969	SW_vs_LS_noN_HO
D	gene-L0Y14_RS10460	WP_005961302.1	-3.40793	7.53482	-4.97021	3.1e-05	0.000729557	2.39076	LS_vs_HS_noN_HO
D	gene-L0Y14_RS10460	WP_005961302.1	-3.43307	7.53482	-5.69336	4.38e-06	0.000113544	4.21558	H2_vs_HS_noN_HO
D	gene-L0Y14_RS11915	WP_005963073.1	-2.40055	3.70879	-2.69926	0.0117136	0.0418555	-2.81134	noN_vs_N_HS_HO
D	gene-L0Y14_RS12295	WP_005959699.1	-3.25669	5.60781	-5.34263	1.13e-05	0.000590829	3.3769	H2_vs_LS_noN_HO
D	gene-L0Y14_RS12295	WP_005959699.1	-3.1455	5.60781	-3.72342	0.00089019	0.0139934	-0.599496	SW_vs_LS_noN_HO
D	gene-L0Y14_RS12330	WP_039959676.1	-5.43054	5.74229	-5.71082	4.17e-06	0.000336103	4.29245	H2_vs_LS_noN_HO
D	gene-L0Y14_RS12330	WP_039959676.1	-5.22856	5.74229	-4.1108	0.000317923	0.00789616	0.246139	SW_vs_LS_noN_HO
D	gene-L0Y14_RS13185	WP_006475743.1	-1.51994	7.54187	-2.85283	0.00810996	0.0404211	-2.84252	LS_vs_HS_noN_HO
D	gene-L0Y14_RS13185	WP_006475743.1	-2.11606	7.54187	-3.91792	0.000532126	0.00443203	-0.31718	H2_vs_HS_noN_HO
D	gene-L0Y14_RS13185	WP_006475743.1	-2.53846	7.54187	-4.54503	9.85e-05	0.00937367	1.36656	noN_vs_N_H2_HO
D	gene-L0Y14_RS15590	WP_005959844.1	-1.02594	7.037	-3.11655	0.00423773	0.0252495	-2.24015	LS_vs_HS_noN_HO
D	gene-L0Y14_RS15590	WP_005959844.1	-1.3954	7.037	-4.43074	0.000134254	0.00156068	0.963425	H2_vs_HS_noN_HO
D	gene-L0Y14_RS16300	WP_005958833.1	-1.81051	7.2549	-3.47302	0.00171082	0.0316305	-1.30262	LO_vs_HO_H2_noN
D	gene-L0Y14_RS16300	WP_005958833.1	-1.67476	7.2549	-3.41697	0.00197693	0.0171007	-1.48803	LO_vs_HO_HS_N
D	gene-L0Y14_RS16300	WP_005958833.1	-1.98984	7.2549	-4.70339	6.41e-05	0.00108796	1.68115	H2_vs_HS_N_HO
J	gene-L0Y14_RS00055	WP_006474980.1	-1.90161	5.07349	-2.84292	0.0083067	0.0358283	-2.61124	H2_vs_HS_N_HO
J	gene-L0Y14_RS00495	WP_006475813.1	-1.2916	7.95277	-4.78734	5.1e-05	0.000695975	1.74513	noN_vs_N_HS_HO
J	gene-L0Y14_RS00815	WP_039960340.1	-1.80388	5.21385	-3.58684	0.00127307	0.00824593	-1.04975	H2_vs_HS_noN_HO
J	gene-L0Y14_RS00820	WP_006474387.1	-1.43943	7.06219	-3.65287	0.00107131	0.00916599	-0.993886	LS_vs_HS_noN_HO
J	gene-L0Y14_RS00820	WP_006474387.1	-1.58789	7.06219	-4.38093	0.000153614	0.00171046	0.780618	H2_vs_HS_noN_HO
J	gene-L0Y14_RS00825	WP_040819217.1	-1.18416	8.12155	-4.91737	3.58e-05	0.00059533	2.08751	H2_vs_HS_noN_HO
J	gene-L0Y14_RS01420	WP_006475868.1	-1.21591	6.58279	-2.99594	0.00571713	0.0274492	-2.52222	H2_vs_HS_N_HO
J	gene-L0Y14_RS01420	WP_006475868.1	-1.39205	6.58279	-3.81711	0.000695233	0.0101226	-0.606133	H2_vs_LS_noN_HO
J	gene-L0Y14_RS01420	WP_006475868.1	-2.09572	6.58279	-3.71188	0.000917624	0.0141938	-0.623623	SW_vs_LS_noN_HO
J	gene-L0Y14_RS01650	WP_005960822.1	-5.06605	4.54393	-3.88516	0.000580513	0.00759505	-0.33238	LO_vs_HO_HS_N
J	gene-L0Y14_RS01650	WP_005960822.1	-4.61759	4.54393	-4.29785	0.000192242	0.00237871	0.691748	H2_vs_HS_N_HO
J	gene-L0Y14_RS01650	WP_005960822.1	-2.92911	4.54393	-4.46618	0.000121976	0.00143986	1.14137	H2_vs_HS_noN_HO
J	gene-L0Y14_RS01650	WP_005960822.1	-3.79769	4.54393	-3.49417	0.00161969	0.0325446	-1.19016	H2_vs_LS_N_HO
J	gene-L0Y14_RS01650	WP_005960822.1	-2.85162	4.54392	-3.18017	0.00361264	0.0240843	-1.8308	SW_vs_HS_noN_HO
J	gene-L0Y14_RS01655	WP_040820191.1	-2.0697	7.33596	-2.898	0.0072677	0.0328354	-2.772	H2_vs_HS_N_HO
J	gene-L0Y14_RS01655	WP_040820191.1	-2.80596	7.33596	-3.13495	0.00404702	0.0261474	-2.07409	SW_vs_HS_noN_HO
J	gene-L0Y14_RS01715	WP_005965399.1	-2.71559	6.99447	-3.38337	0.00215517	0.018177	-1.41586	LO_vs_HO_HS_N
J	gene-L0Y14_RS01715	WP_005965399.1	-1.86851	6.99447	-3.72431	0.0008881	0.00716873	-0.836115	H2_vs_HS_N_HO
J	gene-L0Y14_RS01715	WP_005965399.1	-1.28706	6.99447	-3.04901	0.005014	0.0229504	-2.63629	H2_vs_HS_noN_HO
J	gene-L0Y14_RS01715	WP_005965399.1	-2.27951	6.99447	-3.30892	0.00260722	0.0187338	-1.64211	SW_vs_HS_noN_HO
J	gene-L0Y14_RS01720	WP_005965398.1	-2.32558	8.25026	-3.76603	0.00079567	0.00895485	-0.655261	LO_vs_HO_HS_N
J	gene-L0Y14_RS01720	WP_005965398.1	-1.92736	8.25026	-4.1279	0.000303667	0.00332657	0.0969573	H2_vs_HS_N_HO
J	gene-L0Y14_RS01720	WP_005965398.1	-1.47191	8.25026	-3.51222	0.00154571	0.0095367	-1.58051	H2_vs_HS_noN_HO
J	gene-L0Y14_RS01720	WP_005965398.1	-1.92092	8.25026	-3.17051	0.00370155	0.0245726	-2.0766	SW_vs_HS_noN_HO
J	gene-L0Y14_RS01725	WP_006475793.1	-2.82335	7.80716	-3.75596	0.000817076	0.00905766	-0.63651	LO_vs_HO_HS_N
J	gene-L0Y14_RS01725	WP_006475793.1	-1.96269	7.80716	-3.70971	0.000922859	0.00731762	-0.959546	H2_vs_HS_N_HO
J	gene-L0Y14_RS01725	WP_006475793.1	-1.37837	7.80716	-3.00613	0.00557523	0.0236251	-2.81511	noN_vs_N_HS_HO
J	gene-L0Y14_RS01730	WP_005965396.1	-3.5204	6.74098	-3.4722	0.00171446	0.0155072	-1.17108	LO_vs_HO_HS_N
J	gene-L0Y14_RS01730	WP_005965396.1	-1.84387	6.74098	-3.54856	0.00140649	0.00981418	-1.2969	H2_vs_HS_N_HO
J	gene-L0Y14_RS01730	WP_005965396.1	-1.14826	6.74098	-2.66188	0.0127939	0.0449326	-3.54882	noN_vs_N_HS_HO
J	gene-L0Y14_RS01745	WP_005965391.1	-1.48217	8.113	-3.25955	0.00295604	0.019459	-2.07946	LS_vs_HS_noN_HO
J	gene-L0Y14_RS01745	WP_005965391.1	-2.47875	8.113	-4.10101	0.000326373	0.00549912	0.185166	LO_vs_HO_HS_N
J	gene-L0Y14_RS01745	WP_005965391.1	-1.93419	8.113	-4.27126	0.000206527	0.00252332	0.465044	H2_vs_HS_N_HO
J	gene-L0Y14_RS01745	WP_005965391.1	-2.67514	8.113	-6.28658	8.97e-07	3.39e-05	5.69658	H2_vs_HS_noN_HO
J	gene-L0Y14_RS01745	WP_005965391.1	-1.55489	8.113	-3.39598	0.00208654	0.0376537	-1.57351	H2_vs_LS_N_HO
J	gene-L0Y14_RS01745	WP_005965391.1	-2.67762	8.113	-4.50485	0.000109849	0.00183471	1.21915	SW_vs_HS_noN_HO
J	gene-L0Y14_RS01750	WP_005965390.1	-1.77552	9.1775	-3.8925	0.000569312	0.00563778	-0.513061	LS_vs_HS_noN_HO
J	gene-L0Y14_RS01750	WP_005965390.1	-1.73011	9.1775	-3.33464	0.00244159	0.0198469	-1.80312	LO_vs_HO_HS_N
J	gene-L0Y14_RS01750	WP_005965390.1	-1.5009	9.1775	-3.42751	0.001924	0.0124308	-1.69022	H2_vs_HS_N_HO
J	gene-L0Y14_RS01750	WP_005965390.1	-2.22912	9.1775	-5.77583	3.5e-06	9.56e-05	4.30615	H2_vs_HS_noN_HO
J	gene-L0Y14_RS01750	WP_005965390.1	-2.59186	9.1775	-5.15729	1.87e-05	0.000509723	2.84254	SW_vs_HS_noN_HO
J	gene-L0Y14_RS01755	WP_040820199.1	-2.73884	10.3428	-5.50616	7.25e-06	0.000421645	3.74457	LO_vs_HO_HS_N
J	gene-L0Y14_RS01755	WP_040820199.1	-2.55424	10.3428	-5.82445	3.08e-06	0.000149891	4.53563	H2_vs_HS_N_HO
J	gene-L0Y14_RS01755	WP_040820199.1	-1.68104	10.3428	-4.49069	0.000114145	0.00138319	0.882271	H2_vs_HS_noN_HO
J	gene-L0Y14_RS01755	WP_040820199.1	-1.85393	10.3428	-4.22155	0.000236114	0.0114061	0.462662	H2_vs_LS_N_HO
J	gene-L0Y14_RS01755	WP_040820199.1	-2.64386	10.3428	-6.00072	1.92e-06	0.000112854	4.99957	SW_vs_HS_noN_HO
J	gene-L0Y14_RS01755	WP_040820199.1	-1.55044	10.3428	-3.22207	0.00325037	0.0317949	-1.94952	SW_vs_LS_noN_HO
J	gene-L0Y14_RS01765	WP_005960967.1	-2.49363	5.2831	-2.78567	0.00953422	0.0395475	-2.7077	H2_vs_HS_N_HO
J	gene-L0Y14_RS01765	WP_005960967.1	-3.85814	5.2831	-3.52204	0.00150682	0.0217038	-1.0697	SW_vs_H2_noN_HO
J	gene-L0Y14_RS01765	WP_005960967.1	-4.52356	5.2831	-4.15556	0.000281941	0.0035568	0.384757	SW_vs_HS_noN_HO
J	gene-L0Y14_RS01765	WP_005960967.1	-3.46185	5.2831	-3.07155	0.00474099	0.0416994	-2.02888	SW_vs_LS_noN_HO
J	gene-L0Y14_RS01770	WP_005960966.1	-1.36326	9.18946	-3.00912	0.00553419	0.03038	-2.66422	LS_vs_HS_noN_HO
J	gene-L0Y14_RS01770	WP_005960966.1	-1.83105	9.18946	-3.5113	0.0015494	0.0143939	-1.36939	LO_vs_HO_HS_N
J	gene-L0Y14_RS01770	WP_005960966.1	-1.4513	9.18946	-3.33033	0.00246865	0.014681	-1.92601	H2_vs_HS_N_HO
J	gene-L0Y14_RS01770	WP_005960966.1	-1.92752	9.18946	-5.01391	2.76e-05	0.000475512	2.28035	H2_vs_HS_noN_HO
J	gene-L0Y14_RS01770	WP_005960966.1	-2.33686	9.18946	-4.5992	8.51e-05	0.00155176	1.39371	SW_vs_HS_noN_HO
J	gene-L0Y14_RS01775	WP_039959878.1	-1.24246	8.4508	-3.05905	0.00489059	0.0279208	-2.54822	LS_vs_HS_noN_HO
J	gene-L0Y14_RS01775	WP_039959878.1	-1.14251	8.4508	-3.46969	0.00172559	0.0195723	-1.47385	LS_vs_HS_N_HO
J	gene-L0Y14_RS01775	WP_039959878.1	-1.54978	8.4508	-3.1591	0.00380922	0.0264726	-2.17409	LO_vs_HO_HS_N
J	gene-L0Y14_RS01775	WP_039959878.1	-1.10452	8.4508	-2.83113	0.00854669	0.0365621	-3.08627	H2_vs_HS_N_HO
J	gene-L0Y14_RS01775	WP_039959878.1	-1.94292	8.4508	-5.22267	1.56e-05	0.000312631	2.887	H2_vs_HS_noN_HO
J	gene-L0Y14_RS01775	WP_039959878.1	-2.78894	8.4508	-4.74624	5.71e-05	0.00118217	1.86512	SW_vs_HS_noN_HO
J	gene-L0Y14_RS01780	WP_005960964.1	-1.22962	5.25699	-2.9622	0.00621197	0.0435393	-2.60061	LS_vs_HS_N_HO
J	gene-L0Y14_RS01780	WP_005960964.1	-4.01205	5.25699	-3.12708	0.00412759	0.0278723	-1.90774	LO_vs_HO_HS_N
J	gene-L0Y14_RS01785	WP_005960963.1	-1.92175	9.13801	-4.38236	0.00015302	0.00170991	0.630083	H2_vs_HS_noN_HO
J	gene-L0Y14_RS01785	WP_005960963.1	-1.93325	9.13801	-3.43462	0.00188906	0.0149128	-1.54989	SW_vs_HS_noN_HO
J	gene-L0Y14_RS01790	WP_005960962.1	-1.21646	5.77781	-3.83828	0.00065735	0.0115936	-0.541636	LS_vs_HS_N_HO
J	gene-L0Y14_RS01790	WP_005960962.1	-2.27088	5.77781	-3.21138	0.00333933	0.0243849	-1.79609	LO_vs_HO_HS_N
J	gene-L0Y14_RS01790	WP_005960962.1	-2.52836	5.77781	-4.07383	0.000351024	0.00363767	0.207148	H2_vs_HS_N_HO
J	gene-L0Y14_RS01790	WP_005960962.1	-1.83236	5.77781	-3.73649	0.000860086	0.00628063	-0.75217	H2_vs_HS_noN_HO
J	gene-L0Y14_RS01790	WP_005960962.1	-2.68811	5.77781	-3.49822	0.00160279	0.0131404	-1.11459	SW_vs_HS_noN_HO
J	gene-L0Y14_RS01795	WP_005960961.1	-1.22676	6.06389	-3.32871	0.0024789	0.0244771	-1.80096	LS_vs_HS_N_HO
J	gene-L0Y14_RS01795	WP_005960961.1	-3.37715	6.06389	-3.16647	0.00373933	0.0262674	-1.82894	LO_vs_HO_HS_N
J	gene-L0Y14_RS01795	WP_005960961.1	-1.7811	6.06389	-3.206	0.00338496	0.018517	-2.02586	H2_vs_HS_N_HO
J	gene-L0Y14_RS01800	WP_005960960.1	-1.24586	8.98503	-3.5512	0.00139689	0.0175449	-1.26274	LS_vs_HS_N_HO
J	gene-L0Y14_RS01800	WP_005960960.1	-1.76438	8.98503	-3.62766	0.00114437	0.0115541	-1.08766	LO_vs_HO_HS_N
J	gene-L0Y14_RS01800	WP_005960960.1	-1.3542	8.98503	-3.32119	0.00252694	0.0149146	-1.94977	H2_vs_HS_N_HO
J	gene-L0Y14_RS01800	WP_005960960.1	-1.22582	8.98503	-3.39263	0.00210459	0.0119501	-1.9173	H2_vs_HS_noN_HO
J	gene-L0Y14_RS01800	WP_005960960.1	-2.74338	8.98503	-4.59432	8.62e-05	0.00155176	1.47219	SW_vs_HS_noN_HO
J	gene-L0Y14_RS01800	WP_005960960.1	-1.89529	8.98503	-3.03439	0.005199	0.0448485	-2.19547	SW_vs_LS_noN_HO
J	gene-L0Y14_RS01805	WP_006473511.1	-1.0192	7.74338	-2.9709	0.00608057	0.042841	-2.65573	LS_vs_HS_N_HO
J	gene-L0Y14_RS01805	WP_006473511.1	-1.52981	7.74338	-3.48914	0.00164092	0.0111768	-1.48919	H2_vs_HS_N_HO
J	gene-L0Y14_RS01805	WP_006473511.1	-2.22732	7.74338	-3.02704	0.00529449	0.0327258	-2.22876	SW_vs_HS_noN_HO
J	gene-L0Y14_RS01810	WP_006473512.1	-1.4773	4.4361	-3.18719	0.00354936	0.0303678	-1.99618	LS_vs_HS_N_HO
J	gene-L0Y14_RS01810	WP_006473512.1	-4.29815	4.4361	-3.8318	0.000668729	0.00596536	-0.373228	H2_vs_HS_N_HO
J	gene-L0Y14_RS01810	WP_006473512.1	-2.33733	4.4361	-3.00926	0.00553239	0.0234753	-2.30822	noN_vs_N_HS_HO
J	gene-L0Y14_RS01815	WP_005960957.1	-3.23661	5.04716	-3.22144	0.00325553	0.0364893	-1.73813	SW_vs_H2_noN_HO
J	gene-L0Y14_RS01815	WP_005960957.1	-4.25492	5.04716	-4.36517	0.000160294	0.00243771	0.784315	SW_vs_HS_noN_HO
J	gene-L0Y14_RS01815	WP_005960957.1	-3.42761	5.04716	-3.32987	0.00247156	0.0264973	-1.57748	SW_vs_LS_noN_HO
J	gene-L0Y14_RS01820	WP_005960956.1	-1.19893	6.68235	-3.25888	0.00296101	0.0273458	-1.97747	LS_vs_HS_N_HO
J	gene-L0Y14_RS01825	WP_005960955.1	-3.30758	5.95779	-3.18337	0.00358365	0.025691	-1.79296	LO_vs_HO_HS_N
J	gene-L0Y14_RS01825	WP_005960955.1	-1.74668	5.95779	-2.97196	0.00606473	0.0288098	-2.5045	H2_vs_HS_N_HO
J	gene-L0Y14_RS01830	WP_005960954.1	-2.73144	8.65408	-3.7586	0.000811413	0.00905766	-0.634723	LO_vs_HO_HS_N
J	gene-L0Y14_RS01830	WP_005960954.1	-1.81914	8.65408	-2.80349	0.00913494	0.0475684	-2.92024	SW_vs_HS_noN_HO
J	gene-L0Y14_RS01840	WP_005960952.1	-2.1329	7.75901	-3.02427	0.00533081	0.0327568	-2.3109	SW_vs_HS_noN_HO
J	gene-L0Y14_RS01845	WP_005960951.1	-1.83397	8.59855	-3.1441	0.00395531	0.0270095	-2.17123	LO_vs_HO_HS_N
J	gene-L0Y14_RS01845	WP_005960951.1	-1.88394	8.59855	-3.09263	0.00449847	0.0457126	-2.16812	SW_vs_H2_noN_HO
J	gene-L0Y14_RS01845	WP_005960951.1	-2.26538	8.59855	-3.59679	0.00124046	0.01088	-1.0276	SW_vs_HS_noN_HO
J	gene-L0Y14_RS01850	WP_005960950.1	-1.02483	8.56015	-3.15391	0.00385916	0.0235754	-2.3215	LS_vs_HS_noN_HO
J	gene-L0Y14_RS01850	WP_005960950.1	-1.13779	8.56015	-4.38165	0.000153316	0.00465804	0.819709	LS_vs_HS_N_HO
J	gene-L0Y14_RS01850	WP_005960950.1	-1.69807	8.56015	-5.63597	5.11e-06	0.000128295	3.99268	H2_vs_HS_noN_HO
J	gene-L0Y14_RS01850	WP_005960950.1	-1.73775	8.56015	-4.13011	0.000301875	0.00365951	0.266261	SW_vs_HS_noN_HO
J	gene-L0Y14_RS01860	WP_005960948.1	-2.25655	5.85909	-3.91269	0.000539575	0.00445859	-0.240534	H2_vs_HS_noN_HO
J	gene-L0Y14_RS01875	WP_005960945.1	-3.87501	0.0564986	-3.67167	0.0010198	0.00777226	-0.850388	H2_vs_HS_N_HO
J	gene-L0Y14_RS01880	WP_005960944.1	-2.00441	7.10267	-4.22693	0.000232717	0.00301955	0.378955	LS_vs_HS_noN_HO
J	gene-L0Y14_RS01880	WP_005960944.1	-3.14607	7.10267	-3.87376	0.000598353	0.00768066	-0.262693	LO_vs_HO_HS_N
J	gene-L0Y14_RS01880	WP_005960944.1	-1.73341	7.10267	-3.59778	0.00123726	0.00891053	-1.19061	H2_vs_HS_N_HO
J	gene-L0Y14_RS01880	WP_005960944.1	-1.35161	7.10267	-3.38253	0.00215983	0.0122196	-1.90447	H2_vs_HS_noN_HO
J	gene-L0Y14_RS01880	WP_005960944.1	-1.68252	7.10267	-2.96549	0.00616198	0.0357895	-2.56223	SW_vs_HS_noN_HO
J	gene-L0Y14_RS01885	WP_039959886.1	-2.09141	7.85283	-4.65367	7.34e-05	0.00133158	1.46447	LS_vs_HS_noN_HO
J	gene-L0Y14_RS01885	WP_039959886.1	-3.44948	7.85283	-3.74331	0.000844777	0.00924251	-0.552033	LO_vs_HO_HS_N
J	gene-L0Y14_RS01885	WP_039959886.1	-1.79614	7.85283	-3.78865	0.000749565	0.00631001	-0.718163	H2_vs_HS_N_HO
J	gene-L0Y14_RS01885	WP_039959886.1	-1.27923	7.85283	-3.43455	0.00188941	0.0111518	-1.82626	H2_vs_HS_noN_HO
J	gene-L0Y14_RS01885	WP_039959886.1	-1.67374	7.85283	-3.48445	0.00166099	0.0325969	-1.31441	H2_vs_LS_N_HO
J	gene-L0Y14_RS01885	WP_039959886.1	-2.5611	7.85283	-4.51812	0.000105969	0.00178894	1.24473	SW_vs_HS_noN_HO
J	gene-L0Y14_RS01890	WP_039959877.1	-2.20591	9.76055	-4.93747	3.39e-05	0.000766423	2.21021	LS_vs_HS_noN_HO
J	gene-L0Y14_RS01890	WP_039959877.1	-1.54876	9.76055	-3.18206	0.00359549	0.025712	-2.1908	LO_vs_HO_HS_N
J	gene-L0Y14_RS01890	WP_039959877.1	-1.28804	9.76055	-3.03825	0.00514956	0.0251604	-2.61747	H2_vs_HS_N_HO
J	gene-L0Y14_RS01890	WP_039959877.1	-1.7635	9.76055	-4.79786	4.96e-05	0.000759536	1.69123	H2_vs_HS_noN_HO
J	gene-L0Y14_RS01890	WP_039959877.1	-2.66763	9.76055	-5.91067	2.44e-06	0.000124119	4.77846	SW_vs_HS_noN_HO
J	gene-L0Y14_RS01900	WP_005960940.1	-1.70398	8.72458	-3.81484	0.000699421	0.00649758	-0.697754	LS_vs_HS_noN_HO
J	gene-L0Y14_RS01900	WP_005960940.1	-1.14942	8.72458	-3.05422	0.00494952	0.0227215	-2.71765	H2_vs_HS_noN_HO
J	gene-L0Y14_RS01900	WP_005960940.1	-1.61887	8.72458	-3.09034	0.00452425	0.0287574	-2.31841	SW_vs_HS_noN_HO
J	gene-L0Y14_RS02010	WP_005958543.1	-3.93317	6.03597	-3.90381	0.000552464	0.00744523	-0.18325	LO_vs_HO_HS_N
J	gene-L0Y14_RS02010	WP_005958543.1	-2.58168	6.03597	-4.22873	0.000231596	0.00272364	0.529905	H2_vs_HS_N_HO
J	gene-L0Y14_RS02010	WP_005958543.1	-2.61564	6.03597	-4.24266	0.000223071	0.0112083	0.628792	H2_vs_LS_N_HO
J	gene-L0Y14_RS02030	WP_005958546.1	-2.75549	5.12416	-2.89889	0.007252	0.0406027	-2.40771	SW_vs_HS_noN_HO
J	gene-L0Y14_RS02200	WP_006473568.1	-1.24491	8.76608	-3.13281	0.00406875	0.0197769	-2.44691	H2_vs_HS_noN_HO
J	gene-L0Y14_RS02320	WP_006473581.1	-1.47838	7.25952	-3.21365	0.0033202	0.0476047	-1.99829	LO_vs_HO_H2_noN
J	gene-L0Y14_RS02320	WP_006473581.1	-1.32507	7.25952	-3.67935	0.000999463	0.0130763	-1.02555	H2_vs_LS_noN_HO
J	gene-L0Y14_RS02320	WP_006473581.1	-1.95989	7.25952	-3.82171	0.000686839	0.0120463	-0.393829	SW_vs_LS_noN_HO
J	gene-L0Y14_RS02580	WP_005965407.1	-2.4217	8.49403	-4.28699	0.000197955	0.00383691	0.639523	LO_vs_HO_HS_N
J	gene-L0Y14_RS02580	WP_005965407.1	-2.36992	8.49403	-5.33024	1.17e-05	0.000331252	3.25081	H2_vs_HS_N_HO
J	gene-L0Y14_RS02580	WP_005965407.1	-1.09995	8.49403	-3.00706	0.0055624	0.0247744	-2.8586	H2_vs_HS_noN_HO
J	gene-L0Y14_RS02580	WP_005965407.1	-1.76499	8.49403	-3.93939	0.000502591	0.0183504	-0.234093	H2_vs_LS_N_HO
J	gene-L0Y14_RS02580	WP_005965407.1	-2.32231	8.49403	-4.37054	0.000157985	0.00243174	0.838927	SW_vs_HS_noN_HO
J	gene-L0Y14_RS02585	WP_005965409.1	-2.10263	9.14808	-4.48384	0.000116281	0.00274527	1.09269	LO_vs_HO_HS_N
J	gene-L0Y14_RS02585	WP_005965409.1	-2.29321	9.14808	-5.76046	3.65e-06	0.00016622	4.36743	H2_vs_HS_N_HO
J	gene-L0Y14_RS02585	WP_005965409.1	-1.45725	9.14808	-4.30986	0.000186113	0.00194151	0.400828	H2_vs_HS_noN_HO
J	gene-L0Y14_RS02585	WP_005965409.1	-1.36373	9.14808	-3.41626	0.00198053	0.0365816	-1.53987	H2_vs_LS_N_HO
J	gene-L0Y14_RS02585	WP_005965409.1	-2.07415	9.14808	-4.67334	6.95e-05	0.00134806	1.57295	SW_vs_HS_noN_HO
J	gene-L0Y14_RS02590	WP_005965411.1	-1.63346	7.18141	-2.68018	0.0122537	0.0477377	-3.33956	H2_vs_HS_N_HO
J	gene-L0Y14_RS02590	WP_005965411.1	-2.26794	7.18141	-3.94104	0.000500381	0.00425419	-0.41855	H2_vs_HS_noN_HO
J	gene-L0Y14_RS02590	WP_005965411.1	-2.42442	7.18141	-2.97054	0.00608606	0.0356534	-2.47294	SW_vs_HS_noN_HO
J	gene-L0Y14_RS02880	WP_040818488.1	-1.09771	9.68591	-3.71684	0.000905722	0.00794405	-0.960925	LS_vs_HS_noN_HO
J	gene-L0Y14_RS03165	WP_005966497.1	-1.82724	7.21333	-4.27544	0.000204214	0.00386284	0.658862	LO_vs_HO_HS_N
J	gene-L0Y14_RS03165	WP_005966497.1	-2.19249	7.21333	-5.48451	7.69e-06	0.000266074	3.73794	H2_vs_HS_N_HO
J	gene-L0Y14_RS03165	WP_005966497.1	-1.65108	7.21333	-4.08632	0.000339474	0.0150134	0.243228	H2_vs_LS_N_HO
J	gene-L0Y14_RS04195	WP_251859260.1	-2.94622	9.17738	-7.18829	8.6e-08	1.85e-05	8.01831	LS_vs_HS_noN_HO
J	gene-L0Y14_RS04195	WP_251859260.1	-3.18551	9.17738	-9.20847	6.46e-10	1.1e-07	12.7737	H2_vs_HS_noN_HO
J	gene-L0Y14_RS04195	WP_251859260.1	-2.01611	9.17738	-5.32045	1.2e-05	0.000373537	3.19312	SW_vs_HS_noN_HO
J	gene-L0Y14_RS04805	WP_198295043.1	-3.58745	7.45249	-4.14745	0.00028815	0.00502662	0.393843	LO_vs_HO_HS_N
J	gene-L0Y14_RS04805	WP_198295043.1	-3.03945	7.45249	-4.58159	8.92e-05	0.00134035	1.42013	H2_vs_HS_N_HO
J	gene-L0Y14_RS04805	WP_198295043.1	-2.41204	7.45249	-3.61464	0.00118397	0.0283511	-0.898647	H2_vs_LS_N_HO
J	gene-L0Y14_RS04805	WP_198295043.1	-1.56723	7.45249	-3.52255	0.00150483	0.00891539	-1.55689	noN_vs_N_HS_HO
J	gene-L0Y14_RS04810	WP_005959108.1	-1.19095	8.21924	-3.73562	0.000862048	0.0133341	-0.82421	LS_vs_HS_N_HO
J	gene-L0Y14_RS04810	WP_005959108.1	-2.08887	8.21924	-4.02001	0.00040536	0.00613596	-0.0239792	LO_vs_HO_HS_N
J	gene-L0Y14_RS04810	WP_005959108.1	-1.42365	8.21924	-3.66889	0.00102727	0.00780599	-1.08005	H2_vs_HS_N_HO
J	gene-L0Y14_RS04810	WP_005959108.1	-1.03885	8.21924	-3.01487	0.00545619	0.0233243	-2.7952	noN_vs_N_HS_HO
J	gene-L0Y14_RS04960	WP_005961559.1	-4.54761	2.45565	-3.56913	0.00133322	0.0109338	-0.991288	LS_vs_HS_noN_HO
J	gene-L0Y14_RS04960	WP_005961559.1	-3.04295	2.45565	-3.30181	0.00265493	0.0143981	-1.57259	H2_vs_HS_noN_HO
J	gene-L0Y14_RS04965	WP_005961561.1	-1.91659	7.83811	-3.09024	0.0045254	0.0447907	-2.41885	noN_vs_N_LS_HO
J	gene-L0Y14_RS05075	WP_005965028.1	-3.40746	6.48683	-4.15784	0.000280219	0.00494318	0.422889	LO_vs_HO_HS_N
J	gene-L0Y14_RS05075	WP_005965028.1	-3.31356	6.48683	-4.70583	6.37e-05	0.00108663	1.76982	H2_vs_HS_N_HO
J	gene-L0Y14_RS05075	WP_005965028.1	-2.33288	6.48683	-4.64466	7.52e-05	0.00103967	1.46521	H2_vs_HS_noN_HO
J	gene-L0Y14_RS05075	WP_005965028.1	-2.6056	6.48683	-3.67161	0.00101995	0.0262513	-0.725749	H2_vs_LS_N_HO
J	gene-L0Y14_RS05075	WP_005965028.1	-2.73367	6.48683	-3.51697	0.00152677	0.0127073	-1.12223	SW_vs_HS_noN_HO
J	gene-L0Y14_RS05085	WP_006474942.1	-1.86455	10.0232	-4.2929	0.000194826	0.00267141	0.529424	LS_vs_HS_noN_HO
J	gene-L0Y14_RS05085	WP_006474942.1	-1.08868	10.0232	-2.99702	0.00570195	0.0412426	-2.54766	LS_vs_HS_N_HO
J	gene-L0Y14_RS05085	WP_006474942.1	-2.13103	10.0232	-4.53458	0.000101344	0.00252555	1.201	LO_vs_HO_HS_N
J	gene-L0Y14_RS05085	WP_006474942.1	-2.15002	10.0232	-5.20704	1.63e-05	0.000403236	2.9082	H2_vs_HS_N_HO
J	gene-L0Y14_RS05085	WP_006474942.1	-2.57981	10.0232	-7.20158	8.31e-08	5.12e-06	7.99279	H2_vs_HS_noN_HO
J	gene-L0Y14_RS05085	WP_006474942.1	-2.32757	10.0232	-5.6925	4.39e-06	0.000191261	4.18464	SW_vs_HS_noN_HO
J	gene-L0Y14_RS05090	WP_006474941.1	-1.16057	5.93778	-3.49199	0.00162887	0.0192281	-1.39003	LS_vs_HS_N_HO
J	gene-L0Y14_RS05090	WP_006474941.1	-2.37917	5.93778	-3.06978	0.00476191	0.0306545	-2.08815	LO_vs_HO_HS_N
J	gene-L0Y14_RS05090	WP_006474941.1	-1.6899	5.93778	-3.1147	0.00425738	0.021915	-2.16568	H2_vs_HS_N_HO
J	gene-L0Y14_RS05090	WP_006474941.1	-1.53723	5.93778	-3.17279	0.00368036	0.0184901	-2.14439	H2_vs_HS_noN_HO
J	gene-L0Y14_RS05090	WP_006474941.1	-3.6629	5.93778	-4.27584	0.000203993	0.00279867	0.681082	SW_vs_HS_noN_HO
J	gene-L0Y14_RS05095	WP_005965046.1	-1.39322	7.69183	-3.84974	0.000637703	0.0115525	-0.537038	LS_vs_HS_N_HO
J	gene-L0Y14_RS05095	WP_005965046.1	-2.20055	7.69183	-3.59382	0.00125012	0.0123053	-1.05658	LO_vs_HO_HS_N
J	gene-L0Y14_RS05095	WP_005965046.1	-1.84721	7.69183	-4.05406	0.000370092	0.00379257	-0.0791607	H2_vs_HS_N_HO
J	gene-L0Y14_RS05095	WP_005965046.1	-1.54599	7.69183	-3.70763	0.000927921	0.00662198	-1.06146	H2_vs_HS_noN_HO
J	gene-L0Y14_RS05095	WP_005965046.1	-2.55773	7.69183	-3.69631	0.00095594	0.0088025	-0.73017	SW_vs_HS_noN_HO
J	gene-L0Y14_RS05100	WP_006474940.1	-4.2449	3.18768	-2.96449	0.00617714	0.0366658	-2.24926	LO_vs_HO_HS_N
J	gene-L0Y14_RS05100	WP_006474940.1	-4.34135	3.18768	-3.5363	0.00145205	0.0213057	-1.10646	SW_vs_H2_noN_HO
J	gene-L0Y14_RS05100	WP_006474940.1	-4.5063	3.18768	-3.59485	0.00124677	0.0109049	-0.940398	SW_vs_HS_noN_HO
J	gene-L0Y14_RS05105	WP_006474939.1	-1.17954	9.54717	-4.0415	0.000382734	0.00852329	-0.0277688	LS_vs_HS_N_HO
J	gene-L0Y14_RS05105	WP_006474939.1	-1.71565	9.54717	-4.44807	0.000128106	0.00289391	0.977565	LO_vs_HO_HS_N
J	gene-L0Y14_RS05105	WP_006474939.1	-1.61821	9.54717	-4.82716	4.58e-05	0.000876743	1.9011	H2_vs_HS_N_HO
J	gene-L0Y14_RS05105	WP_006474939.1	-1.27214	9.54717	-4.20927	0.000244043	0.00225627	0.172728	noN_vs_N_HS_HO
J	gene-L0Y14_RS06080	WP_006474004.1	-1.45163	8.68796	-3.16891	0.00371643	0.0230169	-2.2549	LS_vs_HS_noN_HO
J	gene-L0Y14_RS06080	WP_006474004.1	-1.04304	8.68796	-2.97447	0.00602742	0.0428192	-2.64912	LS_vs_HS_N_HO
J	gene-L0Y14_RS06080	WP_006474004.1	-1.13977	8.68796	-2.89005	0.00740961	0.0304531	-3.05116	H2_vs_HS_noN_HO
J	gene-L0Y14_RS06085	WP_039960351.1	-1.81788	8.26935	-3.87481	0.000596684	0.00580058	-0.559039	LS_vs_HS_noN_HO
J	gene-L0Y14_RS06085	WP_039960351.1	-1.2803	8.26935	-3.2859	0.00276465	0.0149415	-2.19617	H2_vs_HS_noN_HO
J	gene-L0Y14_RS06085	WP_039960351.1	-1.42447	8.26935	-3.01058	0.00551435	0.0334267	-2.63371	SW_vs_HS_noN_HO
J	gene-L0Y14_RS06090	WP_006474006.1	-5.25845	2.74749	-2.94717	0.00644516	0.0302057	-2.2789	H2_vs_HS_N_HO
J	gene-L0Y14_RS06090	WP_006474006.1	-4.96102	2.74749	-3.24171	0.0030928	0.0212111	-1.6682	SW_vs_HS_noN_HO
J	gene-L0Y14_RS06095	WP_006474007.1	-1.50319	7.87796	-3.5572	0.00137527	0.0111011	-1.35226	LS_vs_HS_noN_HO
J	gene-L0Y14_RS06095	WP_006474007.1	-2.34104	7.87796	-5.8878	2.6e-06	7.76e-05	4.66106	H2_vs_HS_noN_HO
J	gene-L0Y14_RS06095	WP_006474007.1	-2.35071	7.87796	-4.1466	0.000288811	0.00359868	0.322248	SW_vs_HS_noN_HO
J	gene-L0Y14_RS06100	WP_240991593.1	-1.97159	5.86628	-3.90586	0.000549469	0.00545991	-0.382916	LS_vs_HS_noN_HO
J	gene-L0Y14_RS06100	WP_240991593.1	-2.8646	5.86628	-3.62115	0.00116402	0.0085598	-0.856762	H2_vs_HS_N_HO
J	gene-L0Y14_RS06100	WP_240991593.1	-2.69583	5.86628	-5.07252	2.35e-05	0.000423776	2.63749	H2_vs_HS_noN_HO
J	gene-L0Y14_RS06100	WP_240991593.1	-2.76232	5.86628	-3.56052	0.00136343	0.0117939	-1.00251	SW_vs_HS_noN_HO
J	gene-L0Y14_RS06105	WP_006474009.1	-1.29821	8.13357	-3.39354	0.00209965	0.0131182	-1.75346	H2_vs_HS_N_HO
J	gene-L0Y14_RS06105	WP_006474009.1	-1.6696	8.13357	-4.53319	0.000101728	0.00129322	1.08516	H2_vs_HS_noN_HO
J	gene-L0Y14_RS06755	WP_006474112.1	-1.88477	9.92974	-5.363	1.07e-05	0.000433307	3.32732	LS_vs_HS_noN_HO
J	gene-L0Y14_RS06755	WP_006474112.1	-1.38247	9.92974	-3.61486	0.0011833	0.0118708	-1.15261	LO_vs_HO_HS_N
J	gene-L0Y14_RS06755	WP_006474112.1	-1.04011	9.92974	-3.09751	0.00444405	0.0226531	-2.48045	H2_vs_HS_N_HO
J	gene-L0Y14_RS06755	WP_006474112.1	-1.05855	9.92974	-3.67286	0.00101662	0.00700042	-1.24949	H2_vs_HS_noN_HO
J	gene-L0Y14_RS06755	WP_006474112.1	-1.01559	9.92974	-3.10576	0.00435356	0.0450769	-2.39047	SW_vs_H2_noN_HO
J	gene-L0Y14_RS06755	WP_006474112.1	-2.07415	9.92974	-5.8327	3.01e-06	0.000147433	4.57351	SW_vs_HS_noN_HO
J	gene-L0Y14_RS06820	WP_006474122.1	-1.84513	8.72706	-5.44444	8.57e-06	0.0020697	3.59933	noN_vs_N_H2_HO
J	gene-L0Y14_RS06820	WP_006474122.1	-1.07025	8.72706	-2.7623	0.0100826	0.0376898	-3.16778	noN_vs_N_HS_HO
J	gene-L0Y14_RS07025	WP_251859287.1	-1.42127	9.28002	-3.15694	0.00382994	0.0265475	-2.20819	LO_vs_HO_HS_N
J	gene-L0Y14_RS07030	WP_005965313.1	-1.56507	7.90321	-4.33747	0.00017275	0.00187694	0.61	H2_vs_HS_noN_HO
J	gene-L0Y14_RS07030	WP_005965313.1	-1.30571	7.90321	-3.34081	0.00240338	0.0254953	-1.78296	H2_vs_LS_noN_HO
J	gene-L0Y14_RS07060	WP_005965298.1	-1.0724	8.11328	-3.17385	0.00367059	0.0228231	-2.2815	LS_vs_HS_noN_HO
J	gene-L0Y14_RS07060	WP_005965298.1	-2.12981	8.11328	-4.81091	4.79e-05	0.00154277	1.99545	LO_vs_HO_HS_N
J	gene-L0Y14_RS07060	WP_005965298.1	-2.10304	8.11328	-5.98722	1.99e-06	0.000121401	4.98016	H2_vs_HS_N_HO
J	gene-L0Y14_RS07060	WP_005965298.1	-1.20925	8.11328	-4.1702	0.000271072	0.0026206	0.0591872	H2_vs_HS_noN_HO
J	gene-L0Y14_RS07060	WP_005965298.1	-1.45794	8.11328	-4.10954	0.000318999	0.0143094	0.21128	H2_vs_LS_N_HO
J	gene-L0Y14_RS07060	WP_005965298.1	-2.31003	8.11328	-5.03578	2.6e-05	0.000652146	2.59182	SW_vs_HS_noN_HO
J	gene-L0Y14_RS07305	WP_005959210.1	-4.51184	4.00927	-3.20149	0.00342373	0.0248854	-1.78584	LO_vs_HO_HS_N
J	gene-L0Y14_RS07720	WP_005965230.1	-2.69046	4.58601	-2.85731	0.00802256	0.0434325	-2.45092	LO_vs_HO_HS_N
J	gene-L0Y14_RS07825	WP_005964640.1	-2.16639	5.21764	-3.47569	0.00169904	0.00968237	-1.30111	noN_vs_N_HS_HO
J	gene-L0Y14_RS07835	WP_006474445.1	-1.23285	8.94657	-4.61165	8.22e-05	0.00098925	1.25359	noN_vs_N_HS_HO
J	gene-L0Y14_RS07850	WP_005964625.1	-2.46647	7.62274	-7.5919	3.1e-08	2.78e-06	8.99431	noN_vs_N_HS_HO
J	gene-L0Y14_RS08040	WP_006474418.1	-1.40948	6.52493	-3.00168	0.00563685	0.0347053	-2.37416	LO_vs_HO_HS_N
J	gene-L0Y14_RS08040	WP_006474418.1	-1.16249	6.52493	-3.05137	0.00498473	0.0246878	-2.38813	H2_vs_HS_N_HO
J	gene-L0Y14_RS08040	WP_006474418.1	-1.0931	6.52493	-3.18991	0.00352512	0.0167457	-2.18271	noN_vs_N_HS_HO
J	gene-L0Y14_RS08180	WP_005959039.1	-3.13548	3.10442	-3.44245	0.00185134	0.0121698	-1.24681	H2_vs_HS_N_HO
J	gene-L0Y14_RS08180	WP_005959039.1	-3.3338	3.10442	-3.60006	0.00122993	0.0284117	-1.04953	H2_vs_LS_N_HO
J	gene-L0Y14_RS08205	WP_006474398.1	-3.64732	4.77951	-3.71705	0.000905223	0.00727189	-0.622222	H2_vs_HS_N_HO
J	gene-L0Y14_RS08405	WP_006473855.1	-1.27359	7.96966	-4.63614	7.69e-05	0.00138054	1.44444	LS_vs_HS_noN_HO
J	gene-L0Y14_RS08410	WP_138921726.1	-1.83054	8.36821	-4.45148	0.00012693	0.00203347	0.950483	LS_vs_HS_noN_HO
J	gene-L0Y14_RS08410	WP_138921726.1	-1.05847	8.36821	-3.09804	0.00443818	0.0210512	-2.61208	H2_vs_HS_noN_HO
J	gene-L0Y14_RS08410	WP_138921726.1	-1.28022	8.36821	-2.83947	0.00837622	0.0445785	-2.92341	SW_vs_HS_noN_HO
J	gene-L0Y14_RS08915	WP_006473765.1	-1.08451	6.49232	-3.70864	0.00092546	0.013904	-0.888439	LS_vs_HS_N_HO
J	gene-L0Y14_RS08915	WP_006473765.1	-2.4498	6.49232	-3.8179	0.000693796	0.00840914	-0.400822	LO_vs_HO_HS_N
J	gene-L0Y14_RS08915	WP_006473765.1	-2.01463	6.49232	-4.46242	0.000123226	0.00173511	1.08937	H2_vs_HS_N_HO
J	gene-L0Y14_RS08915	WP_006473765.1	-1.76571	6.49232	-4.45544	0.000125574	0.00136166	0.976742	noN_vs_N_HS_HO
J	gene-L0Y14_RS09730	WP_006475230.1	-1.2632	9.25031	-3.36862	0.00223828	0.0184749	-1.74705	LO_vs_HO_HS_N
J	gene-L0Y14_RS09730	WP_006475230.1	-1.43918	9.25031	-4.40092	0.000145534	0.00194778	0.779931	H2_vs_HS_N_HO
J	gene-L0Y14_RS09730	WP_006475230.1	-1.10172	9.25031	-3.75587	0.000817277	0.00566501	-1.0005	noN_vs_N_HS_HO
J	gene-L0Y14_RS09730	WP_006475230.1	-1.40946	9.25031	-3.75387	0.000821599	0.0143323	-0.709034	SW_vs_H2_noN_HO
J	gene-L0Y14_RS09730	WP_006475230.1	-1.24287	9.25031	-3.13655	0.00403081	0.0260964	-2.23065	SW_vs_HS_noN_HO
J	gene-L0Y14_RS09730	WP_006475230.1	-1.40945	9.25031	-3.33348	0.00244883	0.0264973	-1.60307	SW_vs_LS_noN_HO
J	gene-L0Y14_RS09785	WP_005960133.1	-1.21771	6.69574	-5.14407	1.94e-05	0.00121984	2.81127	LS_vs_HS_N_HO
J	gene-L0Y14_RS09785	WP_005960133.1	-2.49214	6.69574	-4.81767	4.7e-05	0.00154277	2.04915	LO_vs_HO_HS_N
J	gene-L0Y14_RS09785	WP_005960133.1	-1.72265	6.69574	-5.00896	2.79e-05	0.000609141	2.4805	H2_vs_HS_N_HO
J	gene-L0Y14_RS09785	WP_005960133.1	-1.21576	6.69574	-4.19523	0.000253438	0.00229336	0.237547	noN_vs_N_HS_HO
J	gene-L0Y14_RS09790	WP_006475239.1	-1.01363	8.2221	-2.96897	0.00610959	0.0329058	-2.72478	LS_vs_HS_noN_HO
J	gene-L0Y14_RS09930	WP_006475253.1	-3.25596	9.7736	-6.676	3.22e-07	1.56e-05	6.67361	H2_vs_HS_noN_HO
J	gene-L0Y14_RS09930	WP_006475253.1	-2.36918	9.7736	-4.2825	0.000200362	0.0108472	0.623973	H2_vs_LS_N_HO
J	gene-L0Y14_RS09930	WP_006475253.1	-2.72169	9.7736	-4.95817	3.21e-05	0.00110662	2.27766	H2_vs_LS_noN_HO
J	gene-L0Y14_RS10380	WP_006475029.1	-1.93855	5.3374	-3.41508	0.00198656	0.0146427	-1.40196	LS_vs_HS_noN_HO
J	gene-L0Y14_RS10380	WP_006475029.1	-1.43153	5.3374	-4.34648	0.000168596	0.00499426	0.795464	LS_vs_HS_N_HO
J	gene-L0Y14_RS10380	WP_006475029.1	-2.6899	5.3374	-3.37736	0.0021887	0.0182779	-1.3791	LO_vs_HO_HS_N
J	gene-L0Y14_RS10380	WP_006475029.1	-2.27192	5.3374	-3.75314	0.000823174	0.00678416	-0.565072	H2_vs_HS_N_HO
J	gene-L0Y14_RS10380	WP_006475029.1	-1.97098	5.3374	-3.89436	0.000566514	0.00459652	-0.315603	H2_vs_HS_noN_HO
J	gene-L0Y14_RS10380	WP_006475029.1	-2.93491	5.33739	-3.81647	0.000696428	0.00707329	-0.382997	SW_vs_HS_noN_HO
J	gene-L0Y14_RS11080	WP_005964967.1	-6.06877	2.28601	-3.94335	0.000497308	0.00476082	-0.244314	H2_vs_HS_N_HO
J	gene-L0Y14_RS11080	WP_005964967.1	-5.62353	2.28601	-3.56561	0.00134549	0.0297524	-1.23905	H2_vs_LS_N_HO
J	gene-L0Y14_RS11085	WP_040818751.1	-2.8911	7.35671	-3.55629	0.00137852	0.0131968	-1.07144	LO_vs_HO_HS_N
J	gene-L0Y14_RS11085	WP_040818751.1	-2.79308	7.35671	-4.963	3.17e-05	0.000663097	2.32542	H2_vs_HS_N_HO
J	gene-L0Y14_RS11085	WP_040818751.1	-2.23483	7.35671	-2.82176	0.0087419	0.0460499	-2.74366	SW_vs_HS_noN_HO
J	gene-L0Y14_RS11100	WP_005965360.1	-1.11926	7.99417	-3.32362	0.0025113	0.0483772	-1.76309	noN_vs_N_H2_HO
J	gene-L0Y14_RS11100	WP_005965360.1	-1.087	7.99417	-3.04328	0.00508574	0.0478329	-2.54735	noN_vs_N_LS_HO
J	gene-L0Y14_RS11105	WP_006473919.1	-1.61953	10.5121	-4.78723	5.1e-05	0.00102639	1.81015	LS_vs_HS_noN_HO
J	gene-L0Y14_RS11105	WP_006473919.1	-1.68561	10.5121	-6.02436	1.8e-06	5.71e-05	4.94939	H2_vs_HS_noN_HO
J	gene-L0Y14_RS11105	WP_006473919.1	-1.57777	10.5121	-5.05895	2.44e-05	0.00348053	2.57919	noN_vs_N_H2_HO
J	gene-L0Y14_RS11115	WP_005965368.1	-3.49363	3.28945	-3.72643	0.000883161	0.00835278	-0.650102	SW_vs_HS_noN_HO
J	gene-L0Y14_RS11340	WP_005962031.1	-2.45002	4.26574	-3.46159	0.00176211	0.013346	-1.4203	LS_vs_HS_noN_HO
J	gene-L0Y14_RS11340	WP_005962031.1	-4.70324	4.26574	-5.14455	1.93e-05	0.000367297	2.87686	H2_vs_HS_noN_HO
J	gene-L0Y14_RS11585	WP_005960983.1	-1.5971	10.1642	-3.10359	0.0043772	0.0208249	-2.62201	H2_vs_HS_noN_HO
J	gene-L0Y14_RS11635	WP_006473992.1	-1.79752	8.58225	-5.20403	1.64e-05	0.000521516	2.9262	LS_vs_HS_noN_HO
J	gene-L0Y14_RS11635	WP_006473992.1	-1.61632	8.58225	-5.40455	9.55e-06	0.000214102	3.358	H2_vs_HS_noN_HO
J	gene-L0Y14_RS11635	WP_006473992.1	-1.30879	8.58225	-3.96003	0.000475704	0.0226078	-0.222522	noN_vs_N_H2_HO
J	gene-L0Y14_RS11635	WP_006473992.1	-1.28314	8.58225	-3.83845	0.000657063	0.00955175	-0.678043	noN_vs_N_LS_HO
J	gene-L0Y14_RS11635	WP_006473992.1	-1.32073	8.58225	-3.3494	0.0023512	0.0174534	-1.71615	SW_vs_HS_noN_HO
J	gene-L0Y14_RS11640	WP_005960972.1	-3.09529	2.87344	-3.1948	0.00348193	0.0177488	-1.8237	H2_vs_HS_noN_HO
J	gene-L0Y14_RS12895	WP_039960681.1	-1.06327	6.34624	-3.59696	0.00123991	0.0164971	-1.15644	LS_vs_HS_N_HO
J	gene-L0Y14_RS12895	WP_039960681.1	-2.47962	6.34624	-3.92453	0.000522854	0.00723242	-0.147394	LO_vs_HO_HS_N
J	gene-L0Y14_RS12895	WP_039960681.1	-1.76195	6.34624	-3.88868	0.000575122	0.00540683	-0.36448	H2_vs_HS_N_HO
J	gene-L0Y14_RS12895	WP_039960681.1	-1.09581	6.34624	-2.99661	0.00570777	0.0239284	-2.70752	noN_vs_N_HS_HO
J	gene-L0Y14_RS12985	WP_006474826.1	-1.12929	7.28339	-3.30989	0.00260079	0.0152931	-1.88347	H2_vs_HS_N_HO
J	gene-L0Y14_RS12985	WP_006474826.1	-1.10468	7.28339	-3.43232	0.00190032	0.0111741	-1.67062	H2_vs_HS_noN_HO
J	gene-L0Y14_RS12985	WP_006474826.1	-1.82258	7.28339	-3.42038	0.00195962	0.0153065	-1.34683	SW_vs_HS_noN_HO
J	gene-L0Y14_RS13055	WP_006474836.1	-1.24207	4.8126	-3.07568	0.00469245	0.0364711	-2.28633	LS_vs_HS_N_HO
J	gene-L0Y14_RS13055	WP_006474836.1	-3.76684	4.8126	-3.30069	0.00266249	0.0212408	-1.54636	LO_vs_HO_HS_N
J	gene-L0Y14_RS13060	WP_006474837.1	-1.13834	6.08049	-3.48493	0.0016589	0.0195091	-1.40532	LS_vs_HS_N_HO
J	gene-L0Y14_RS13060	WP_006474837.1	-1.95689	6.08049	-3.08213	0.00461775	0.0303856	-2.14673	LO_vs_HO_HS_N
J	gene-L0Y14_RS13060	WP_006474837.1	-2.07261	6.08049	-3.69914	0.000948874	0.00745143	-0.753342	H2_vs_HS_N_HO
J	gene-L0Y14_RS13660	WP_005965654.1	-1.63767	7.3785	-4.68278	6.78e-05	0.00127461	1.5878	LS_vs_HS_noN_HO
J	gene-L0Y14_RS13660	WP_005965654.1	-1.24568	7.3785	-3.44218	0.0018526	0.0121698	-1.52854	H2_vs_HS_N_HO
J	gene-L0Y14_RS13660	WP_005965654.1	-1.76883	7.3785	-5.41613	9.25e-06	0.000208986	3.46208	H2_vs_HS_noN_HO
J	gene-L0Y14_RS13660	WP_005965654.1	-1.57987	7.3785	-3.53496	0.00145712	0.0122994	-1.16528	SW_vs_HS_noN_HO
J	gene-L0Y14_RS13710	WP_005959785.1	-1.26284	10.7164	-3.82432	0.000682105	0.0246744	-0.613008	noN_vs_N_H2_HO
J	gene-L0Y14_RS14085	WP_005959883.1	-2.93436	5.77294	-3.27274	0.00285867	0.0433635	-1.66364	LO_vs_HO_H2_noN
J	gene-L0Y14_RS14085	WP_005959883.1	-5.87658	5.77294	-3.89218	0.000569798	0.00754922	-0.347476	LO_vs_HO_HS_N
J	gene-L0Y14_RS14085	WP_005959883.1	-2.17818	5.77294	-2.87797	0.0076305	0.0339398	-2.6347	H2_vs_HS_N_HO
J	gene-L0Y14_RS14085	WP_005959883.1	-2.44219	5.77294	-3.19803	0.00345372	0.0497462	-1.80977	H2_vs_LS_N_HO
J	gene-L0Y14_RS14090	WP_005959882.1	-5.12533	4.05878	-3.54702	0.00141216	0.0291723	-1.04004	LO_vs_HO_H2_noN
J	gene-L0Y14_RS14090	WP_005959882.1	-5.06305	4.05878	-3.12516	0.0041474	0.0278861	-1.93315	LO_vs_HO_HS_N
J	gene-L0Y14_RS14090	WP_005959882.1	-4.91875	4.05878	-3.6341	0.00112527	0.00831373	-0.829066	H2_vs_HS_N_HO
J	gene-L0Y14_RS14165	WP_005960793.1	-4.60855	5.43386	-4.26714	0.000208834	0.00253181	0.612811	H2_vs_HS_N_HO
J	gene-L0Y14_RS14165	WP_005960793.1	-3.71784	5.43386	-3.40214	0.0020538	0.0374937	-1.38517	H2_vs_LS_N_HO
J	gene-L0Y14_RS14180	WP_006474478.1	-1.10972	8.41611	-3.41347	0.00199481	0.0115005	-1.79288	H2_vs_HS_noN_HO
J	gene-L0Y14_RS14775	WP_006475089.1	-1.95076	5.8845	-3.98447	0.000445699	0.00350791	-0.0685193	noN_vs_N_HS_HO
J	gene-L0Y14_RS14785	WP_005961719.1	-1.08518	8.76581	-4.10886	0.000319577	0.00373038	0.0359089	LS_vs_HS_noN_HO
J	gene-L0Y14_RS14820	WP_006475096.1	-2.32955	5.07303	-3.37312	0.00221261	0.0118721	-1.4559	noN_vs_N_HS_HO
J	gene-L0Y14_RS14955	WP_006475116.1	-1.08948	5.72323	-2.95756	0.00628314	0.0438157	-2.5597	LS_vs_HS_N_HO
J	gene-L0Y14_RS14955	WP_006475116.1	-2.22826	5.72323	-3.11364	0.00426865	0.0219371	-2.00938	H2_vs_HS_N_HO
J	gene-L0Y14_RS14985	WP_006475121.1	-3.37258	4.23865	-3.11179	0.0042884	0.0286501	-1.93794	LO_vs_HO_HS_N
J	gene-L0Y14_RS14985	WP_006475121.1	-2.24733	4.23865	-2.90401	0.00716209	0.0325722	-2.45457	H2_vs_HS_N_HO
J	gene-L0Y14_RS14985	WP_006475121.1	-2.77645	4.23865	-3.84255	0.000649962	0.0047126	-0.349488	noN_vs_N_HS_HO
J	gene-L0Y14_RS14990	WP_006475122.1	-4.07439	3.02406	-3.40434	0.00204217	0.0174251	-1.38772	LO_vs_HO_HS_N
J	gene-L0Y14_RS15025	WP_251859225.1	-1.50161	6.98379	-3.21663	0.0032953	0.018153	-2.09041	H2_vs_HS_N_HO
J	gene-L0Y14_RS15025	WP_251859225.1	-1.50036	6.98379	-3.55429	0.00138569	0.00843116	-1.3887	noN_vs_N_HS_HO
J	gene-L0Y14_RS15030	WP_005962816.1	-1.67031	7.56401	-3.6256	0.00115055	0.0115793	-0.952676	LO_vs_HO_HS_N
J	gene-L0Y14_RS15030	WP_005962816.1	-1.10873	7.56401	-3.36303	0.00227058	0.0138171	-1.7966	H2_vs_HS_N_HO
J	gene-L0Y14_RS15205	WP_240991656.1	-1.68772	9.98781	-4.62511	7.93e-05	0.00140641	1.38558	LS_vs_HS_noN_HO
J	gene-L0Y14_RS15205	WP_240991656.1	-1.20053	9.98781	-3.54377	0.00142415	0.012086	-1.42324	SW_vs_HS_noN_HO
J	gene-L0Y14_RS15480	WP_005959869.1	-2.19511	8.25107	-4.80752	4.83e-05	0.000997837	1.88747	LS_vs_HS_noN_HO
J	gene-L0Y14_RS15480	WP_005959869.1	-2.16838	8.25107	-5.34273	1.13e-05	0.000246113	3.21402	H2_vs_HS_noN_HO
J	gene-L0Y14_RS15480	WP_005959869.1	-1.5081	8.25107	-3.40496	0.00203892	0.0246238	-1.74851	noN_vs_N_LS_HO
J	gene-L0Y14_RS15480	WP_005959869.1	-2.49105	8.25107	-4.18593	0.000259849	0.00335312	0.426788	SW_vs_HS_noN_HO
J	gene-L0Y14_RS15485	WP_039959702.1	-3.10193	5.96412	-4.41457	0.00014026	0.00215337	1.01783	LS_vs_HS_noN_HO
J	gene-L0Y14_RS15485	WP_039959702.1	-3.61858	5.96412	-3.29433	0.00270598	0.0213027	-1.55921	LO_vs_HO_HS_N
J	gene-L0Y14_RS15485	WP_039959702.1	-3.1667	5.96412	-3.96452	0.000470045	0.0045803	-0.0595274	H2_vs_HS_N_HO
J	gene-L0Y14_RS15485	WP_039959702.1	-1.36066	5.96412	-2.85346	0.00809759	0.0327238	-3.0592	H2_vs_HS_noN_HO
J	gene-L0Y14_RS15485	WP_039959702.1	-3.25337	5.96412	-4.0451	0.000379066	0.015458	0.154076	H2_vs_LS_N_HO
J	gene-L0Y14_RS15485	WP_039959702.1	-2.83794	5.96412	-4.13838	0.000295254	0.00468484	0.294285	noN_vs_N_LS_HO
J	gene-L0Y14_RS15485	WP_039959702.1	-2.70458	5.96412	-3.18887	0.0035344	0.0237137	-1.86185	SW_vs_HS_noN_HO
J	gene-L0Y14_RS15585	WP_005959845.1	-1.29622	8.84523	-3.67937	0.000999405	0.00695816	-1.17648	H2_vs_HS_noN_HO
J	gene-L0Y14_RS15690	WP_005966228.1	-6.23616	2.78654	-4.23302	0.000228933	0.0119808	0.170218	LO_vs_HO_H2_noN
J	gene-L0Y14_RS15690	WP_005966228.1	-5.15492	2.78654	-3.78789	0.000751059	0.00863855	-0.607202	LO_vs_HO_HS_N
J	gene-L0Y14_RS15690	WP_005966228.1	-4.28232	2.78654	-3.86542	0.000611731	0.00558382	-0.322618	H2_vs_HS_N_HO
J	gene-L0Y14_RS16170	WP_006475008.1	-1.87488	5.48112	-3.01176	0.00549823	0.0302355	-2.37509	LS_vs_HS_noN_HO
J	gene-L0Y14_RS16170	WP_006475008.1	-1.91329	5.48112	-3.36594	0.00225369	0.0126593	-1.63622	H2_vs_HS_noN_HO
J	gene-L0Y14_RS16170	WP_006475008.1	-2.68275	5.48111	-3.07002	0.00475899	0.0298155	-2.06359	SW_vs_HS_noN_HO
J	gene-L0Y14_RS16340	WP_039959535.1	-1.42174	6.0858	-4.30778	0.000187158	0.00534251	0.65066	LS_vs_HS_N_HO
J	gene-L0Y14_RS16340	WP_039959535.1	-1.77691	6.0858	-2.78006	0.00966324	0.0494985	-2.8189	LO_vs_HO_HS_N
J	gene-L0Y14_RS16340	WP_039959535.1	-1.46781	6.0858	-3.13219	0.00407507	0.0210802	-2.23149	H2_vs_HS_N_HO
J	gene-L0Y14_RS16340	WP_039959535.1	-2.13218	6.0858	-4.23269	0.00022914	0.00217371	0.488585	noN_vs_N_HS_HO
J	gene-L0Y14_RS16355	WP_005958816.1	-4.8223	5.68335	-3.5982	0.00123592	0.0122423	-0.889238	LO_vs_HO_HS_N
J	gene-L0Y14_RS16355	WP_005958816.1	-3.03415	5.68335	-4.03769	0.000386656	0.00391722	0.0558107	H2_vs_HS_N_HO
J	gene-L0Y14_RS16360	WP_081417680.1	-4.81194	1.03806	-3.10767	0.00433282	0.0288243	-1.99112	LO_vs_HO_HS_N
J	gene-L0Y14_RS16360	WP_081417680.1	-4.97465	1.03806	-3.64954	0.00108069	0.00808958	-0.852692	H2_vs_HS_N_HO
J	gene-L0Y14_RS16360	WP_081417680.1	-5.02802	1.03806	-3.6055	0.00121257	0.0284117	-1.14869	H2_vs_LS_N_HO
L	gene-L0Y14_RS00005	WP_005958812.1	-1.50511	7.10967	-2.78713	0.00950077	0.0455457	-3.0209	LS_vs_HS_noN_HO
L	gene-L0Y14_RS00005	WP_005958812.1	-2.79451	7.10967	-4.3945	0.000148081	0.00948928	0.962097	LO_vs_HO_H2_noN
L	gene-L0Y14_RS00005	WP_005958812.1	-3.04869	7.10967	-3.05763	0.0049078	0.0312586	-2.07821	LO_vs_HO_HS_N
L	gene-L0Y14_RS00010	WP_006474992.1	-5.84911	5.7429	-5.78518	3.42e-06	0.000631294	3.92193	LO_vs_HO_H2_noN
L	gene-L0Y14_RS00010	WP_006474992.1	-2.3636	5.7429	-3.03382	0.0052063	0.0326956	-2.16067	LO_vs_HO_HS_N
L	gene-L0Y14_RS00010	WP_006474992.1	-1.56211	5.7429	-3.02098	0.00537435	0.0262041	-2.40515	H2_vs_HS_N_HO
L	gene-L0Y14_RS00010	WP_006474992.1	-1.96046	5.7429	-3.12791	0.00411905	0.0432569	-1.98713	SW_vs_H2_noN_HO
L	gene-L0Y14_RS00025	WP_005958805.1	-1.65855	9.59462	-5.16164	1.84e-05	0.000551435	2.79891	LS_vs_HS_noN_HO
L	gene-L0Y14_RS00025	WP_005958805.1	-2.31769	9.59462	-7.01576	1.34e-07	7e-05	7.59412	LO_vs_HO_H2_noN
L	gene-L0Y14_RS00025	WP_005958805.1	-1.65177	9.59462	-4.57638	9.05e-05	0.0023481	1.32244	LO_vs_HO_HS_N
L	gene-L0Y14_RS00025	WP_005958805.1	-1.35472	9.59462	-4.4275	0.000135436	0.00186388	0.84846	H2_vs_HS_N_HO
L	gene-L0Y14_RS00025	WP_005958805.1	-1.33622	9.59462	-4.30344	0.000189366	0.0106528	0.66698	H2_vs_LS_N_HO
L	gene-L0Y14_RS00505	WP_005966796.1	-2.63963	5.92173	-4.73298	5.91e-05	0.000780351	1.8421	noN_vs_N_HS_HO
L	gene-L0Y14_RS00590	WP_006475724.1	-1.82768	5.24862	-2.72942	0.0109046	0.0437856	-2.84876	H2_vs_HS_N_HO
L	gene-L0Y14_RS00795	WP_006474388.1	-1.07307	7.86902	-3.88104	0.000586909	0.0110353	-0.459517	LS_vs_HS_N_HO
L	gene-L0Y14_RS00795	WP_006474388.1	-2.12392	7.86902	-5.42687	8.99e-06	0.00122682	3.5556	LO_vs_HO_H2_noN
L	gene-L0Y14_RS00795	WP_006474388.1	-1.78356	7.86902	-4.10269	0.000324904	0.00549912	0.16578	LO_vs_HO_HS_N
L	gene-L0Y14_RS00795	WP_006474388.1	-1.57089	7.86902	-4.59141	8.69e-05	0.00133059	1.30226	H2_vs_HS_N_HO
L	gene-L0Y14_RS00795	WP_006474388.1	-1.30268	7.86902	-3.18297	0.00358723	0.0389755	-2.03063	SW_vs_H2_noN_HO
L	gene-L0Y14_RS00795	WP_006474388.1	-1.23909	7.86902	-2.90081	0.00721814	0.0406027	-2.7168	SW_vs_HS_noN_HO
L	gene-L0Y14_RS01910	WP_005960938.1	-1.28867	9.09245	-4.0229	0.000402243	0.00814866	-0.0577983	SW_vs_H2_noN_HO
L	gene-L0Y14_RS02595	WP_006473626.1	-1.09991	7.67171	-4.07549	0.000349468	0.00323696	-0.135939	H2_vs_HS_noN_HO
L	gene-L0Y14_RS02595	WP_006473626.1	-1.80149	7.67171	-4.26049	0.000212608	0.00287754	0.633728	SW_vs_HS_noN_HO
L	gene-L0Y14_RS02870	WP_005958888.1	-2.44314	9.05562	-4.30103	0.0001906	0.00263564	0.601666	LS_vs_HS_noN_HO
L	gene-L0Y14_RS02870	WP_005958888.1	-1.6854	9.05562	-3.45668	0.0017846	0.0427758	-1.49869	noN_vs_N_H2_HO
L	gene-L0Y14_RS03285	WP_005961623.1	-2.70161	4.91329	-2.86938	0.00779122	0.0424877	-2.42899	LO_vs_HO_HS_N
L	gene-L0Y14_RS03530	WP_040819103.1	-1.33554	6.38842	-2.81384	0.00891035	0.0435124	-2.94943	LS_vs_HS_noN_HO
L	gene-L0Y14_RS03560	WP_006474258.1	-2.4731	7.06375	-4.42156	0.00013763	0.0014502	1.05738	noN_vs_N_HS_HO
L	gene-L0Y14_RS04160	WP_005966461.1	-3.6295	1.16899	-3.41247	0.00199993	0.0217288	-1.3931	LS_vs_HS_N_HO
L	gene-L0Y14_RS04160	WP_005966461.1	-4.09608	1.16899	-2.90588	0.00712959	0.0325106	-2.36227	H2_vs_HS_N_HO
L	gene-L0Y14_RS04295	WP_005960901.1	-1.65599	6.59991	-4.01635	0.00040935	0.0155413	0.0303858	LO_vs_HO_H2_noN
L	gene-L0Y14_RS04295	WP_005960901.1	-1.26421	6.59991	-2.82498	0.00867437	0.0458544	-2.73293	LO_vs_HO_HS_N
L	gene-L0Y14_RS04295	WP_005960901.1	-1.26737	6.59991	-3.91869	0.000531033	0.00397958	-0.371058	noN_vs_N_HS_HO
L	gene-L0Y14_RS04295	WP_005960901.1	-1.53839	6.59991	-3.11998	0.00420148	0.0379099	-1.94386	SW_vs_LS_noN_HO
L	gene-L0Y14_RS04475	WP_006475198.1	-1.48693	10.068	-4.63711	7.67e-05	0.00105221	1.26022	H2_vs_HS_noN_HO
L	gene-L0Y14_RS04595	WP_005961772.1	-2.24531	4.76059	-2.75225	0.0103276	0.042006	-2.73129	H2_vs_HS_N_HO
L	gene-L0Y14_RS04875	WP_005959120.1	-1.42474	5.74795	-5.20368	1.65e-05	0.00107667	3.00135	LS_vs_HS_N_HO
L	gene-L0Y14_RS04875	WP_005959120.1	-2.82315	5.74795	-5.68606	4.46e-06	0.000116764	4.23278	noN_vs_N_HS_HO
L	gene-L0Y14_RS04880	WP_006475405.1	-2.24957	8.65494	-6.83138	2.15e-07	1.25e-05	7.12059	noN_vs_N_HS_HO
L	gene-L0Y14_RS05210	WP_006474923.1	-1.66706	7.82976	-4.21752	0.000238687	0.0147097	0.462647	noN_vs_N_H2_HO
L	gene-L0Y14_RS06420	WP_005960690.1	-3.92697	2.16026	-3.14012	0.00399494	0.0209068	-1.88591	H2_vs_HS_N_HO
L	gene-L0Y14_RS06715	WP_005963792.1	-1.29731	8.62249	-4.22469	0.000234129	0.00612637	0.422344	LS_vs_HS_N_HO
L	gene-L0Y14_RS06715	WP_005963792.1	-1.23868	8.62249	-2.93343	0.00666567	0.0388316	-2.75017	LO_vs_HO_HS_N
L	gene-L0Y14_RS06715	WP_005963792.1	-1.98753	8.62249	-5.89483	2.55e-06	7.69e-05	4.65211	noN_vs_N_HS_HO
L	gene-L0Y14_RS06715	WP_005963792.1	-1.73312	8.62249	-4.34662	0.000168534	0.00304136	0.664594	noN_vs_N_LS_HO
L	gene-L0Y14_RS06800	WP_006474119.1	-1.91137	8.03069	-5.38674	1e-05	0.000199518	3.4083	noN_vs_N_HS_HO
L	gene-L0Y14_RS06800	WP_006474119.1	-1.98212	8.03069	-4.39963	0.000146042	0.00352748	0.999604	SW_vs_H2_noN_HO
L	gene-L0Y14_RS07355	WP_050799404.1	-1.10601	6.96415	-2.66742	0.012628	0.0445028	-3.222	noN_vs_N_HS_HO
L	gene-L0Y14_RS07785	WP_006474449.1	-2.26518	9.13044	-5.50263	7.32e-06	0.00016293	3.67023	noN_vs_N_HS_HO
L	gene-L0Y14_RS07855	WP_050799359.1	-3.24509	4.83353	-3.61943	0.00116924	0.00749571	-0.844932	noN_vs_N_HS_HO
L	gene-L0Y14_RS07875	NA	-2.95418	4.45185	-3.55823	0.00137156	0.00837879	-0.975847	noN_vs_N_HS_HO
L	gene-L0Y14_RS07885	WP_006474440.1	-2.92387	4.40624	-2.89617	0.00730013	0.0294254	-2.42931	noN_vs_N_HS_HO
L	gene-L0Y14_RS08030	WP_006474420.1	-2.70406	7.00533	-6.95215	1.58e-07	1.08e-05	7.4051	noN_vs_N_HS_HO
L	gene-L0Y14_RS08095	WP_081417688.1	-3.82825	1.21917	-3.44373	0.0018452	0.0227213	-1.26586	noN_vs_N_LS_HO
L	gene-L0Y14_RS08370	WP_005964803.1	-2.22515	8.74857	-6.32003	8.21e-07	3.76e-05	5.81981	noN_vs_N_HS_HO
L	gene-L0Y14_RS08380	WP_006475825.1	-1.53812	8.49997	-3.38055	0.00217082	0.018177	-1.66409	LO_vs_HO_HS_N
L	gene-L0Y14_RS08380	WP_006475825.1	-1.06633	8.49997	-2.89845	0.00725968	0.0328354	-2.93724	H2_vs_HS_N_HO
L	gene-L0Y14_RS08380	WP_006475825.1	-1.65341	8.49997	-4.86855	4.09e-05	0.000584613	1.92442	noN_vs_N_HS_HO
L	gene-L0Y14_RS08380	WP_006475825.1	-1.31567	8.49997	-3.50548	0.00157295	0.0198356	-1.53154	noN_vs_N_LS_HO
L	gene-L0Y14_RS08380	WP_006475825.1	-1.89164	8.49996	-3.52845	0.00148196	0.0215432	-1.12887	SW_vs_H2_noN_HO
L	gene-L0Y14_RS09945	WP_040819788.1	-1.64769	5.83388	-3.29628	0.00269253	0.0280882	-1.65595	H2_vs_LS_noN_HO
L	gene-L0Y14_RS10005	WP_006475673.1	-2.98809	5.49191	-3.58526	0.00127832	0.00794839	-0.912131	noN_vs_N_HS_HO
L	gene-L0Y14_RS10860	WP_005958953.1	-1.6064	8.10053	-3.13686	0.00402776	0.0260964	-2.11174	SW_vs_HS_noN_HO
L	gene-L0Y14_RS11065	WP_006473913.1	-1.13389	9.22503	-3.60776	0.00120544	0.0100667	-1.22875	LS_vs_HS_noN_HO
L	gene-L0Y14_RS11255	WP_006473937.1	-2.82271	9.21998	-5.77315	3.53e-06	9.72e-05	4.44595	noN_vs_N_HS_HO
L	gene-L0Y14_RS11650	WP_006473993.1	-1.30559	5.62129	-3.31974	0.00253631	0.0175033	-1.84879	LS_vs_HS_noN_HO
L	gene-L0Y14_RS11650	WP_006473993.1	-1.12539	5.62129	-3.65863	0.00105526	0.0151996	-0.961959	LS_vs_HS_N_HO
L	gene-L0Y14_RS11650	WP_006473993.1	-1.94765	5.62129	-2.98612	0.00585722	0.0355738	-2.29901	LO_vs_HO_HS_N
L	gene-L0Y14_RS11650	WP_006473993.1	-2.11855	5.62129	-3.80338	0.000720943	0.0061519	-0.464785	H2_vs_HS_N_HO
L	gene-L0Y14_RS11650	WP_006473993.1	-2.7408	5.62129	-5.96205	2.13e-06	6.61e-05	4.95149	H2_vs_HS_noN_HO
L	gene-L0Y14_RS11650	WP_006473993.1	-2.15934	5.62129	-3.71916	0.000900228	0.00846322	-0.650604	SW_vs_HS_noN_HO
L	gene-L0Y14_RS12720	WP_251859205.1	-1.02047	7.90255	-3.37111	0.00222406	0.0458495	-1.67118	noN_vs_N_H2_HO
L	gene-L0Y14_RS12720	WP_251859205.1	-1.28521	7.90255	-4.10279	0.000324817	0.00278012	0.0242648	noN_vs_N_HS_HO
L	gene-L0Y14_RS12755	WP_005966483.1	-1.66939	6.65078	-3.36794	0.00224217	0.0126172	-1.57116	H2_vs_HS_noN_HO
L	gene-L0Y14_RS12755	WP_005966483.1	-1.71818	6.65078	-3.39589	0.002087	0.0448015	-1.38791	noN_vs_N_H2_HO
L	gene-L0Y14_RS12805	WP_006474795.1	-1.32973	6.26916	-3.89376	0.000567408	0.00881725	-0.359162	H2_vs_LS_noN_HO
L	gene-L0Y14_RS12860	WP_005963288.1	-2.0961	2.78073	-2.93691	0.00660928	0.0449214	-2.31559	LS_vs_HS_N_HO
L	gene-L0Y14_RS13885	WP_006474760.1	-3.75837	3.66817	-3.72117	0.000895484	0.00789837	-0.610048	LS_vs_HS_noN_HO
L	gene-L0Y14_RS13885	WP_006474760.1	-2.28206	3.66817	-3.23348	0.00315791	0.0164442	-1.8147	H2_vs_HS_noN_HO
L	gene-L0Y14_RS13965	WP_251859217.1	-2.2245	8.80263	-5.51457	7.09e-06	0.000162459	3.77012	noN_vs_N_HS_HO
L	gene-L0Y14_RS13970	WP_006474746.1	-1.82718	9.09948	-6.00564	1.89e-06	6.6e-05	4.97559	noN_vs_N_HS_HO
L	gene-L0Y14_RS14125	WP_006474470.1	-2.60602	3.57968	-3.09285	0.00449601	0.0201967	-2.00094	noN_vs_N_HS_HO
L	gene-L0Y14_RS14915	WP_006475108.1	-1.22302	9.95312	-3.39795	0.00207601	0.0151597	-1.74497	LS_vs_HS_noN_HO
L	gene-L0Y14_RS15605	WP_006474645.1	-2.14184	6.58134	-3.01496	0.00545494	0.0332168	-2.18817	SW_vs_HS_noN_HO
L	gene-L0Y14_RS16165	WP_006475009.1	-2.13861	4.86617	-3.32896	0.00247731	0.0172402	-1.61894	LS_vs_HS_noN_HO
L	gene-L0Y14_RS16165	WP_006475009.1	-1.37081	4.86617	-3.77157	0.000784129	0.0127573	-0.687811	LS_vs_HS_N_HO
L	gene-L0Y14_RS16165	WP_006475009.1	-4.34535	4.86617	-3.80031	0.000726828	0.00854772	-0.477383	LO_vs_HO_HS_N
L	gene-L0Y14_RS16165	WP_006475009.1	-3.94334	4.86617	-4.41759	0.000139117	0.00189925	1.027	H2_vs_HS_N_HO
L	gene-L0Y14_RS16165	WP_006475009.1	-2.09466	4.86617	-3.654	0.00106814	0.00725965	-0.924325	H2_vs_HS_noN_HO
K	gene-L0Y14_RS00405	WP_005966071.1	-5.99477	3.26803	-4.51649	0.000110412	0.00183085	1.27472	LS_vs_HS_noN_HO
K	gene-L0Y14_RS00405	WP_005966071.1	-7.48274	3.26803	-5.78014	3.71e-06	9.95e-05	4.38012	H2_vs_HS_noN_HO
K	gene-L0Y14_RS00405	WP_005966071.1	-6.55417	3.26803	-4.116	0.000322604	0.00382255	0.289254	SW_vs_HS_noN_HO
K	gene-L0Y14_RS01710	WP_005965401.1	-1.49889	8.13144	-3.57113	0.00132627	0.0109304	-1.31691	LS_vs_HS_noN_HO
K	gene-L0Y14_RS01710	WP_005965401.1	-2.28038	8.13144	-3.9261	0.000520678	0.00723242	-0.22972	LO_vs_HO_HS_N
K	gene-L0Y14_RS01710	WP_005965401.1	-1.8387	8.13144	-4.36928	0.000158526	0.00206544	0.728659	H2_vs_HS_N_HO
K	gene-L0Y14_RS01710	WP_005965401.1	-1.43442	8.13144	-3.96553	0.000468787	0.00406523	-0.462772	H2_vs_HS_noN_HO
K	gene-L0Y14_RS01710	WP_005965401.1	-2.38849	8.13144	-4.30571	0.000188209	0.00266309	0.718739	SW_vs_HS_noN_HO
K	gene-L0Y14_RS01735	WP_005965394.1	-1.96168	10.8416	-3.75682	0.000815238	0.00905766	-0.805776	LO_vs_HO_HS_N
K	gene-L0Y14_RS01735	WP_005965394.1	-1.14615	10.8416	-2.86544	0.00786606	0.0320356	-3.18131	H2_vs_HS_noN_HO
K	gene-L0Y14_RS01735	WP_005965394.1	-1.43824	10.8416	-3.20626	0.00338271	0.0228424	-2.24427	SW_vs_HS_noN_HO
K	gene-L0Y14_RS01895	WP_005960941.1	-1.96224	10.2836	-3.47929	0.0016833	0.0129231	-1.52722	LS_vs_HS_noN_HO
K	gene-L0Y14_RS01895	WP_005960941.1	-2.10584	10.2836	-3.46977	0.00172525	0.0155223	-1.5014	LO_vs_HO_HS_N
K	gene-L0Y14_RS01895	WP_005960941.1	-1.60829	10.2836	-3.48563	0.00165592	0.0101123	-1.70077	H2_vs_HS_noN_HO
K	gene-L0Y14_RS01895	WP_005960941.1	-2.42928	10.2836	-4.58051	8.95e-05	0.00159636	1.2566	SW_vs_HS_noN_HO
K	gene-L0Y14_RS02170	WP_005958575.1	-3.21852	12.9738	-6.16947	1.22e-06	0.000132489	5.45696	LS_vs_HS_noN_HO
K	gene-L0Y14_RS02170	WP_005958575.1	-3.24786	12.9738	-7.55479	3.4e-08	2.67e-06	8.89008	H2_vs_HS_noN_HO
K	gene-L0Y14_RS02170	WP_005958575.1	-2.80774	12.9738	-5.88092	2.64e-06	0.00111713	4.73662	noN_vs_N_H2_HO
K	gene-L0Y14_RS02170	WP_005958575.1	-1.65811	12.9738	-3.31327	0.00257849	0.0299868	-1.95324	noN_vs_N_LS_HO
K	gene-L0Y14_RS03770	WP_040819823.1	-1.77405	9.68668	-5.49802	7.41e-06	0.000358085	3.68085	LS_vs_HS_noN_HO
K	gene-L0Y14_RS03770	WP_040819823.1	-1.57744	9.68668	-5.80211	3.27e-06	9.16e-05	4.37192	H2_vs_HS_noN_HO
K	gene-L0Y14_RS03770	WP_040819823.1	-1.48847	9.68668	-4.73361	5.9e-05	0.00127869	1.62496	noN_vs_N_LS_HO
K	gene-L0Y14_RS03790	WP_005960762.1	-1.57214	6.71852	-3.43854	0.00187008	0.0104114	-1.47108	noN_vs_N_HS_HO
K	gene-L0Y14_RS04085	WP_039959748.1	-1.71016	5.91064	-3.45972	0.00177063	0.0334926	-1.19887	H2_vs_LS_N_HO
K	gene-L0Y14_RS04190	WP_005960922.1	-2.88648	9.86096	-5.70642	4.22e-06	0.000255083	4.23557	LS_vs_HS_noN_HO
K	gene-L0Y14_RS04190	WP_005960922.1	-1.7942	9.86096	-4.30207	0.000190065	0.00196965	0.387455	H2_vs_HS_noN_HO
K	gene-L0Y14_RS04190	WP_005960922.1	-1.66838	9.86096	-3.62308	0.00115814	0.0103312	-1.23211	SW_vs_HS_noN_HO
K	gene-L0Y14_RS04425	WP_006475192.1	-2.21003	8.91757	-5.06863	2.38e-05	0.000423776	2.49652	H2_vs_HS_noN_HO
K	gene-L0Y14_RS04425	WP_006475192.1	-1.77033	8.91757	-3.81615	0.000697002	0.0216692	-0.547697	H2_vs_LS_N_HO
K	gene-L0Y14_RS04425	WP_006475192.1	-2.27053	8.91757	-4.72309	6.08e-05	0.00179985	1.69005	H2_vs_LS_noN_HO
K	gene-L0Y14_RS04680	WP_006475224.1	-1.64069	7.41674	-3.75508	0.000818971	0.0113285	-0.846128	H2_vs_LS_noN_HO
K	gene-L0Y14_RS04680	WP_006475224.1	-2.32868	7.41674	-3.70151	0.000942971	0.0144738	-0.682142	SW_vs_LS_noN_HO
K	gene-L0Y14_RS04955	WP_005961557.1	-1.52873	7.66335	-5.09972	2.18e-05	0.000360432	2.66229	noN_vs_N_HS_HO
K	gene-L0Y14_RS05080	WP_005965033.1	-2.08357	8.69354	-4.95158	3.27e-05	0.000754582	2.24343	LS_vs_HS_noN_HO
K	gene-L0Y14_RS05080	WP_005965033.1	-1.07183	8.69354	-3.10312	0.0043823	0.0350138	-2.33242	LS_vs_HS_N_HO
K	gene-L0Y14_RS05080	WP_005965033.1	-2.33891	8.69354	-4.56818	9.25e-05	0.00238126	1.34024	LO_vs_HO_HS_N
K	gene-L0Y14_RS05080	WP_005965033.1	-2.42406	8.69354	-5.79545	3.32e-06	0.000158177	4.46688	H2_vs_HS_N_HO
K	gene-L0Y14_RS05080	WP_005965033.1	-2.88239	8.69354	-7.88412	1.5e-08	1.44e-06	9.68864	H2_vs_HS_noN_HO
K	gene-L0Y14_RS05080	WP_005965033.1	-1.35223	8.69354	-3.22228	0.0032486	0.0488067	-1.98645	H2_vs_LS_N_HO
K	gene-L0Y14_RS05080	WP_005965033.1	-3.42044	8.69354	-6.56263	4.34e-07	3.78e-05	6.46314	SW_vs_HS_noN_HO
K	gene-L0Y14_RS05280	WP_006474911.1	-3.72506	4.8463	-4.33207	0.000175284	0.00416963	0.850322	H2_vs_LS_noN_HO
K	gene-L0Y14_RS05595	WP_005965620.1	-2.48317	8.02755	-4.92414	3.52e-05	0.000836858	2.20263	noN_vs_N_LS_HO
K	gene-L0Y14_RS05935	WP_005966092.1	-3.43442	4.88242	-3.921	0.000527791	0.00532882	-0.142433	LS_vs_HS_noN_HO
K	gene-L0Y14_RS05935	WP_005966092.1	-3.17867	4.88242	-4.59617	8.58e-05	0.00115073	1.47452	H2_vs_HS_noN_HO
K	gene-L0Y14_RS06390	WP_006474056.1	-1.13666	6.86164	-2.75891	0.0101646	0.0477073	-3.09116	LS_vs_HS_noN_HO
K	gene-L0Y14_RS06390	WP_006474056.1	-1.5452	6.86164	-3.64416	0.00109601	0.0081745	-0.992272	H2_vs_HS_N_HO
K	gene-L0Y14_RS06390	WP_006474056.1	-1.69616	6.86165	-2.89276	0.00736104	0.0407099	-2.53703	SW_vs_HS_noN_HO
K	gene-L0Y14_RS06760	WP_005963820.1	-4.47939	5.03556	-3.74347	0.00084442	0.00924251	-0.661481	LO_vs_HO_HS_N
K	gene-L0Y14_RS06870	WP_139042056.1	-2.26089	9.97347	-5.88636	2.61e-06	0.000204497	4.70361	LS_vs_HS_noN_HO
K	gene-L0Y14_RS06870	WP_139042056.1	-1.36035	9.97347	-4.31402	0.000184033	0.00193914	0.412067	H2_vs_HS_noN_HO
K	gene-L0Y14_RS06870	WP_139042056.1	-1.85925	9.97347	-5.19921	1.67e-05	0.000467065	2.87515	SW_vs_HS_noN_HO
K	gene-L0Y14_RS07770	WP_005964673.1	-5.16963	1.40912	-3.69317	0.000963856	0.00746729	-0.781836	H2_vs_HS_N_HO
K	gene-L0Y14_RS08085	WP_006474411.1	-2.46847	10.1207	-4.20995	0.0002436	0.0147097	0.387552	noN_vs_N_H2_HO
K	gene-L0Y14_RS08645	WP_050799315.1	-4.35061	1.92842	-3.47544	0.00170015	0.0154291	-1.27829	LO_vs_HO_HS_N
K	gene-L0Y14_RS08645	WP_050799315.1	-5.10568	1.92842	-4.52991	0.000102635	0.00151303	0.977685	H2_vs_HS_N_HO
K	gene-L0Y14_RS08645	WP_050799315.1	-5.737	1.92842	-5.06032	2.43e-05	0.00293409	1.56594	H2_vs_LS_N_HO
K	gene-L0Y14_RS08710	WP_005960886.1	-2.87585	5.66411	-4.00396	0.000423109	0.0158162	0.0578159	LO_vs_HO_H2_noN
K	gene-L0Y14_RS08850	WP_005965969.1	-4.8315	4.7687	-5.84764	2.89e-06	0.000292734	4.63134	H2_vs_LS_noN_HO
K	gene-L0Y14_RS08850	WP_005965969.1	-3.84159	4.7687	-3.88966	0.000573631	0.0108506	-0.218443	SW_vs_LS_noN_HO
K	gene-L0Y14_RS09935	WP_039960304.1	-3.95577	10.1845	-6.80188	2.32e-07	1.22e-05	6.99985	H2_vs_HS_noN_HO
K	gene-L0Y14_RS09935	WP_039960304.1	-2.59579	10.1845	-3.9773	0.000454304	0.0169823	-0.151102	H2_vs_LS_N_HO
K	gene-L0Y14_RS09935	WP_039960304.1	-2.47911	10.1845	-3.85442	0.000629832	0.00941748	-0.592118	H2_vs_LS_noN_HO
K	gene-L0Y14_RS10415	WP_005961309.1	-5.93141	3.97641	-5.82731	3.05e-06	0.000222875	3.73946	LS_vs_HS_noN_HO
K	gene-L0Y14_RS10415	WP_005961309.1	-4.20673	3.97641	-4.13115	0.000301037	0.00475003	0.202766	noN_vs_N_LS_HO
K	gene-L0Y14_RS10535	WP_005961290.1	-3.63568	5.31121	-3.02023	0.00538435	0.0298898	-2.15065	LS_vs_HS_noN_HO
K	gene-L0Y14_RS10535	WP_005961290.1	-3.57241	5.31121	-3.08911	0.00453809	0.0447907	-2.02689	noN_vs_N_LS_HO
K	gene-L0Y14_RS10535	WP_005961290.1	-3.82133	5.31121	-3.08288	0.00460912	0.0462385	-1.99753	SW_vs_H2_noN_HO
K	gene-L0Y14_RS10535	WP_005961290.1	-3.9858	5.31121	-3.15802	0.00381957	0.0249863	-1.84543	SW_vs_HS_noN_HO
K	gene-L0Y14_RS10785	WP_006473869.1	-4.1601	6.47579	-3.58141	0.00129121	0.0125136	-0.92435	LO_vs_HO_HS_N
K	gene-L0Y14_RS10785	WP_006473869.1	-2.30751	6.47579	-3.74799	0.000834414	0.0068588	-0.70196	H2_vs_HS_N_HO
K	gene-L0Y14_RS10785	WP_006473869.1	-2.9248	6.47579	-3.15576	0.00384126	0.025076	-1.89598	SW_vs_HS_noN_HO
K	gene-L0Y14_RS11245	WP_039960419.1	-1.11668	7.36894	-2.81723	0.00883791	0.0432933	-3.05074	LS_vs_HS_noN_HO
K	gene-L0Y14_RS11245	WP_039960419.1	-2.29358	7.36894	-3.75496	0.000819228	0.00905766	-0.579763	LO_vs_HO_HS_N
K	gene-L0Y14_RS11245	WP_039960419.1	-1.66005	7.36894	-4.13341	0.000299217	0.00331993	0.1592	H2_vs_HS_N_HO
K	gene-L0Y14_RS11245	WP_039960419.1	-1.74333	7.36894	-4.55316	9.64e-05	0.00125555	1.18669	H2_vs_HS_noN_HO
K	gene-L0Y14_RS11260	WP_005966441.1	-3.94569	4.52671	-3.63675	0.0011175	0.0113558	-0.866858	LO_vs_HO_HS_N
K	gene-L0Y14_RS11260	WP_005966441.1	-1.76489	4.52671	-2.97888	0.00596252	0.0259312	-2.40726	H2_vs_HS_noN_HO
K	gene-L0Y14_RS11410	WP_006473961.1	-2.58389	6.83792	-5.52044	6.98e-06	0.00034229	3.81871	LS_vs_HS_noN_HO
K	gene-L0Y14_RS11410	WP_006473961.1	-1.67432	6.83792	-4.61685	8.11e-05	0.00109752	1.32176	H2_vs_HS_noN_HO
K	gene-L0Y14_RS11410	WP_006473961.1	-1.38176	6.83792	-3.02916	0.00526669	0.0490568	-2.48943	noN_vs_N_LS_HO
K	gene-L0Y14_RS11455	WP_006473967.1	-1.94303	8.0046	-2.75868	0.0101701	0.0477073	-2.96316	LS_vs_HS_noN_HO
K	gene-L0Y14_RS11455	WP_006473967.1	-2.37671	8.0046	-4.28907	0.000196845	0.0141413	0.663344	noN_vs_N_H2_HO
K	gene-L0Y14_RS11455	WP_006473967.1	-3.10902	8.0046	-4.65276	7.35e-05	0.00150938	1.5785	noN_vs_N_LS_HO
K	gene-L0Y14_RS11685	WP_005966820.1	-2.21849	10.4928	-3.55309	0.00139002	0.0388756	-1.27368	noN_vs_N_H2_HO
K	gene-L0Y14_RS12325	WP_005959693.1	-4.91899	5.05343	-5.30289	1.26e-05	0.000616906	3.26857	H2_vs_LS_noN_HO
K	gene-L0Y14_RS12325	WP_005959693.1	-6.62064	5.05343	-4.81706	4.71e-05	0.00259279	1.67992	SW_vs_LS_noN_HO
K	gene-L0Y14_RS12780	WP_006474790.1	-2.58127	5.519	-2.82689	0.00863437	0.0457199	-2.55228	LO_vs_HO_HS_N
K	gene-L0Y14_RS12780	WP_006474790.1	-1.98549	5.519	-3.06387	0.00483236	0.0241234	-2.18828	H2_vs_HS_N_HO
K	gene-L0Y14_RS12780	WP_006474790.1	-1.78379	5.519	-3.24609	0.00305866	0.0150066	-1.90204	noN_vs_N_HS_HO
K	gene-L0Y14_RS12795	WP_039960231.1	-1.4623	6.12487	-2.68682	0.0120631	0.0472872	-3.08088	H2_vs_HS_N_HO
K	gene-L0Y14_RS12830	WP_006474799.1	-1.87739	5.39898	-3.39169	0.00210966	0.0131431	-1.38288	H2_vs_HS_N_HO
K	gene-L0Y14_RS13190	WP_005965119.1	-2.43045	5.97631	-3.87003	0.0006043	0.00583847	-0.314593	LS_vs_HS_noN_HO
K	gene-L0Y14_RS13190	WP_005965119.1	-3.31354	5.97631	-5.32516	1.18e-05	0.000251143	3.33535	H2_vs_HS_noN_HO
K	gene-L0Y14_RS14265	WP_005960813.1	-1.39255	7.22599	-3.82831	0.000674938	0.00484967	-0.669653	noN_vs_N_HS_HO
K	gene-L0Y14_RS14570	WP_005965946.1	-4.62253	4.19521	-3.85328	0.000631746	0.00793473	-0.375668	LO_vs_HO_HS_N
K	gene-L0Y14_RS14570	WP_005965946.1	-2.68973	4.19521	-3.13406	0.00405604	0.0210165	-1.93429	H2_vs_HS_N_HO
K	gene-L0Y14_RS15135	WP_006474897.1	-1.76952	8.25465	-3.29403	0.00270805	0.0213027	-1.80685	LO_vs_HO_HS_N
K	gene-L0Y14_RS15135	WP_006474897.1	-2.27326	8.25465	-5.04659	2.52e-05	0.000561619	2.5437	H2_vs_HS_N_HO
K	gene-L0Y14_RS15135	WP_006474897.1	-2.23762	8.25465	-6.16404	1.24e-06	4.48e-05	5.34721	H2_vs_HS_noN_HO
K	gene-L0Y14_RS15135	WP_006474897.1	-1.85576	8.25465	-4.07694	0.000348109	0.015138	0.151829	H2_vs_LS_N_HO
K	gene-L0Y14_RS15135	WP_006474897.1	-1.63539	8.25465	-4.03388	0.000390609	0.00696881	-0.134149	H2_vs_LS_noN_HO
K	gene-L0Y14_RS15135	WP_006474897.1	-2.19193	8.25465	-4.63557	7.71e-05	0.00144891	1.49796	SW_vs_HS_noN_HO
K	gene-L0Y14_RS15135	WP_006474897.1	-1.5897	8.25465	-3.14088	0.00398737	0.0365405	-2.05593	SW_vs_LS_noN_HO
K	gene-L0Y14_RS15210	WP_010086430.1	-1.28161	6.99339	-2.89018	0.00740732	0.0490981	-2.77774	LS_vs_HS_N_HO
K	gene-L0Y14_RS15360	WP_005958649.1	-1.64852	8.72339	-3.65993	0.00105168	0.00716327	-1.21133	H2_vs_HS_noN_HO
K	gene-L0Y14_RS16295	WP_005958835.1	-1.04237	8.50426	-3.36916	0.00223517	0.0184749	-1.71998	LO_vs_HO_HS_N
K	gene-L0Y14_RS16295	WP_005958835.1	-1.07058	8.50426	-4.10593	0.000322098	0.0034401	0.0147969	H2_vs_HS_N_HO
K	gene-L0Y14_RS16295	WP_005958835.1	-1.26746	8.50426	-3.60297	0.00122062	0.0188805	-0.987029	SW_vs_H2_noN_HO
K	gene-L0Y14_RS16295	WP_005958835.1	-1.79046	8.50426	-4.94539	3.32e-05	0.000778082	2.35656	SW_vs_HS_noN_HO
O	gene-L0Y14_RS00060	WP_006474979.1	-2.55391	4.56166	-3.08578	0.00457599	0.0265104	-1.99315	LS_vs_HS_noN_HO
O	gene-L0Y14_RS00305	WP_006475160.1	-1.19459	8.01822	-3.39321	0.00210141	0.0131182	-1.74636	H2_vs_HS_N_HO
O	gene-L0Y14_RS00310	WP_005965472.1	-1.63487	6.16374	-3.21929	0.00327325	0.0180633	-1.93235	H2_vs_HS_N_HO
O	gene-L0Y14_RS00310	WP_005965472.1	-2.86386	6.16374	-3.73676	0.000859487	0.00815344	-0.566224	SW_vs_HS_noN_HO
O	gene-L0Y14_RS00310	WP_005965472.1	-2.63537	6.16374	-3.37622	0.00219511	0.0247048	-1.38229	SW_vs_LS_noN_HO
O	gene-L0Y14_RS00390	WP_006475172.1	-2.3761	7.89512	-5.62189	5.3e-06	0.000292236	4.01481	LS_vs_HS_noN_HO
O	gene-L0Y14_RS00390	WP_006475172.1	-3.09345	7.89512	-7.65451	2.65e-08	2.14e-06	9.15267	H2_vs_HS_noN_HO
O	gene-L0Y14_RS00390	WP_006475172.1	-1.85684	7.89512	-4.01726	0.000408347	0.00459574	-0.107293	SW_vs_HS_noN_HO
O	gene-L0Y14_RS01080	WP_005959138.1	-1.09305	8.90984	-3.01922	0.0053979	0.0298898	-2.62823	LS_vs_HS_noN_HO
O	gene-L0Y14_RS01275	WP_005961938.1	-1.51842	7.72741	-3.41159	0.00200445	0.025795	-1.37935	SW_vs_H2_noN_HO
O	gene-L0Y14_RS01300	WP_005961928.1	-1.23848	7.12743	-3.04478	0.00506691	0.0284617	-2.54622	LS_vs_HS_noN_HO
O	gene-L0Y14_RS01300	WP_005961928.1	-2.35572	7.12743	-4.0449	0.000379276	0.00600729	0.0983488	LO_vs_HO_HS_N
O	gene-L0Y14_RS01300	WP_005961928.1	-2.24495	7.12743	-4.78472	5.14e-05	0.00093275	1.90575	H2_vs_HS_N_HO
O	gene-L0Y14_RS01300	WP_005961928.1	-1.05248	7.12743	-2.96688	0.00614092	0.0263422	-2.8674	H2_vs_HS_noN_HO
O	gene-L0Y14_RS01300	WP_005961928.1	-2.20313	7.12743	-4.64215	7.57e-05	0.00668979	1.6083	H2_vs_LS_N_HO
O	gene-L0Y14_RS01300	WP_005961928.1	-2.62797	7.12743	-4.10302	0.000324624	0.00383203	0.280915	SW_vs_HS_noN_HO
O	gene-L0Y14_RS01510	WP_006475646.1	-1.79597	10.0683	-5.26613	1.39e-05	0.000478531	3.0699	LS_vs_HS_noN_HO
O	gene-L0Y14_RS01615	WP_006475789.1	-2.27809	7.48273	-4.40742	0.000142999	0.00216916	0.969898	LS_vs_HS_noN_HO
O	gene-L0Y14_RS01615	WP_006475789.1	-1.80621	7.48273	-3.62393	0.00115558	0.0153102	-1.04003	noN_vs_N_LS_HO
O	gene-L0Y14_RS02190	WP_039959444.1	-2.05135	8.14916	-4.70171	6.44e-05	0.000902639	1.53112	H2_vs_HS_noN_HO
O	gene-L0Y14_RS02760	WP_005958913.1	-2.90916	4.62339	-3.67352	0.00101485	0.00700042	-0.720123	H2_vs_HS_noN_HO
O	gene-L0Y14_RS02825	WP_005958900.1	-3.96716	2.73872	-2.984	0.00588785	0.0356221	-2.21288	LO_vs_HO_HS_N
O	gene-L0Y14_RS02825	WP_005958900.1	-4.06864	2.73872	-3.57586	0.00131005	0.00932779	-0.970569	H2_vs_HS_N_HO
O	gene-L0Y14_RS02825	WP_005958900.1	-4.16177	2.73872	-3.65129	0.00107574	0.0168729	-0.873213	SW_vs_H2_noN_HO
O	gene-L0Y14_RS02825	WP_005958900.1	-3.77572	2.73872	-3.16575	0.00374608	0.0247115	-1.83871	SW_vs_HS_noN_HO
O	gene-L0Y14_RS02825	WP_005958900.1	-4.35697	2.73872	-3.71224	0.00091675	0.0141938	-0.849604	SW_vs_LS_noN_HO
O	gene-L0Y14_RS03310	WP_006474299.1	-1.3826	8.38748	-2.94536	0.00647381	0.034107	-2.81048	LS_vs_HS_noN_HO
O	gene-L0Y14_RS03310	WP_006474299.1	-2.46232	8.38748	-5.56584	6.17e-06	0.000152584	3.81187	H2_vs_HS_noN_HO
O	gene-L0Y14_RS03315	WP_005961635.1	-1.92295	7.45626	-3.84357	0.000648208	0.00508844	-0.621463	H2_vs_HS_noN_HO
O	gene-L0Y14_RS03810	WP_005960757.1	-2.56456	4.92094	-3.2808	0.00280074	0.0329375	-1.58358	SW_vs_H2_noN_HO
O	gene-L0Y14_RS04175	WP_005960924.1	-2.14265	10.9677	-4.46599	0.000122038	0.0109486	1.04998	noN_vs_N_H2_HO
O	gene-L0Y14_RS04175	WP_005960924.1	-1.9568	10.9677	-3.93105	0.000513863	0.00765516	-0.452724	noN_vs_N_LS_HO
O	gene-L0Y14_RS04445	WP_005962994.1	-1.46089	7.85193	-4.42697	0.000135631	0.00156068	0.796398	H2_vs_HS_noN_HO
O	gene-L0Y14_RS04445	WP_005962994.1	-1.80212	7.85193	-4.60003	8.49e-05	0.00701227	1.48016	H2_vs_LS_N_HO
O	gene-L0Y14_RS04445	WP_005962994.1	-2.21792	7.85193	-6.11643	1.41e-06	0.000235799	5.32035	H2_vs_LS_noN_HO
O	gene-L0Y14_RS04450	WP_006475194.1	-1.50332	10.2084	-4.54364	9.89e-05	0.00127255	1.01483	H2_vs_HS_noN_HO
O	gene-L0Y14_RS04450	WP_006475194.1	-1.75214	10.2084	-4.49124	0.000113974	0.00844005	1.15188	H2_vs_LS_N_HO
O	gene-L0Y14_RS04450	WP_006475194.1	-2.4456	10.2084	-6.33393	7.91e-07	0.000180713	5.86273	H2_vs_LS_noN_HO
O	gene-L0Y14_RS04490	WP_005963017.1	-1.36069	9.09826	-5.98752	1.99e-06	6.24e-05	4.86116	H2_vs_HS_noN_HO
O	gene-L0Y14_RS04520	WP_006475202.1	-1.00131	9.37832	-3.08232	0.00461552	0.0359621	-2.3651	LS_vs_HS_N_HO
O	gene-L0Y14_RS04520	WP_006475202.1	-1.76608	9.37832	-4.12051	0.000309746	0.00529244	0.132838	LO_vs_HO_HS_N
O	gene-L0Y14_RS04520	WP_006475202.1	-2.09639	9.37832	-5.58403	5.88e-06	0.000236876	3.9012	H2_vs_HS_N_HO
O	gene-L0Y14_RS04520	WP_006475202.1	-1.3571	9.37832	-4.04324	0.000380962	0.00308304	-0.258292	noN_vs_N_HS_HO
O	gene-L0Y14_RS04795	WP_005959105.1	-2.01922	6.95392	-3.89941	0.000558967	0.00746876	-0.256006	LO_vs_HO_HS_N
O	gene-L0Y14_RS04795	WP_005959105.1	-1.61655	6.95392	-4.11699	0.00031269	0.00339546	0.161127	H2_vs_HS_N_HO
O	gene-L0Y14_RS04795	WP_005959105.1	-1.42186	6.95392	-4.20669	0.000245746	0.00225627	0.262726	noN_vs_N_HS_HO
O	gene-L0Y14_RS06600	WP_005964398.1	-1.10576	9.87237	-3.04744	0.00503348	0.0220152	-2.72886	noN_vs_N_HS_HO
O	gene-L0Y14_RS06825	WP_005959827.1	-2.33678	7.97734	-4.99979	2.86e-05	0.000445298	2.41005	noN_vs_N_HS_HO
O	gene-L0Y14_RS06865	WP_050799335.1	-1.50994	4.73709	-3.46947	0.0017266	0.0195723	-1.46944	LS_vs_HS_N_HO
O	gene-L0Y14_RS06865	WP_050799335.1	-6.37804	4.73709	-4.03138	0.000393237	0.00608181	-0.0375568	LO_vs_HO_HS_N
O	gene-L0Y14_RS06865	WP_050799335.1	-6.55219	4.73709	-4.90516	3.7e-05	0.000760226	2.03442	H2_vs_HS_N_HO
O	gene-L0Y14_RS06865	WP_050799335.1	-5.04225	4.73709	-3.75488	0.000819406	0.0232339	-0.684662	H2_vs_LS_N_HO
O	gene-L0Y14_RS06865	WP_050799335.1	-1.73219	4.73709	-3.13043	0.00409306	0.0188726	-2.37633	noN_vs_N_HS_HO
O	gene-L0Y14_RS07045	WP_005965304.1	-1.51205	8.36855	-3.83201	0.000668354	0.0246744	-0.532194	noN_vs_N_H2_HO
O	gene-L0Y14_RS07950	WP_005959086.1	-2.14169	9.93457	-3.26034	0.00295006	0.019459	-2.06345	LS_vs_HS_noN_HO
O	gene-L0Y14_RS07950	WP_005959086.1	-2.3841	9.93456	-3.84055	0.000653418	0.0122122	-0.583303	SW_vs_H2_noN_HO
O	gene-L0Y14_RS07950	WP_005959086.1	-2.93336	9.93456	-4.33432	0.000174223	0.00259678	0.666409	SW_vs_HS_noN_HO
O	gene-L0Y14_RS08060	WP_040819266.1	-2.044	6.29348	-2.97097	0.00607961	0.0490745	-2.37541	H2_vs_LS_noN_HO
O	gene-L0Y14_RS08855	WP_006473780.1	-5.58989	2.89356	-4.50626	0.00010943	0.00281703	1.26811	H2_vs_LS_noN_HO
O	gene-L0Y14_RS10075	WP_005961349.1	-1.19658	11.5918	-3.50223	0.00158626	0.0199234	-1.51768	noN_vs_N_LS_HO
O	gene-L0Y14_RS10080	WP_005961350.1	-1.10811	12.3909	-2.96574	0.00615813	0.0329807	-2.71955	LS_vs_HS_noN_HO
O	gene-L0Y14_RS10080	WP_005961350.1	-1.15917	12.3909	-3.13768	0.00401946	0.0416538	-2.36493	noN_vs_N_LS_HO
O	gene-L0Y14_RS10315	WP_240991716.1	-1.62372	7.25268	-2.8898	0.00741426	0.0297328	-2.69201	noN_vs_N_HS_HO
O	gene-L0Y14_RS11110	WP_005965366.1	-5.31566	2.09505	-4.63849	7.65e-05	0.00137965	1.21539	LS_vs_HS_noN_HO
O	gene-L0Y14_RS11110	WP_005965366.1	-2.86814	2.09505	-2.94805	0.00643131	0.0369183	-2.27143	SW_vs_HS_noN_HO
O	gene-L0Y14_RS11230	WP_006473933.1	-1.58919	10.1929	-3.3677	0.00224355	0.0119605	-1.92649	noN_vs_N_HS_HO
O	gene-L0Y14_RS11235	WP_005965151.1	-1.37559	12.3115	-2.92419	0.00681805	0.0277673	-3.00033	noN_vs_N_HS_HO
O	gene-L0Y14_RS11320	WP_005962039.1	-4.67245	5.67328	-3.72737	0.000880984	0.00950615	-0.658189	LO_vs_HO_HS_N
O	gene-L0Y14_RS11320	WP_005962039.1	-1.64749	5.67328	-2.8218	0.00874098	0.0371477	-2.84928	H2_vs_HS_N_HO
O	gene-L0Y14_RS11320	WP_005962039.1	-2.55723	5.67328	-3.93614	0.000506948	0.00388248	-0.186674	noN_vs_N_HS_HO
O	gene-L0Y14_RS11325	WP_005962037.1	-1.2921	6.69513	-3.25306	0.00300506	0.0274322	-2.00044	LS_vs_HS_N_HO
O	gene-L0Y14_RS11325	WP_005962037.1	-2.6747	6.69513	-3.24896	0.00303648	0.0229082	-1.76308	LO_vs_HO_HS_N
O	gene-L0Y14_RS11325	WP_005962037.1	-2.67388	6.69513	-4.41013	0.000141953	0.00192951	0.946849	H2_vs_HS_N_HO
O	gene-L0Y14_RS11325	WP_005962037.1	-1.95681	6.69513	-4.0187	0.000406781	0.00326673	-0.225359	noN_vs_N_HS_HO
O	gene-L0Y14_RS11375	WP_005962017.1	-1.99412	8.93189	-3.34749	0.00236268	0.0131512	-1.99808	H2_vs_HS_noN_HO
O	gene-L0Y14_RS12515	WP_005965264.1	-1.21491	5.67198	-3.60341	0.00121922	0.0164031	-0.99984	LS_vs_HS_N_HO
O	gene-L0Y14_RS12515	WP_005965264.1	-1.26781	5.67198	-2.75499	0.0102602	0.0390036	-2.98886	H2_vs_HS_noN_HO
O	gene-L0Y14_RS12615	WP_006475363.1	-1.45039	10.0602	-3.03635	0.00517378	0.0224698	-2.71647	noN_vs_N_HS_HO
O	gene-L0Y14_RS12965	WP_039960513.1	-1.26459	6.2084	-3.06568	0.00481061	0.0275645	-2.46864	LS_vs_HS_noN_HO
O	gene-L0Y14_RS12965	WP_039960513.1	-2.58322	6.2084	-3.87573	0.000595234	0.00768066	-0.26527	LO_vs_HO_HS_N
O	gene-L0Y14_RS12965	WP_039960513.1	-2.04932	6.2084	-3.96794	0.000465788	0.0045563	-0.125355	H2_vs_HS_N_HO
O	gene-L0Y14_RS12965	WP_039960513.1	-1.7082	6.2084	-4.32961	0.000176452	0.00189747	0.612435	H2_vs_HS_noN_HO
O	gene-L0Y14_RS12965	WP_039960513.1	-2.4336	6.2084	-3.77909	0.00076872	0.00749621	-0.498451	SW_vs_HS_noN_HO
O	gene-L0Y14_RS13665	WP_005965655.1	-1.78521	6.18755	-4.7872	5.1e-05	0.00102639	1.88346	LS_vs_HS_noN_HO
O	gene-L0Y14_RS13665	WP_005965655.1	-1.57158	6.18755	-3.04919	0.00501177	0.0247048	-2.22766	H2_vs_HS_N_HO
O	gene-L0Y14_RS13665	WP_005965655.1	-2.37923	6.18755	-6.46831	5.55e-07	2.29e-05	6.22367	H2_vs_HS_noN_HO
O	gene-L0Y14_RS13665	WP_005965655.1	-1.66265	6.18755	-3.45656	0.00178513	0.0142333	-1.32296	SW_vs_HS_noN_HO
O	gene-L0Y14_RS13685	WP_006474782.1	-3.51947	5.32335	-4.75004	5.65e-05	0.00083638	1.88517	H2_vs_HS_noN_HO
O	gene-L0Y14_RS14255	WP_006474487.1	-1.69747	11.7493	-3.33408	0.00244509	0.0477344	-1.77367	noN_vs_N_H2_HO
O	gene-L0Y14_RS14270	WP_005960814.1	-1.37207	9.12962	-3.36981	0.00223148	0.0458495	-1.71316	noN_vs_N_H2_HO
O	gene-L0Y14_RS14275	WP_005960815.1	-2.59814	3.84055	-2.75002	0.0103825	0.0386727	-2.69293	noN_vs_N_HS_HO
O	gene-L0Y14_RS14520	WP_006474533.1	-1.1491	7.84472	-3.59287	0.0012532	0.00785271	-1.25061	noN_vs_N_HS_HO
O	gene-L0Y14_RS15015	WP_251859224.1	-2.2853	7.17738	-5.83504	2.99e-06	0.000293339	4.61766	H2_vs_LS_noN_HO
O	gene-L0Y14_RS15020	WP_006475126.1	-1.00886	8.01436	-3.25587	0.00298371	0.0306172	-2.06546	H2_vs_LS_noN_HO
O	gene-L0Y14_RS15020	WP_006475126.1	-1.49805	8.01436	-4.99634	2.89e-05	0.000447174	2.30756	noN_vs_N_HS_HO
O	gene-L0Y14_RS15020	WP_006475126.1	-1.72965	8.01436	-3.8928	0.000568865	0.0108257	-0.223057	SW_vs_LS_noN_HO
O	gene-L0Y14_RS15140	WP_006474896.1	-2.66188	6.42271	-3.40896	0.00201805	0.0173608	-1.34443	LO_vs_HO_HS_N
O	gene-L0Y14_RS15140	WP_006474896.1	-2.56134	6.42271	-3.87284	0.000599815	0.00553947	-0.292235	H2_vs_HS_N_HO
O	gene-L0Y14_RS15140	WP_006474896.1	-1.90992	6.42271	-4.60842	8.3e-05	0.00111789	1.31819	H2_vs_HS_noN_HO
O	gene-L0Y14_RS15140	WP_006474896.1	-2.58965	6.42271	-3.88361	0.000582907	0.0196809	-0.224475	H2_vs_LS_N_HO
O	gene-L0Y14_RS15140	WP_006474896.1	-1.88882	6.42271	-3.16482	0.00375486	0.0247176	-2.01978	SW_vs_HS_noN_HO
O	gene-L0Y14_RS15950	WP_006475445.1	-3.32229	4.47155	-2.80007	0.00921026	0.0481719	-2.55785	LO_vs_HO_HS_N
O	gene-L0Y14_RS16250	WP_005958855.1	-2.74154	6.62386	-4.39841	0.000146523	0.00310867	1.00844	LO_vs_HO_HS_N
O	gene-L0Y14_RS16250	WP_005958855.1	-2.00677	6.62386	-4.29751	0.000192418	0.00237871	0.66947	H2_vs_HS_N_HO
O	gene-L0Y14_RS16250	WP_005958855.1	-2.47907	6.62386	-5.61087	5.47e-06	0.000134065	4.03135	noN_vs_N_HS_HO
M	gene-L0Y14_RS00190	WP_005964268.1	-1.18461	7.70664	-4.4997	0.00011139	0.00124916	1.02634	noN_vs_N_HS_HO
M	gene-L0Y14_RS00275	WP_006475154.1	-1.58214	6.94228	-3.69297	0.000964368	0.00645653	-0.850241	noN_vs_N_HS_HO
M	gene-L0Y14_RS00500	WP_006475812.1	-1.61264	6.36237	-3.79519	0.000736717	0.00516734	-0.523745	noN_vs_N_HS_HO
M	gene-L0Y14_RS01090	WP_005959136.1	-1.33919	5.64035	-2.68635	0.0120765	0.0472872	-2.94213	H2_vs_HS_N_HO
M	gene-L0Y14_RS01230	WP_039960098.1	-1.31302	8.85336	-3.95111	0.000487139	0.00470481	-0.381132	H2_vs_HS_N_HO
M	gene-L0Y14_RS01230	WP_039960098.1	-1.18749	8.85336	-3.98129	0.000449494	0.00351973	-0.422717	noN_vs_N_HS_HO
M	gene-L0Y14_RS01370	WP_005961885.1	-1.14249	8.36763	-2.87479	0.00768959	0.0421384	-2.83841	LO_vs_HO_HS_N
M	gene-L0Y14_RS01370	WP_005961885.1	-1.50791	8.36763	-4.49979	0.000111365	0.00160929	1.06285	H2_vs_HS_N_HO
M	gene-L0Y14_RS01370	WP_005961885.1	-1.23166	8.36763	-4.24293	0.000222906	0.00222906	0.255183	H2_vs_HS_noN_HO
M	gene-L0Y14_RS01370	WP_005961885.1	-1.66217	8.36763	-4.03732	0.000387038	0.0044354	-0.000265381	SW_vs_HS_noN_HO
M	gene-L0Y14_RS01550	WP_006475639.1	-1.0933	6.60211	-4.47506	0.000119078	0.00393583	1.07767	LS_vs_HS_N_HO
M	gene-L0Y14_RS01550	WP_006475639.1	-1.19262	6.60211	-3.44016	0.00186229	0.0121825	-1.50885	H2_vs_HS_N_HO
M	gene-L0Y14_RS01550	WP_006475639.1	-1.21679	6.60211	-3.79676	0.000733678	0.00516734	-0.717882	noN_vs_N_HS_HO
M	gene-L0Y14_RS01560	WP_006475637.1	-1.10852	6.84325	-3.30837	0.00261092	0.0152953	-1.79658	H2_vs_HS_N_HO
M	gene-L0Y14_RS01570	WP_040820063.1	-1.86487	5.84947	-3.31465	0.00256943	0.0130974	-1.66442	noN_vs_N_HS_HO
M	gene-L0Y14_RS01580	WP_006475634.1	-1.96238	5.73546	-3.57363	0.00131767	0.00810034	-1.03284	noN_vs_N_HS_HO
M	gene-L0Y14_RS01605	WP_005960833.1	-1.45026	7.68611	-4.16321	0.00027621	0.00244999	0.190769	noN_vs_N_HS_HO
M	gene-L0Y14_RS01635	WP_005960825.1	-1.21532	5.98267	-3.71089	0.000920023	0.013904	-0.836998	LS_vs_HS_N_HO
M	gene-L0Y14_RS01645	WP_006475783.1	-1.30685	5.49844	-2.90241	0.00719	0.0369498	-2.7451	LS_vs_HS_noN_HO
M	gene-L0Y14_RS01645	WP_006475783.1	-3.68407	5.49844	-3.42616	0.0019307	0.0168852	-1.30443	LO_vs_HO_HS_N
M	gene-L0Y14_RS01645	WP_006475783.1	-2.35536	5.49844	-4.86198	4.17e-05	0.000670776	2.12088	H2_vs_HS_noN_HO
M	gene-L0Y14_RS01645	WP_006475783.1	-3.31121	5.49844	-4.35365	0.000165364	0.00248441	0.8826	SW_vs_HS_noN_HO
M	gene-L0Y14_RS01905	WP_005960939.1	-1.7481	6.00251	-2.89925	0.00724569	0.040826	-2.58383	LO_vs_HO_HS_N
M	gene-L0Y14_RS02215	WP_006473570.1	-1.31549	8.48243	-3.88181	0.000585705	0.00572933	-0.533578	LS_vs_HS_noN_HO
M	gene-L0Y14_RS02215	WP_006473570.1	-1.69362	8.48243	-5.4925	7.52e-06	0.000175007	3.60481	H2_vs_HS_noN_HO
M	gene-L0Y14_RS02215	WP_006473570.1	-1.46861	8.48243	-3.71686	0.000905673	0.00848899	-0.825669	SW_vs_HS_noN_HO
M	gene-L0Y14_RS02425	WP_006473594.1	-3.33858	5.92025	-3.74646	0.000837786	0.01356	-0.590527	SW_vs_LS_noN_HO
M	gene-L0Y14_RS02430	WP_005962881.1	-1.96246	7.56472	-3.97061	0.000462479	0.00359451	-0.181065	noN_vs_N_HS_HO
M	gene-L0Y14_RS02530	WP_006473618.1	-4.46102	8.82758	-6.90854	1.76e-07	0.000117022	7.33015	H2_vs_LS_noN_HO
M	gene-L0Y14_RS02530	WP_006473618.1	-4.23281	8.82758	-5.38841	9.97e-06	0.00115977	3.48951	SW_vs_LS_noN_HO
M	gene-L0Y14_RS02700	WP_006473641.1	-1.46148	8.90773	-5.48181	7.74e-06	0.000266074	3.63015	H2_vs_HS_N_HO
M	gene-L0Y14_RS02700	WP_006473641.1	-1.03284	8.90773	-3.33585	0.00243408	0.0179413	-1.78706	SW_vs_HS_noN_HO
M	gene-L0Y14_RS02740	WP_006473651.1	-1.08625	7.16425	-4.43238	0.000133661	0.00156021	0.881266	H2_vs_HS_noN_HO
M	gene-L0Y14_RS03325	WP_005961639.1	-1.4155	8.93936	-3.51643	0.00152892	0.00950655	-1.55662	H2_vs_HS_noN_HO
M	gene-L0Y14_RS03445	WP_005961325.1	-1.54828	6.22579	-3.08399	0.0045964	0.0231931	-2.22637	H2_vs_HS_N_HO
M	gene-L0Y14_RS03445	WP_005961325.1	-1.74751	6.22579	-3.88178	0.000585758	0.0089721	-0.363302	H2_vs_LS_noN_HO
M	gene-L0Y14_RS03520	WP_006474266.1	-1.25296	7.47639	-3.55153	0.00139568	0.00845646	-1.30349	noN_vs_N_HS_HO
M	gene-L0Y14_RS03915	WP_251859252.1	-1.77032	5.81102	-5.14267	1.94e-05	0.00121984	2.85474	LS_vs_HS_N_HO
M	gene-L0Y14_RS03915	WP_251859252.1	-4.23489	5.81102	-5.80394	3.25e-06	9.03e-05	4.40851	noN_vs_N_HS_HO
M	gene-L0Y14_RS04205	WP_005960919.1	-1.9594	9.6925	-5.32086	1.2e-05	0.000448397	3.22113	LS_vs_HS_noN_HO
M	gene-L0Y14_RS04205	WP_005960919.1	-2.70938	9.6925	-8.764	1.81e-09	2.47e-07	11.763	H2_vs_HS_noN_HO
M	gene-L0Y14_RS04205	WP_005960919.1	-1.08109	9.6925	-3.24356	0.0030783	0.021197	-2.16713	SW_vs_HS_noN_HO
M	gene-L0Y14_RS04210	WP_240991630.1	-1.40705	9.25646	-3.76572	0.000796315	0.00722668	-0.836562	LS_vs_HS_noN_HO
M	gene-L0Y14_RS04210	WP_240991630.1	-1.60423	9.25646	-5.10849	2.13e-05	0.000393685	2.52444	H2_vs_HS_noN_HO
M	gene-L0Y14_RS04220	WP_005960915.1	-1.37618	8.80799	-3.57346	0.00131824	0.00810034	-1.43306	noN_vs_N_HS_HO
M	gene-L0Y14_RS04270	WP_005960905.1	-1.68482	9.74672	-3.94358	0.000497013	0.0051449	-0.381495	LS_vs_HS_noN_HO
M	gene-L0Y14_RS04270	WP_005960905.1	-1.43535	9.74672	-4.08647	0.000339343	0.00315248	-0.18827	H2_vs_HS_noN_HO
M	gene-L0Y14_RS04270	WP_005960905.1	-2.42556	9.74672	-5.36513	1.06e-05	0.00035863	3.37022	SW_vs_HS_noN_HO
M	gene-L0Y14_RS04280	WP_039959861.1	-1.28153	10.1477	-5.49517	7.47e-06	0.000175007	3.54286	H2_vs_HS_noN_HO
M	gene-L0Y14_RS04580	WP_240991682.1	-2.76028	6.51173	-3.6906	0.000970388	0.0234543	-0.674107	LO_vs_HO_H2_noN
M	gene-L0Y14_RS04580	WP_240991682.1	-2.15737	6.51173	-4.32166	0.000180278	0.00225527	0.764134	H2_vs_HS_N_HO
M	gene-L0Y14_RS04580	WP_240991682.1	-1.80408	6.51173	-2.80864	0.0090225	0.0470609	-2.69522	SW_vs_HS_noN_HO
M	gene-L0Y14_RS04845	WP_251859263.1	-2.31305	9.14088	-5.85789	2.81e-06	0.000232335	4.6793	LO_vs_HO_HS_N
M	gene-L0Y14_RS04845	WP_251859263.1	-1.39614	9.14088	-4.46505	0.000122349	0.00173053	0.947592	H2_vs_HS_N_HO
M	gene-L0Y14_RS04845	WP_251859263.1	-1.33758	9.14088	-4.75785	5.53e-05	0.000741848	1.61328	noN_vs_N_HS_HO
M	gene-L0Y14_RS04850	WP_005959116.1	-1.46903	6.74164	-3.43256	0.00189914	0.0105359	-1.56743	noN_vs_N_HS_HO
M	gene-L0Y14_RS04870	WP_006475406.1	-2.14565	6.15935	-4.29089	0.000195881	0.00193074	0.665252	noN_vs_N_HS_HO
M	gene-L0Y14_RS05315	WP_251859268.1	-3.25072	2.98726	-2.92205	0.00685367	0.0316478	-2.32151	H2_vs_HS_N_HO
M	gene-L0Y14_RS05520	WP_251859269.1	-2.43182	4.64261	-3.98081	0.00045007	0.00761487	-0.0576364	H2_vs_LS_noN_HO
M	gene-L0Y14_RS05520	WP_251859269.1	-2.73303	4.64261	-2.87465	0.00769223	0.0418607	-2.45072	SW_vs_HS_noN_HO
M	gene-L0Y14_RS05520	WP_251859269.1	-3.60775	4.64261	-3.83452	0.000663938	0.0118636	-0.407929	SW_vs_LS_noN_HO
M	gene-L0Y14_RS05650	WP_040818989.1	-2.35108	4.98066	-3.895	0.000565545	0.00459652	-0.225628	H2_vs_HS_noN_HO
M	gene-L0Y14_RS05650	WP_040818989.1	-1.89965	4.98066	-2.9713	0.00607462	0.0490745	-2.30528	H2_vs_LS_noN_HO
M	gene-L0Y14_RS05695	WP_006474160.1	-1.99839	6.12424	-2.96112	0.00622839	0.0367616	-2.33961	LO_vs_HO_HS_N
M	gene-L0Y14_RS05695	WP_006474160.1	-1.61733	6.12424	-3.13508	0.00404575	0.0209978	-2.08596	H2_vs_HS_N_HO
M	gene-L0Y14_RS05695	WP_006474160.1	-1.82595	6.12424	-4.13551	0.000297534	0.00260239	0.22737	noN_vs_N_HS_HO
M	gene-L0Y14_RS06020	WP_039960654.1	-1.14865	8.33883	-3.96108	0.000474382	0.00968238	-0.25125	LS_vs_HS_N_HO
M	gene-L0Y14_RS06020	WP_039960654.1	-1.63293	8.33883	-3.82189	0.000686504	0.00840914	-0.574302	LO_vs_HO_HS_N
M	gene-L0Y14_RS06020	WP_039960654.1	-1.58478	8.33883	-4.55184	9.67e-05	0.00143244	1.1854	H2_vs_HS_N_HO
M	gene-L0Y14_RS06020	WP_039960654.1	-1.00718	8.33883	-3.19741	0.00345907	0.017661	-2.35509	H2_vs_HS_noN_HO
M	gene-L0Y14_RS06055	WP_251859279.1	-1.53966	8.34825	-3.56469	0.00134869	0.017215	-1.21859	LS_vs_HS_N_HO
M	gene-L0Y14_RS06055	WP_251859279.1	-3.54922	8.34825	-5.16031	1.85e-05	0.000807498	2.90203	LO_vs_HO_HS_N
M	gene-L0Y14_RS06055	WP_251859279.1	-3.23642	8.34825	-6.15577	1.27e-06	8.48e-05	5.41059	H2_vs_HS_N_HO
M	gene-L0Y14_RS06055	WP_251859279.1	-1.69676	8.34825	-3.2423	0.00308814	0.0477673	-1.92928	H2_vs_LS_N_HO
M	gene-L0Y14_RS06055	WP_251859279.1	-4.51193	8.34825	-8.06617	9.61e-09	1.07e-06	10.1333	noN_vs_N_HS_HO
M	gene-L0Y14_RS06065	WP_240991586.1	-1.0524	7.79256	-3.60624	0.00121023	0.0164031	-1.14475	LS_vs_HS_N_HO
M	gene-L0Y14_RS06065	WP_240991586.1	-1.355	7.79256	-3.06877	0.00477389	0.0306545	-2.3767	LO_vs_HO_HS_N
M	gene-L0Y14_RS06065	WP_240991586.1	-1.50139	7.79256	-4.14797	0.000287748	0.0032501	0.150353	H2_vs_HS_N_HO
M	gene-L0Y14_RS06065	WP_240991586.1	-2.04942	7.79256	-5.96773	2.1e-06	6.8e-05	4.87331	noN_vs_N_HS_HO
M	gene-L0Y14_RS06070	WP_006474001.1	-1.23961	7.80638	-3.29698	0.00268775	0.0134817	-1.99153	noN_vs_N_HS_HO
M	gene-L0Y14_RS06375	WP_005960680.1	-1.22662	7.74907	-2.87888	0.00761354	0.0420877	-2.79477	LO_vs_HO_HS_N
M	gene-L0Y14_RS06585	WP_138921748.1	-2.94028	5.74457	-2.89408	0.00733748	0.0411423	-2.38292	LO_vs_HO_HS_N
M	gene-L0Y14_RS06590	WP_005964404.1	-4.92629	4.22348	-4.7429	5.76e-05	0.000762815	1.73737	noN_vs_N_HS_HO
M	gene-L0Y14_RS06590	WP_005964404.1	-3.10864	4.22349	-3.23144	0.0031742	0.0359819	-1.68783	SW_vs_H2_noN_HO
M	gene-L0Y14_RS06955	WP_006474719.1	-1.06569	8.31372	-4.05785	0.000366365	0.00827615	-0.00872146	LS_vs_HS_N_HO
M	gene-L0Y14_RS06955	WP_006474719.1	-2.55295	8.31372	-7.91567	1.39e-08	1.45e-06	9.78353	noN_vs_N_HS_HO
M	gene-L0Y14_RS06955	WP_006474719.1	-1.06986	8.31372	-3.28596	0.00276423	0.0315085	-2.04472	noN_vs_N_LS_HO
M	gene-L0Y14_RS07220	WP_006475767.1	-2.44621	7.69994	-4.8204	4.66e-05	0.00583772	2.03713	noN_vs_N_H2_HO
M	gene-L0Y14_RS08055	WP_006474415.1	-1.06906	9.0241	-2.84999	0.00816599	0.044057	-2.93343	LO_vs_HO_HS_N
M	gene-L0Y14_RS08055	WP_006474415.1	-1.48482	9.0241	-4.5947	8.61e-05	0.00132524	1.29331	H2_vs_HS_N_HO
M	gene-L0Y14_RS08165	WP_050799358.1	-4.93686	2.67302	-3.09577	0.0044634	0.0295676	-1.99867	LO_vs_HO_HS_N
M	gene-L0Y14_RS08165	WP_050799358.1	-4.90436	2.67302	-3.6065	0.00120941	0.00877034	-0.905962	H2_vs_HS_N_HO
M	gene-L0Y14_RS08340	WP_005964788.1	-2.71891	5.66319	-4.30118	0.000190523	0.0018872	0.769542	noN_vs_N_HS_HO
M	gene-L0Y14_RS08395	WP_005964814.1	-1.81172	3.87389	-3.3564	0.00230944	0.0234681	-1.47442	LS_vs_HS_N_HO
M	gene-L0Y14_RS08395	WP_005964814.1	-4.14444	3.87389	-3.21354	0.00332117	0.0243088	-1.75886	LO_vs_HO_HS_N
M	gene-L0Y14_RS08560	WP_240991570.1	-1.16903	8.08933	-3.72437	0.000887963	0.0078541	-0.889211	LS_vs_HS_noN_HO
M	gene-L0Y14_RS08560	WP_240991570.1	-1.14936	8.08933	-4.09888	0.000328245	0.00307592	-0.0424821	H2_vs_HS_noN_HO
M	gene-L0Y14_RS08560	WP_240991570.1	-1.27067	8.08933	-4.24026	0.000224513	0.00374984	0.364611	noN_vs_N_LS_HO
M	gene-L0Y14_RS08750	WP_083825098.1	-4.35473	5.58888	-3.45329	0.00188108	0.0207979	-1.28396	LS_vs_HS_N_HO
M	gene-L0Y14_RS09130	WP_005958735.1	-2.12877	8.22537	-4.694	6.58e-05	0.0012438	1.56896	LS_vs_HS_noN_HO
M	gene-L0Y14_RS09130	WP_005958735.1	-2.82684	8.22537	-6.64279	3.52e-07	1.67e-05	6.62054	H2_vs_HS_noN_HO
M	gene-L0Y14_RS09130	WP_005958735.1	-1.67324	8.22537	-3.66164	0.00104698	0.0266683	-0.921365	H2_vs_LS_N_HO
M	gene-L0Y14_RS09130	WP_005958735.1	-1.51909	8.22537	-3.44803	0.00182487	0.0226448	-1.67036	noN_vs_N_LS_HO
M	gene-L0Y14_RS09130	WP_005958735.1	-1.83794	8.22537	-3.70943	0.000923554	0.00857976	-0.888405	SW_vs_HS_noN_HO
M	gene-L0Y14_RS09240	WP_006473720.1	-1.27581	7.20838	-3.93376	0.000510173	0.022971	-0.22699	noN_vs_N_H2_HO
M	gene-L0Y14_RS09240	WP_006473720.1	-2.14919	7.20838	-5.93382	2.29e-06	7.21e-05	4.87372	noN_vs_N_HS_HO
M	gene-L0Y14_RS09245	WP_006473719.1	-1.31208	5.39494	-3.5822	0.00128857	0.0167195	-1.10012	LS_vs_HS_N_HO
M	gene-L0Y14_RS09245	WP_006473719.1	-2.18545	5.39494	-3.51534	0.00153325	0.00901572	-1.17173	noN_vs_N_HS_HO
M	gene-L0Y14_RS09415	WP_083825092.1	-3.77404	5.23065	-3.98946	0.000439805	0.00347856	0.0250563	noN_vs_N_HS_HO
M	gene-L0Y14_RS09805	WP_005960128.1	-1.2256	6.39144	-3.01354	0.00547419	0.0301561	-2.39867	LS_vs_HS_noN_HO
M	gene-L0Y14_RS09910	WP_006475250.1	-1.54177	6.82618	-3.0688	0.00477343	0.0211405	-2.45747	noN_vs_N_HS_HO
M	gene-L0Y14_RS09915	WP_005964060.1	-1.92527	8.23564	-3.06737	0.00479046	0.0306981	-2.25892	LO_vs_HO_HS_N
M	gene-L0Y14_RS10320	WP_005966169.1	-2.83731	4.08901	-3.0129	0.00548282	0.0340238	-2.14461	LO_vs_HO_HS_N
M	gene-L0Y14_RS10320	WP_005966169.1	-3.1781	4.08901	-4.19203	0.000255629	0.00553568	0.381738	SW_vs_H2_noN_HO
M	gene-L0Y14_RS10320	WP_005966169.1	-2.76252	4.08901	-3.47061	0.00172151	0.013896	-1.17624	SW_vs_HS_noN_HO
M	gene-L0Y14_RS10440	WP_005961304.1	-1.51302	5.69527	-2.79612	0.00929808	0.0387729	-2.78817	H2_vs_HS_N_HO
M	gene-L0Y14_RS10465	WP_251859189.1	-1.64227	7.16501	-2.98835	0.00582515	0.0318104	-2.613	LS_vs_HS_noN_HO
M	gene-L0Y14_RS10465	WP_251859189.1	-1.33062	7.16501	-2.81274	0.00893388	0.0351573	-3.15908	H2_vs_HS_noN_HO
M	gene-L0Y14_RS10770	WP_006473867.1	-1.11226	5.28253	-3.28491	0.0027716	0.0264786	-1.75222	LS_vs_HS_N_HO
M	gene-L0Y14_RS10770	WP_006473867.1	-1.98644	5.28253	-3.53113	0.00147169	0.00875209	-1.10171	noN_vs_N_HS_HO
M	gene-L0Y14_RS10850	WP_005958955.1	-3.07363	4.75817	-3.32172	0.00252352	0.0203698	-1.50111	LO_vs_HO_HS_N
M	gene-L0Y14_RS10850	WP_005958955.1	-1.78412	4.75817	-2.8764	0.00765961	0.0339398	-2.53646	H2_vs_HS_N_HO
M	gene-L0Y14_RS10855	WP_006473882.1	-1.13446	7.32853	-3.66611	0.00103478	0.0070789	-1.15443	H2_vs_HS_noN_HO
M	gene-L0Y14_RS11265	WP_081417784.1	-1.19492	6.93505	-2.76103	0.0101133	0.0414375	-3.11063	H2_vs_HS_N_HO
M	gene-L0Y14_RS11265	WP_081417784.1	-1.42102	6.93505	-3.38214	0.002162	0.0116644	-1.73876	noN_vs_N_HS_HO
M	gene-L0Y14_RS11575	WP_005960985.1	-1.30713	10.4801	-2.79407	0.00934389	0.0363117	-3.34161	H2_vs_HS_noN_HO
M	gene-L0Y14_RS12435	WP_006475701.1	-1.27175	5.64636	-5.11899	2.07e-05	0.00122727	2.76911	LS_vs_HS_N_HO
M	gene-L0Y14_RS12435	WP_006475701.1	-1.73725	5.64636	-3.8055	0.000716926	0.0084949	-0.467085	LO_vs_HO_HS_N
M	gene-L0Y14_RS12435	WP_006475701.1	-1.73164	5.64636	-4.47346	0.000119596	0.00170697	1.14853	H2_vs_HS_N_HO
M	gene-L0Y14_RS12435	WP_006475701.1	-3.27727	5.64636	-6.75165	2.65e-07	1.48e-05	6.80133	noN_vs_N_HS_HO
M	gene-L0Y14_RS12550	WP_251859202.1	-1.22632	5.02117	-3.28669	0.00275905	0.0264786	-1.76048	LS_vs_HS_N_HO
M	gene-L0Y14_RS12550	WP_251859202.1	-1.62247	5.02117	-2.82417	0.00869123	0.0336089	-2.762	noN_vs_N_HS_HO
M	gene-L0Y14_RS13105	WP_005965902.1	-2.75309	5.5269	-4.62783	7.87e-05	0.00214872	1.55672	H2_vs_LS_noN_HO
M	gene-L0Y14_RS14155	WP_040819369.1	-2.50904	5.48102	-3.00357	0.00561056	0.047358	-2.15895	SW_vs_LS_noN_HO
M	gene-L0Y14_RS14185	WP_005960797.1	-2.05397	7.0115	-5.27926	1.34e-05	0.00161906	3.20748	LO_vs_HO_H2_noN
M	gene-L0Y14_RS14185	WP_005960797.1	-2.16781	7.0115	-4.41934	0.000138461	0.00297786	1.05707	LO_vs_HO_HS_N
M	gene-L0Y14_RS14185	WP_005960797.1	-1.10181	7.0115	-3.29044	0.00273289	0.0158326	-1.90538	H2_vs_HS_N_HO
M	gene-L0Y14_RS14455	WP_006474522.1	-4.96942	4.52097	-4.69081	6.63e-05	0.00192982	1.34864	SW_vs_H2_noN_HO
M	gene-L0Y14_RS14455	WP_006474522.1	-5.29612	4.52097	-5.00472	2.83e-05	0.000687858	2.18526	SW_vs_HS_noN_HO
M	gene-L0Y14_RS14455	WP_006474522.1	-4.90568	4.52097	-4.49668	0.000112307	0.00424873	0.759469	SW_vs_LS_noN_HO
M	gene-L0Y14_RS14460	WP_006474523.1	-1.15075	6.21258	-3.03383	0.00520624	0.0224864	-2.44706	noN_vs_N_HS_HO
M	gene-L0Y14_RS14660	WP_006475071.1	-3.82375	4.57159	-3.66823	0.00102904	0.0106289	-0.827099	LO_vs_HO_HS_N
M	gene-L0Y14_RS14970	WP_005959981.1	-2.46361	7.63662	-3.62455	0.0011537	0.026251	-1.07744	LO_vs_HO_H2_noN
M	gene-L0Y14_RS14970	WP_005959981.1	-4.55325	7.63662	-3.39313	0.00210184	0.0177892	-1.34153	LO_vs_HO_HS_N
M	gene-L0Y14_RS14970	WP_005959981.1	-2.44318	7.63662	-3.34249	0.00239311	0.0292388	-1.63781	SW_vs_H2_noN_HO
M	gene-L0Y14_RS14975	WP_040819718.1	-1.08547	8.57911	-2.91682	0.00694174	0.0398484	-2.72941	LO_vs_HO_HS_N
M	gene-L0Y14_RS15065	WP_005962801.1	-2.19933	4.6069	-2.83429	0.00848164	0.0330426	-2.56594	noN_vs_N_HS_HO
M	gene-L0Y14_RS15070	WP_006474903.1	-1.31968	6.98485	-4.41871	0.000138696	0.00145653	0.928079	noN_vs_N_HS_HO
M	gene-L0Y14_RS15075	WP_005962793.1	-2.3392	6.40558	-4.80674	4.84e-05	0.000672529	2.02274	noN_vs_N_HS_HO
M	gene-L0Y14_RS15080	WP_005962790.1	-2.01276	5.88429	-3.652	0.00107375	0.00700952	-0.876833	noN_vs_N_HS_HO
M	gene-L0Y14_RS15090	WP_240992067.1	-2.3787	4.48731	-4.42078	0.000137921	0.00433073	1.0646	LS_vs_HS_N_HO
M	gene-L0Y14_RS15090	WP_240992067.1	-2.43065	4.48731	-2.80583	0.00908365	0.0381319	-2.65363	H2_vs_HS_N_HO
M	gene-L0Y14_RS15295	WP_006474864.1	-1.05606	7.41896	-3.67186	0.00101929	0.00700342	-1.08174	H2_vs_HS_noN_HO
M	gene-L0Y14_RS15300	WP_240991653.1	-1.0094	5.56769	-3.58304	0.00128575	0.0167195	-1.12682	LS_vs_HS_N_HO
M	gene-L0Y14_RS15300	WP_240991653.1	-2.02615	5.56769	-3.33527	0.00243769	0.0403442	-1.49503	LO_vs_HO_H2_noN
M	gene-L0Y14_RS15300	WP_240991653.1	-2.96841	5.56769	-4.29658	0.000192898	0.00442116	0.668156	SW_vs_H2_noN_HO
M	gene-L0Y14_RS15300	WP_240991653.1	-3.00168	5.56769	-4.27952	0.000201981	0.00279867	0.678644	SW_vs_HS_noN_HO
M	gene-L0Y14_RS15300	WP_240991653.1	-2.87547	5.56769	-4.04767	0.000376469	0.00865603	0.0327431	SW_vs_LS_noN_HO
M	gene-L0Y14_RS15305	WP_005958636.1	-1.03434	5.68782	-2.90958	0.00706551	0.0474054	-2.7116	LS_vs_HS_N_HO
M	gene-L0Y14_RS15305	WP_005958636.1	-1.96681	5.68782	-3.39618	0.00208546	0.011349	-1.50657	noN_vs_N_HS_HO
M	gene-L0Y14_RS15495	WP_005959866.1	-1.51576	6.86074	-4.42553	0.000136163	0.00156068	0.886437	H2_vs_HS_noN_HO
M	gene-L0Y14_RS15840	WP_006474608.1	-1.69288	6.45139	-4.16852	0.000272296	0.00335298	0.298743	LS_vs_HS_noN_HO
M	gene-L0Y14_RS15840	WP_006474608.1	-2.50633	6.45139	-6.02425	1.8e-06	5.71e-05	5.10166	H2_vs_HS_noN_HO
M	gene-L0Y14_RS15840	WP_006474608.1	-1.57553	6.45139	-2.96741	0.00613298	0.0357283	-2.42168	SW_vs_HS_noN_HO
M	gene-L0Y14_RS15890	WP_240991636.1	-2.93371	3.64254	-3.26813	0.00289231	0.020272	-1.60936	SW_vs_HS_noN_HO
M	gene-L0Y14_RS16020	WP_006475433.1	-1.36449	7.72226	-3.55072	0.00139862	0.0291723	-1.21672	LO_vs_HO_H2_noN
M	gene-L0Y14_RS16020	WP_006475433.1	-1.44422	7.72226	-3.56556	0.00134564	0.0129214	-1.16337	LO_vs_HO_HS_N
M	gene-L0Y14_RS16020	WP_006475433.1	-1.36688	7.72226	-4.18972	0.000257217	0.00295846	0.280789	H2_vs_HS_N_HO
M	gene-L0Y14_RS16075	WP_101841466.1	-4.95942	4.105	-4.0098	0.00041657	0.00622871	-0.130183	LO_vs_HO_HS_N
M	gene-L0Y14_RS16075	WP_101841466.1	-2.20667	4.105	-2.72652	0.01098	0.043976	-2.78793	H2_vs_HS_N_HO
M	gene-L0Y14_RS16240	WP_005958859.1	-1.42755	8.53195	-4.08274	0.000342744	0.00563464	0.0890661	LO_vs_HO_HS_N
M	gene-L0Y14_RS16240	WP_005958859.1	-1.25959	8.53195	-4.97557	3.06e-05	0.000461782	2.20124	noN_vs_N_HS_HO
M	gene-L0Y14_RS16245	WP_006474999.1	-2.08686	7.856	-4.3608	0.0001622	0.00327177	0.840089	LO_vs_HO_HS_N
M	gene-L0Y14_RS16245	WP_006474999.1	-1.47791	7.856	-4.05157	0.000372564	0.00379822	-0.0967696	H2_vs_HS_N_HO
M	gene-L0Y14_RS16245	WP_006474999.1	-1.46882	7.856	-4.44619	0.000128758	0.00137734	0.824164	noN_vs_N_HS_HO
N	gene-L0Y14_RS02365	WP_005962924.1	-4.128	1.89145	-4.11232	0.000316624	0.00297665	0.318553	H2_vs_HS_noN_HO
N	gene-L0Y14_RS02365	WP_005962924.1	-4.3227	1.89145	-4.30229	0.00018995	0.00445106	0.766186	H2_vs_LS_noN_HO
N	gene-L0Y14_RS02365	WP_005962924.1	-5.52754	1.89145	-4.14423	0.000290651	0.00360125	0.283999	SW_vs_HS_noN_HO
N	gene-L0Y14_RS02365	WP_005962924.1	-5.72224	1.89145	-4.28795	0.000197441	0.00617492	0.391248	SW_vs_LS_noN_HO
N	gene-L0Y14_RS02390	WP_005962909.1	-4.38728	2.26204	-4.24503	0.000221648	0.00483315	0.618893	H2_vs_LS_noN_HO
N	gene-L0Y14_RS02395	WP_005962906.1	-4.14064	4.88512	-5.32751	1.18e-05	0.000251143	3.31777	H2_vs_HS_noN_HO
N	gene-L0Y14_RS02395	WP_005962906.1	-4.64672	4.88512	-5.95148	2.19e-06	0.000264269	4.78665	H2_vs_LS_noN_HO
N	gene-L0Y14_RS02395	WP_005962906.1	-3.07011	4.88512	-3.27632	0.00283281	0.0199256	-1.60246	SW_vs_HS_noN_HO
N	gene-L0Y14_RS02395	WP_005962906.1	-3.57619	4.88512	-3.80443	0.000718947	0.012336	-0.462883	SW_vs_LS_noN_HO
N	gene-L0Y14_RS02400	WP_005962903.1	-2.29201	3.98077	-2.78088	0.00964421	0.0372025	-2.82378	H2_vs_HS_noN_HO
N	gene-L0Y14_RS02400	WP_005962903.1	-2.76212	3.98077	-3.38984	0.00211968	0.0231909	-1.42429	H2_vs_LS_noN_HO
N	gene-L0Y14_RS02400	WP_005962903.1	-4.65234	3.98077	-3.70745	0.000928372	0.00859908	-0.659319	SW_vs_HS_noN_HO
N	gene-L0Y14_RS02400	WP_005962903.1	-5.12245	3.98077	-4.10216	0.000325374	0.00798182	0.0665477	SW_vs_LS_noN_HO
N	gene-L0Y14_RS02405	WP_240991554.1	-2.55881	5.72203	-3.22948	0.00319001	0.0165838	-1.88573	H2_vs_HS_noN_HO
N	gene-L0Y14_RS02405	WP_240991554.1	-3.91916	5.72203	-4.96273	3.17e-05	0.00110513	2.41869	H2_vs_LS_noN_HO
N	gene-L0Y14_RS02405	WP_240991554.1	-3.01207	5.72203	-3.1731	0.00367748	0.0343669	-1.82594	SW_vs_LS_noN_HO
N	gene-L0Y14_RS02410	WP_005962896.1	-2.74432	5.11428	-3.12488	0.00415034	0.0200802	-2.0671	H2_vs_HS_noN_HO
N	gene-L0Y14_RS02410	WP_005962896.1	-3.70717	5.11428	-4.28191	0.000200685	0.00456916	0.722521	H2_vs_LS_noN_HO
N	gene-L0Y14_RS02410	WP_005962896.1	-3.9242	5.11428	-3.36522	0.00225784	0.0251405	-1.41205	SW_vs_LS_noN_HO
N	gene-L0Y14_RS02415	WP_006473593.1	-2.6034	7.32692	-5.79791	3.3e-06	0.000294263	4.50537	H2_vs_LS_noN_HO
N	gene-L0Y14_RS02415	WP_006473593.1	-2.62354	7.32691	-4.27583	0.000204	0.00617492	0.713211	SW_vs_LS_noN_HO
N	gene-L0Y14_RS02420	WP_005962887.1	-1.76085	5.95548	-3.12252	0.00417498	0.0382199	-2.21986	H2_vs_LS_noN_HO
N	gene-L0Y14_RS02420	WP_005962887.1	-3.0935	5.95548	-3.24909	0.00303551	0.0306479	-1.65004	SW_vs_LS_noN_HO
N	gene-L0Y14_RS02540	WP_006473621.1	-5.26421	5.5567	-5.88929	2.58e-06	0.000274841	4.74569	H2_vs_LS_noN_HO
N	gene-L0Y14_RS02540	WP_006473621.1	-3.06858	5.5567	-3.50265	0.00158452	0.0202251	-1.14213	SW_vs_LS_noN_HO
N	gene-L0Y14_RS02545	WP_240991550.1	-4.04726	3.23509	-3.94964	0.000489049	0.00799799	-0.0818553	H2_vs_LS_noN_HO
N	gene-L0Y14_RS02550	WP_005966568.1	-3.64241	7.13278	-6.02009	1.82e-06	0.000248688	5.08593	H2_vs_LS_noN_HO
N	gene-L0Y14_RS02550	WP_005966568.1	-2.83873	7.13278	-4.03698	0.000387387	0.00865603	0.0994987	SW_vs_LS_noN_HO
N	gene-L0Y14_RS02555	WP_005966565.1	-2.32702	6.1853	-4.70836	6.32e-05	0.00185583	1.7177	H2_vs_LS_noN_HO
N	gene-L0Y14_RS02555	WP_005966565.1	-2.37801	6.1853	-3.38194	0.00216309	0.0244321	-1.37447	SW_vs_LS_noN_HO
N	gene-L0Y14_RS07005	WP_006474713.1	-2.07664	5.59896	-4.04672	0.000377432	0.00687457	0.100332	H2_vs_LS_noN_HO
N	gene-L0Y14_RS07970	WP_240991618.1	-4.54296	1.33107	-3.90536	0.000550192	0.00863802	-0.178593	H2_vs_LS_noN_HO
N	gene-L0Y14_RS08515	WP_006473841.1	-3.39209	3.87122	-4.31396	0.000184067	0.00434564	0.795284	H2_vs_LS_noN_HO
N	gene-L0Y14_RS09755	WP_005960141.1	-1.95012	5.22848	-4.19681	0.000252358	0.00524771	0.42421	H2_vs_LS_noN_HO
N	gene-L0Y14_RS09755	WP_005960141.1	-2.97789	5.22848	-3.95649	0.000480213	0.00979136	-0.0975707	SW_vs_LS_noN_HO
N	gene-L0Y14_RS09760	WP_005960140.1	-5.45107	3.97332	-5.31182	1.23e-05	0.000611717	3.25728	H2_vs_LS_noN_HO
N	gene-L0Y14_RS11005	WP_006473902.1	-4.82914	5.40667	-5.90648	2.47e-06	0.000274841	4.77018	H2_vs_LS_noN_HO
N	gene-L0Y14_RS11005	WP_006473902.1	-4.34352	5.40667	-4.11273	0.000316283	0.00789616	0.260278	SW_vs_LS_noN_HO
N	gene-L0Y14_RS11010	WP_005965013.1	-4.25507	6.09659	-5.73885	3.87e-06	0.000319886	4.38591	H2_vs_LS_noN_HO
N	gene-L0Y14_RS11010	WP_005965013.1	-4.26541	6.09659	-4.14944	0.000286612	0.0075627	0.389988	SW_vs_LS_noN_HO
N	gene-L0Y14_RS11015	WP_006473903.1	-2.68431	7.37142	-3.90783	0.000546595	0.00450475	-0.41499	H2_vs_HS_noN_HO
N	gene-L0Y14_RS11015	WP_006473903.1	-5.12018	7.37142	-6.83779	2.12e-07	0.000117022	7.14002	H2_vs_LS_noN_HO
N	gene-L0Y14_RS11015	WP_006473903.1	-4.73702	7.37142	-4.95455	3.24e-05	0.00221084	2.3573	SW_vs_LS_noN_HO
N	gene-L0Y14_RS11020	WP_040818749.1	-4.33305	2.67613	-4.28065	0.000201366	0.00456916	0.721228	H2_vs_LS_noN_HO
N	gene-L0Y14_RS11020	WP_040818749.1	-5.48919	2.67613	-3.81967	0.000690554	0.0120463	-0.474835	SW_vs_LS_noN_HO
N	gene-L0Y14_RS12300	WP_005959698.1	-4.30499	5.62828	-4.78153	5.18e-05	0.00159763	1.95773	H2_vs_LS_noN_HO
N	gene-L0Y14_RS12300	WP_005959698.1	-3.81338	5.62828	-3.34313	0.0023892	0.0261397	-1.45088	SW_vs_LS_noN_HO
N	gene-L0Y14_RS12305	WP_005959697.1	-4.40727	5.50203	-5.80457	3.24e-06	0.000294263	4.53726	H2_vs_LS_noN_HO
N	gene-L0Y14_RS12305	WP_005959697.1	-3.47737	5.50203	-3.69995	0.000946854	0.0144738	-0.651844	SW_vs_LS_noN_HO
N	gene-L0Y14_RS12335	WP_006475295.1	-2.72478	7.19189	-3.01243	0.00555347	0.0247697	-2.52614	H2_vs_HS_noN_HO
N	gene-L0Y14_RS12335	WP_006475295.1	-5.62856	7.19189	-5.81269	3.4e-06	0.000294263	4.51444	H2_vs_LS_noN_HO
N	gene-L0Y14_RS12335	WP_006475295.1	-4.26662	7.19189	-4.02393	0.000412061	0.00892325	0.0787899	SW_vs_LS_noN_HO
N	gene-L0Y14_RS12340	WP_039959675.1	-4.11649	7.71662	-4.87314	4.23e-05	0.00135396	2.10007	H2_vs_LS_noN_HO
N	gene-L0Y14_RS12340	WP_039959675.1	-3.03057	7.71662	-3.20001	0.00348472	0.0330434	-1.89051	SW_vs_LS_noN_HO
N	gene-L0Y14_RS12345	WP_006475297.1	-5.26109	6.06047	-5.98741	1.99e-06	0.000249664	4.9841	H2_vs_LS_noN_HO
N	gene-L0Y14_RS12345	WP_006475297.1	-3.93555	6.06047	-3.76776	0.000792047	0.0130896	-0.495607	SW_vs_LS_noN_HO
N	gene-L0Y14_RS12350	WP_006475298.1	-5.27434	4.89057	-5.89596	2.54e-06	0.000274841	4.73266	H2_vs_LS_noN_HO
N	gene-L0Y14_RS12350	WP_006475298.1	-4.5727	4.89057	-4.03166	0.000392937	0.00868889	0.0737849	SW_vs_LS_noN_HO
N	gene-L0Y14_RS12355	WP_005959687.1	-5.68365	3.20398	-5.39478	9.8e-06	0.000569963	3.40745	H2_vs_LS_noN_HO
N	gene-L0Y14_RS12355	WP_005959687.1	-5.23579	3.20398	-3.97931	0.000451874	0.00952271	-0.147272	SW_vs_LS_noN_HO
N	gene-L0Y14_RS12360	WP_006475299.1	-3.29093	5.46994	-2.73189	0.0108407	0.0403792	-2.85443	H2_vs_HS_noN_HO
N	gene-L0Y14_RS12360	WP_006475299.1	-6.55116	5.46994	-5.69426	4.36e-06	0.00034264	4.17815	H2_vs_LS_noN_HO
N	gene-L0Y14_RS12360	WP_006475299.1	-4.21816	5.46994	-3.48382	0.00166368	0.0208958	-1.13893	SW_vs_LS_noN_HO
N	gene-L0Y14_RS12365	WP_006475300.1	-4.9719	2.45822	-3.97798	0.000453486	0.00761487	-0.00186913	H2_vs_LS_noN_HO
N	gene-L0Y14_RS12375	WP_006475302.1	-2.28769	6.14982	-2.85123	0.00814148	0.0328168	-2.81727	H2_vs_HS_noN_HO
N	gene-L0Y14_RS12375	WP_006475302.1	-4.54759	6.14982	-5.55809	6.3e-06	0.000412253	3.9268	H2_vs_LS_noN_HO
N	gene-L0Y14_RS12375	WP_006475302.1	-3.31471	6.14982	-3.49159	0.00163056	0.0207286	-1.14145	SW_vs_LS_noN_HO
N	gene-L0Y14_RS12380	WP_006475303.1	-4.25005	7.01662	-5.29268	1.29e-05	0.000624476	3.24599	H2_vs_LS_noN_HO
P	gene-L0Y14_RS00065	WP_006474978.1	-1.43499	5.31717	-4.33391	0.000174416	0.00511838	0.776438	LS_vs_HS_N_HO
P	gene-L0Y14_RS00065	WP_006474978.1	-2.6308	5.31717	-3.22616	0.0032169	0.0238687	-1.70467	LO_vs_HO_HS_N
P	gene-L0Y14_RS00065	WP_006474978.1	-1.44195	5.31717	-2.8466	0.00823309	0.0356859	-2.73789	H2_vs_HS_N_HO
P	gene-L0Y14_RS00065	WP_006474978.1	-2.70274	5.31717	-3.38409	0.00215122	0.0164185	-1.3592	SW_vs_HS_noN_HO
P	gene-L0Y14_RS00065	WP_006474978.1	-2.47827	5.31717	-3.04721	0.00503638	0.0438067	-2.07425	SW_vs_LS_noN_HO
P	gene-L0Y14_RS00210	WP_005964253.1	-2.52806	6.2091	-3.66587	0.00103542	0.00888311	-0.836911	LS_vs_HS_noN_HO
P	gene-L0Y14_RS00210	WP_005964253.1	-2.0801	6.2091	-3.6108	0.00119591	0.00788896	-1.09647	H2_vs_HS_noN_HO
P	gene-L0Y14_RS00410	WP_005966073.1	-5.30655	7.51096	-8.28171	5.7e-09	4.47e-06	10.636	LS_vs_HS_noN_HO
P	gene-L0Y14_RS00410	WP_005966073.1	-2.58852	7.51096	-5.06239	2.42e-05	0.00135462	2.61095	LS_vs_HS_N_HO
P	gene-L0Y14_RS00410	WP_005966073.1	-2.50099	7.51096	-3.07481	0.00470265	0.0306355	-2.29662	LO_vs_HO_HS_N
P	gene-L0Y14_RS00410	WP_005966073.1	-3.54984	7.51096	-4.08493	0.000340741	0.00357835	0.189394	H2_vs_HS_N_HO
P	gene-L0Y14_RS00410	WP_005966073.1	-5.94952	7.51096	-9.93595	1.26e-10	3.82e-08	14.3274	H2_vs_HS_noN_HO
P	gene-L0Y14_RS00410	WP_005966073.1	-7.32019	7.51096	-7.02738	1.3e-07	1.85e-05	7.37145	SW_vs_HS_noN_HO
P	gene-L0Y14_RS00450	WP_005966420.1	-2.9984	5.20623	-2.88082	0.00757785	0.0420877	-2.40698	LO_vs_HO_HS_N
P	gene-L0Y14_RS00520	WP_005964482.1	-1.28742	8.10591	-4.10349	0.000324214	0.0141915	0.0643575	LO_vs_HO_H2_noN
P	gene-L0Y14_RS00520	WP_005964482.1	-1.53643	8.10591	-4.36319	0.000161157	0.00377637	0.855923	SW_vs_H2_noN_HO
P	gene-L0Y14_RS01010	WP_006474366.1	-1.69212	7.3359	-4.53541	0.000101115	0.00129066	1.10449	H2_vs_HS_noN_HO
P	gene-L0Y14_RS01010	WP_006474366.1	-2.49065	7.3359	-6.11171	1.43e-06	0.000235799	5.31507	H2_vs_LS_noN_HO
P	gene-L0Y14_RS01010	WP_006474366.1	-1.69128	7.3359	-3.22299	0.00324277	0.0220396	-1.92095	SW_vs_HS_noN_HO
P	gene-L0Y14_RS01010	WP_006474366.1	-2.48981	7.3359	-4.52885	0.000102932	0.00406392	1.33475	SW_vs_LS_noN_HO
P	gene-L0Y14_RS01050	WP_006474357.1	-5.85407	3.35949	-5.95175	2.19e-06	0.000124838	3.94925	H2_vs_HS_N_HO
P	gene-L0Y14_RS01050	WP_006474357.1	-4.9365	3.35949	-4.80897	4.81e-05	0.00503583	1.04132	H2_vs_LS_N_HO
P	gene-L0Y14_RS01050	WP_006474357.1	-2.8604	3.35948	-3.41748	0.00197431	0.0233058	-1.36024	SW_vs_LS_noN_HO
P	gene-L0Y14_RS01225	WP_005961962.1	-1.00121	9.51456	-3.39762	0.00207775	0.0448015	-1.66026	noN_vs_N_H2_HO
P	gene-L0Y14_RS01295	WP_005961930.1	-1.19894	8.32649	-3.05436	0.00494789	0.0280947	-2.56145	LS_vs_HS_noN_HO
P	gene-L0Y14_RS01295	WP_005961930.1	-1.47545	8.32649	-3.07007	0.00475839	0.0306545	-2.37202	LO_vs_HO_HS_N
P	gene-L0Y14_RS01295	WP_005961930.1	-1.11888	8.32649	-2.90564	0.00713368	0.0325106	-2.90371	H2_vs_HS_N_HO
P	gene-L0Y14_RS01295	WP_005961930.1	-2.2194	8.32649	-6.10299	1.46e-06	4.97e-05	5.21409	H2_vs_HS_noN_HO
P	gene-L0Y14_RS01295	WP_005961930.1	-2.1313	8.32649	-4.27846	0.000202556	0.00279867	0.628398	SW_vs_HS_noN_HO
P	gene-L0Y14_RS01450	WP_005961916.1	-4.00345	4.40598	-3.36399	0.00226501	0.0186033	-1.44045	LO_vs_HO_HS_N
P	gene-L0Y14_RS01500	WP_005960858.1	-2.57346	4.87432	-3.34536	0.00237562	0.0169148	-1.45046	LS_vs_HS_noN_HO
P	gene-L0Y14_RS01520	WP_006475645.1	-1.79186	5.13341	-2.71273	0.0113454	0.0410339	-2.8998	noN_vs_N_HS_HO
P	gene-L0Y14_RS01980	WP_006473536.1	-4.22898	5.59143	-5.75411	3.97e-06	0.000254764	4.30849	LS_vs_HS_noN_HO
P	gene-L0Y14_RS01980	WP_006473536.1	-6.8922	5.59143	-7.9054	1.63e-08	1.49e-06	9.60339	H2_vs_HS_noN_HO
P	gene-L0Y14_RS01980	WP_006473536.1	-9.20358	5.59143	-5.93604	2.45e-06	0.000124119	4.48898	SW_vs_HS_noN_HO
P	gene-L0Y14_RS01980	WP_006473536.1	-4.9746	5.59143	-3.16929	0.00376349	0.0349626	-1.83082	SW_vs_LS_noN_HO
P	gene-L0Y14_RS01990	WP_006473538.1	-5.01308	2.05341	-4.17467	0.000267838	0.00335064	0.466317	LS_vs_HS_noN_HO
P	gene-L0Y14_RS01990	WP_006473538.1	-7.39128	2.05341	-6.39301	6.77e-07	2.73e-05	5.8296	H2_vs_HS_noN_HO
P	gene-L0Y14_RS01990	WP_006473538.1	-5.97353	2.05342	-4.32819	0.000177131	0.00259903	0.778863	SW_vs_HS_noN_HO
P	gene-L0Y14_RS02045	WP_006473542.1	-3.74374	1.43191	-2.8753	0.00768012	0.0339398	-2.41368	H2_vs_HS_N_HO
P	gene-L0Y14_RS02045	WP_006473542.1	-3.81483	1.43191	-3.32125	0.00252653	0.013036	-1.49557	noN_vs_N_HS_HO
P	gene-L0Y14_RS02645	WP_050798770.1	-1.75633	5.70948	-2.88691	0.00746658	0.0379642	-2.84916	LS_vs_HS_noN_HO
P	gene-L0Y14_RS02645	WP_050798770.1	-2.5779	5.70948	-4.32373	0.000179276	0.00521227	0.806273	LS_vs_HS_N_HO
P	gene-L0Y14_RS02645	WP_050798770.1	-2.66838	5.70948	-2.82068	0.00876465	0.0371477	-2.67391	H2_vs_HS_N_HO
P	gene-L0Y14_RS02645	WP_050798770.1	-4.83353	5.70948	-5.54665	6.5e-06	0.000155796	3.88914	H2_vs_HS_noN_HO
P	gene-L0Y14_RS02645	WP_050798770.1	-3.0772	5.70948	-3.28692	0.00275748	0.0285758	-1.63562	H2_vs_LS_noN_HO
P	gene-L0Y14_RS02645	WP_050798770.1	-2.55985	5.70948	-2.78383	0.0095763	0.049538	-2.76438	SW_vs_HS_noN_HO
P	gene-L0Y14_RS02650	WP_006473632.1	-2.2772	6.7874	-3.64041	0.00110683	0.00936778	-1.11792	LS_vs_HS_noN_HO
P	gene-L0Y14_RS02650	WP_006473632.1	-1.63314	6.7874	-3.0958	0.00446308	0.0353549	-2.30163	LS_vs_HS_N_HO
P	gene-L0Y14_RS02650	WP_006473632.1	-2.6977	6.7874	-3.09478	0.00447443	0.0227342	-2.17908	H2_vs_HS_N_HO
P	gene-L0Y14_RS02650	WP_006473632.1	-4.88208	6.7874	-5.80669	3.23e-06	9.13e-05	4.5584	H2_vs_HS_noN_HO
P	gene-L0Y14_RS02650	WP_006473632.1	-5.18629	6.7874	-4.30703	0.00018754	0.00266309	0.778819	SW_vs_HS_noN_HO
P	gene-L0Y14_RS02910	WP_251859300.1	-2.8962	8.01834	-6.19663	1.14e-06	0.000132396	5.52167	LS_vs_HS_noN_HO
P	gene-L0Y14_RS02910	WP_251859300.1	-2.68409	8.01834	-6.55548	4.42e-07	1.95e-05	6.38849	H2_vs_HS_noN_HO
P	gene-L0Y14_RS02910	WP_251859300.1	-2.31635	8.01834	-4.30627	0.000187924	0.00266309	0.680763	SW_vs_HS_noN_HO
P	gene-L0Y14_RS03080	WP_040820136.1	-1.51647	7.0655	-2.7937	0.00935226	0.0483791	-2.80551	LO_vs_HO_HS_N
P	gene-L0Y14_RS03740	WP_039959828.1	-2.74656	6.64751	-4.29952	0.000191378	0.00263564	0.665066	LS_vs_HS_noN_HO
P	gene-L0Y14_RS03740	WP_039959828.1	-2.95535	6.64751	-4.84947	4.31e-05	0.000686937	2.04913	H2_vs_HS_noN_HO
P	gene-L0Y14_RS03740	WP_039959828.1	-4.41585	6.64751	-4.12243	0.000308155	0.0140233	0.240703	H2_vs_LS_N_HO
P	gene-L0Y14_RS03740	WP_039959828.1	-2.48878	6.64751	-3.09436	0.00447917	0.0285286	-2.12665	SW_vs_HS_noN_HO
P	gene-L0Y14_RS03895	WP_006475312.1	-3.58873	5.32004	-3.40795	0.00211071	0.0223153	-1.41161	LS_vs_HS_N_HO
P	gene-L0Y14_RS03900	WP_040819831.1	-3.68441	4.89823	-3.10926	0.00445745	0.0353549	-2.06922	LS_vs_HS_N_HO
P	gene-L0Y14_RS04040	WP_005960015.1	-1.515	9.39003	-2.86164	0.00793883	0.0396942	-2.99564	LS_vs_HS_noN_HO
P	gene-L0Y14_RS04040	WP_005960015.1	-2.71503	9.39003	-5.90924	2.45e-06	7.4e-05	4.67418	H2_vs_HS_noN_HO
P	gene-L0Y14_RS04130	WP_005959988.1	-1.14658	8.8734	-3.22507	0.00322575	0.0219715	-2.05419	SW_vs_HS_noN_HO
P	gene-L0Y14_RS04130	WP_005959988.1	-1.68995	8.8734	-4.41613	0.000139669	0.00495592	1.03131	SW_vs_LS_noN_HO
P	gene-L0Y14_RS04135	WP_240991631.1	-1.48122	8.68026	-2.86027	0.00796515	0.0432967	-2.83381	LO_vs_HO_HS_N
P	gene-L0Y14_RS04135	WP_240991631.1	-1.14086	8.68026	-3.12743	0.0041239	0.0189591	-2.52925	noN_vs_N_HS_HO
P	gene-L0Y14_RS04135	WP_240991631.1	-1.45136	8.68026	-3.11135	0.00429318	0.0446377	-2.24126	SW_vs_H2_noN_HO
P	gene-L0Y14_RS04465	WP_240992068.1	-1.51393	9.31162	-5.12402	2.04e-05	0.000381917	2.59383	H2_vs_HS_noN_HO
P	gene-L0Y14_RS04465	WP_240992068.1	-1.43725	9.31162	-4.35416	0.000165134	0.00395817	0.689729	H2_vs_LS_noN_HO
P	gene-L0Y14_RS04465	WP_240992068.1	-1.65589	9.31162	-5.07347	2.34e-05	0.00348053	2.63552	noN_vs_N_H2_HO
P	gene-L0Y14_RS04710	WP_039959621.1	-2.40861	6.9958	-5.86814	2.74e-06	0.000209495	4.70195	LS_vs_HS_noN_HO
P	gene-L0Y14_RS04710	WP_039959621.1	-1.06014	6.9958	-3.70452	0.000935543	0.0139223	-0.887505	LS_vs_HS_N_HO
P	gene-L0Y14_RS04710	WP_039959621.1	-1.74633	6.9958	-3.81155	0.000705547	0.00610552	-0.529355	H2_vs_HS_N_HO
P	gene-L0Y14_RS04710	WP_039959621.1	-1.66151	6.9958	-4.95049	3.27e-05	0.000549887	2.19731	H2_vs_HS_noN_HO
P	gene-L0Y14_RS04710	WP_039959621.1	-2.4428	6.9958	-4.51134	0.000107934	0.00181236	1.28436	SW_vs_HS_noN_HO
P	gene-L0Y14_RS04715	WP_005959091.1	-1.51458	9.94043	-3.91154	0.000541227	0.00541227	-0.463073	LS_vs_HS_noN_HO
P	gene-L0Y14_RS04715	WP_005959091.1	-1.8394	9.94043	-4.82156	4.65e-05	0.00099995	1.90612	SW_vs_HS_noN_HO
P	gene-L0Y14_RS05245	WP_006474917.1	-3.5606	6.29405	-2.74363	0.0106351	0.0399414	-2.89882	H2_vs_HS_noN_HO
P	gene-L0Y14_RS05245	WP_006474917.1	-4.52379	6.29405	-3.48907	0.00167093	0.0187675	-1.19563	H2_vs_LS_noN_HO
P	gene-L0Y14_RS05285	WP_006474910.1	-3.14871	8.84537	-5.88339	2.63e-06	0.000274841	4.72448	H2_vs_LS_noN_HO
P	gene-L0Y14_RS05320	WP_006474234.1	-2.3966	4.98815	-3.80119	0.000725131	0.0103496	-0.430533	H2_vs_LS_noN_HO
P	gene-L0Y14_RS05630	WP_005965628.1	-2.94437	3.96851	-3.44077	0.00185936	0.0328111	-1.24436	LO_vs_HO_H2_noN
P	gene-L0Y14_RS05645	WP_006474171.1	-1.11443	6.7938	-2.66736	0.01263	0.0489002	-3.27518	H2_vs_HS_N_HO
P	gene-L0Y14_RS05645	WP_006474171.1	-1.32888	6.7938	-3.01448	0.00546144	0.0459721	-2.44534	H2_vs_LS_noN_HO
P	gene-L0Y14_RS06265	WP_005964003.1	-3.92877	1.16358	-3.24899	0.00303625	0.0275544	-1.79566	LS_vs_HS_N_HO
P	gene-L0Y14_RS06830	WP_005959826.1	-1.95857	8.00566	-3.74565	0.000839587	0.00579408	-0.779728	noN_vs_N_HS_HO
P	gene-L0Y14_RS07660	WP_005964848.1	-1.12959	6.5485	-3.12066	0.00419441	0.0192269	-2.26658	noN_vs_N_HS_HO
P	gene-L0Y14_RS07745	WP_040819320.1	-3.18922	7.32549	-4.10099	0.000326394	0.0141915	0.152387	LO_vs_HO_H2_noN
P	gene-L0Y14_RS09190	WP_005958747.1	-2.14785	5.47331	-3.00914	0.00553399	0.0247204	-2.32824	H2_vs_HS_noN_HO
P	gene-L0Y14_RS09190	WP_005958747.1	-2.67705	5.47331	-3.82174	0.000686774	0.0101226	-0.404267	H2_vs_LS_noN_HO
P	gene-L0Y14_RS09205	WP_005958751.1	-2.10285	9.73917	-2.80416	0.00920628	0.0359549	-3.21887	H2_vs_HS_noN_HO
P	gene-L0Y14_RS09350	WP_240991560.1	-2.42087	4.80322	-3.11034	0.00430403	0.0195299	-2.03538	noN_vs_N_HS_HO
P	gene-L0Y14_RS09380	WP_240991559.1	-1.15723	7.33846	-3.43846	0.00187044	0.0328111	-1.57208	LO_vs_HO_H2_noN
P	gene-L0Y14_RS09380	WP_240991559.1	-1.68979	7.33846	-3.83832	0.000657283	0.0122122	-0.378453	SW_vs_H2_noN_HO
P	gene-L0Y14_RS09445	WP_006475862.1	-3.63692	3.68196	-3.06756	0.00478823	0.0275367	-2.03456	LS_vs_HS_noN_HO
P	gene-L0Y14_RS09970	WP_005964090.1	-3.09866	8.20304	-3.08401	0.00465396	0.0233815	-2.29153	H2_vs_HS_N_HO
P	gene-L0Y14_RS10615	WP_005961821.1	-1.42165	10.2432	-4.25414	0.000216276	0.0143369	0.48224	noN_vs_N_H2_HO
P	gene-L0Y14_RS10710	WP_006473859.1	-1.52822	7.98052	-3.48979	0.00163819	0.00942112	-1.58736	noN_vs_N_HS_HO
P	gene-L0Y14_RS10735	WP_050799316.1	-1.68918	9.11974	-3.05408	0.00495123	0.0487017	-2.39653	SW_vs_H2_noN_HO
P	gene-L0Y14_RS11925	WP_040819870.1	-3.11662	3.65552	-2.89259	0.00736409	0.0407099	-2.39329	SW_vs_HS_noN_HO
P	gene-L0Y14_RS11935	WP_006475397.1	-1.97823	5.11592	-3.59549	0.00124466	0.00783214	-0.958525	noN_vs_N_HS_HO
P	gene-L0Y14_RS11940	WP_006475396.1	-2.7059	1.10908	-3.27486	0.00284333	0.0265716	-1.62864	LS_vs_HS_N_HO
P	gene-L0Y14_RS11940	WP_006475396.1	-3.63061	1.10908	-3.19274	0.00350009	0.0189815	-1.79329	H2_vs_HS_N_HO
P	gene-L0Y14_RS12185	WP_005959721.1	-3.17279	7.37025	-3.9063	0.000548818	0.00545991	-0.286886	LS_vs_HS_noN_HO
P	gene-L0Y14_RS12190	WP_005959720.1	-2.54948	7.76181	-3.32826	0.00248171	0.0172402	-1.80498	LS_vs_HS_noN_HO
P	gene-L0Y14_RS12555	WP_005959031.1	-1.55089	6.5218	-4.21651	0.000239338	0.00223667	0.462831	noN_vs_N_HS_HO
P	gene-L0Y14_RS12800	WP_006474794.1	-2.01124	6.40953	-3.80182	0.000723919	0.0103496	-0.525394	H2_vs_LS_noN_HO
P	gene-L0Y14_RS12880	WP_005966730.1	-1.30391	7.91297	-4.43561	0.000132497	0.00207751	0.914702	LS_vs_HS_noN_HO
P	gene-L0Y14_RS12880	WP_005966730.1	-1.90744	7.91297	-6.72955	2.8e-07	1.42e-05	6.8614	H2_vs_HS_noN_HO
P	gene-L0Y14_RS12880	WP_005966730.1	-1.33956	7.91297	-3.66616	0.00103465	0.00949939	-0.890563	SW_vs_HS_noN_HO
P	gene-L0Y14_RS13205	WP_005965108.1	-2.09827	6.08477	-3.54907	0.00140463	0.0291723	-1.04502	LO_vs_HO_H2_noN
P	gene-L0Y14_RS13515	WP_005964106.1	-2.81136	6.24358	-3.09897	0.00442792	0.025863	-2.12406	LS_vs_HS_noN_HO
P	gene-L0Y14_RS13515	WP_005964106.1	-2.08286	6.24358	-2.8961	0.00730148	0.0302064	-2.75888	H2_vs_HS_noN_HO
P	gene-L0Y14_RS13520	WP_006475625.1	-3.85614	8.82839	-6.29285	8.82e-07	0.000106537	5.78097	LS_vs_HS_noN_HO
P	gene-L0Y14_RS13520	WP_006475625.1	-3.09924	8.82839	-6.10386	1.46e-06	4.97e-05	5.2193	H2_vs_HS_noN_HO
P	gene-L0Y14_RS13520	WP_006475625.1	-1.90432	8.82839	-3.33267	0.00245395	0.0180455	-1.84815	SW_vs_HS_noN_HO
P	gene-L0Y14_RS14215	WP_139042075.1	-1.08297	7.59815	-3.23089	0.00317862	0.0320929	-2.10784	H2_vs_LS_noN_HO
P	gene-L0Y14_RS14320	WP_006474496.1	-4.2232	2.54869	-2.74433	0.0106176	0.0399414	-2.76599	H2_vs_HS_noN_HO
P	gene-L0Y14_RS14395	WP_006474510.1	-1.81053	8.92512	-3.07267	0.00472779	0.021993	-2.60765	H2_vs_HS_noN_HO
P	gene-L0Y14_RS14440	WP_006474519.1	-3.71809	3.42964	-3.23908	0.00311342	0.0357413	-1.71287	SW_vs_H2_noN_HO
P	gene-L0Y14_RS14445	WP_006474520.1	-1.30532	4.63649	-3.04093	0.00511538	0.0386113	-2.25136	LS_vs_HS_N_HO
P	gene-L0Y14_RS14445	WP_006474520.1	-3.61531	4.63649	-4.4797	0.000117593	0.00130253	1.18717	noN_vs_N_HS_HO
P	gene-L0Y14_RS14935	WP_240992014.1	-1.27395	7.12531	-3.52764	0.00148507	0.0117164	-1.27543	LS_vs_HS_noN_HO
P	gene-L0Y14_RS14935	WP_240992014.1	-1.54595	7.12531	-3.12958	0.00410183	0.0263929	-2.011	SW_vs_HS_noN_HO
P	gene-L0Y14_RS15170	WP_006474890.1	-3.62382	4.29454	-2.88591	0.00748467	0.041744	-2.39308	LO_vs_HO_HS_N
P	gene-L0Y14_RS15490	WP_006474664.1	-1.26649	6.28827	-3.42066	0.00195821	0.0145018	-1.55504	LS_vs_HS_noN_HO
P	gene-L0Y14_RS15490	WP_006474664.1	-1.2156	6.28827	-3.58503	0.00127909	0.00826411	-1.24031	H2_vs_HS_noN_HO
P	gene-L0Y14_RS15490	WP_006474664.1	-2.29047	6.28826	-4.01133	0.000414867	0.00461944	0.0754934	SW_vs_HS_noN_HO
P	gene-L0Y14_RS15560	WP_006474657.1	-1.87515	6.47169	-3.87401	0.000597954	0.00553857	-0.405468	H2_vs_HS_N_HO
P	gene-L0Y14_RS15560	WP_006474657.1	-1.38532	6.47169	-3.39931	0.00206877	0.0112973	-1.72785	noN_vs_N_HS_HO
P	gene-L0Y14_RS15645	WP_005959832.1	-2.43652	6.35388	-3.49179	0.00162972	0.0126981	-1.14269	LS_vs_HS_noN_HO
P	gene-L0Y14_RS15830	WP_050799370.1	-3.92056	4.44291	-5.53239	6.75e-06	0.000424208	3.83589	H2_vs_LS_noN_HO
P	gene-L0Y14_RS15830	WP_050799370.1	-3.05644	4.44291	-3.53278	0.00146538	0.0193332	-1.03242	SW_vs_LS_noN_HO
P	gene-L0Y14_RS00065	WP_006474978.1	-1.43499	5.31717	-4.33391	0.000174416	0.00511838	0.776438	LS_vs_HS_N_HO
P	gene-L0Y14_RS00065	WP_006474978.1	-2.6308	5.31717	-3.22616	0.0032169	0.0238687	-1.70467	LO_vs_HO_HS_N
P	gene-L0Y14_RS00065	WP_006474978.1	-1.44195	5.31717	-2.8466	0.00823309	0.0356859	-2.73789	H2_vs_HS_N_HO
P	gene-L0Y14_RS00065	WP_006474978.1	-2.70274	5.31717	-3.38409	0.00215122	0.0164185	-1.3592	SW_vs_HS_noN_HO
P	gene-L0Y14_RS00065	WP_006474978.1	-2.47827	5.31717	-3.04721	0.00503638	0.0438067	-2.07425	SW_vs_LS_noN_HO
P	gene-L0Y14_RS00210	WP_005964253.1	-2.52806	6.2091	-3.66587	0.00103542	0.00888311	-0.836911	LS_vs_HS_noN_HO
P	gene-L0Y14_RS00210	WP_005964253.1	-2.0801	6.2091	-3.6108	0.00119591	0.00788896	-1.09647	H2_vs_HS_noN_HO
P	gene-L0Y14_RS00410	WP_005966073.1	-5.30655	7.51096	-8.28171	5.7e-09	4.47e-06	10.636	LS_vs_HS_noN_HO
P	gene-L0Y14_RS00410	WP_005966073.1	-2.58852	7.51096	-5.06239	2.42e-05	0.00135462	2.61095	LS_vs_HS_N_HO
P	gene-L0Y14_RS00410	WP_005966073.1	-2.50099	7.51096	-3.07481	0.00470265	0.0306355	-2.29662	LO_vs_HO_HS_N
P	gene-L0Y14_RS00410	WP_005966073.1	-3.54984	7.51096	-4.08493	0.000340741	0.00357835	0.189394	H2_vs_HS_N_HO
P	gene-L0Y14_RS00410	WP_005966073.1	-5.94952	7.51096	-9.93595	1.26e-10	3.82e-08	14.3274	H2_vs_HS_noN_HO
P	gene-L0Y14_RS00410	WP_005966073.1	-7.32019	7.51096	-7.02738	1.3e-07	1.85e-05	7.37145	SW_vs_HS_noN_HO
P	gene-L0Y14_RS00450	WP_005966420.1	-2.9984	5.20623	-2.88082	0.00757785	0.0420877	-2.40698	LO_vs_HO_HS_N
P	gene-L0Y14_RS00520	WP_005964482.1	-1.28742	8.10591	-4.10349	0.000324214	0.0141915	0.0643575	LO_vs_HO_H2_noN
P	gene-L0Y14_RS00520	WP_005964482.1	-1.53643	8.10591	-4.36319	0.000161157	0.00377637	0.855923	SW_vs_H2_noN_HO
P	gene-L0Y14_RS01010	WP_006474366.1	-1.69212	7.3359	-4.53541	0.000101115	0.00129066	1.10449	H2_vs_HS_noN_HO
P	gene-L0Y14_RS01010	WP_006474366.1	-2.49065	7.3359	-6.11171	1.43e-06	0.000235799	5.31507	H2_vs_LS_noN_HO
P	gene-L0Y14_RS01010	WP_006474366.1	-1.69128	7.3359	-3.22299	0.00324277	0.0220396	-1.92095	SW_vs_HS_noN_HO
P	gene-L0Y14_RS01010	WP_006474366.1	-2.48981	7.3359	-4.52885	0.000102932	0.00406392	1.33475	SW_vs_LS_noN_HO
P	gene-L0Y14_RS01050	WP_006474357.1	-5.85407	3.35949	-5.95175	2.19e-06	0.000124838	3.94925	H2_vs_HS_N_HO
P	gene-L0Y14_RS01050	WP_006474357.1	-4.9365	3.35949	-4.80897	4.81e-05	0.00503583	1.04132	H2_vs_LS_N_HO
P	gene-L0Y14_RS01050	WP_006474357.1	-2.8604	3.35948	-3.41748	0.00197431	0.0233058	-1.36024	SW_vs_LS_noN_HO
P	gene-L0Y14_RS01225	WP_005961962.1	-1.00121	9.51456	-3.39762	0.00207775	0.0448015	-1.66026	noN_vs_N_H2_HO
P	gene-L0Y14_RS01295	WP_005961930.1	-1.19894	8.32649	-3.05436	0.00494789	0.0280947	-2.56145	LS_vs_HS_noN_HO
P	gene-L0Y14_RS01295	WP_005961930.1	-1.47545	8.32649	-3.07007	0.00475839	0.0306545	-2.37202	LO_vs_HO_HS_N
P	gene-L0Y14_RS01295	WP_005961930.1	-1.11888	8.32649	-2.90564	0.00713368	0.0325106	-2.90371	H2_vs_HS_N_HO
P	gene-L0Y14_RS01295	WP_005961930.1	-2.2194	8.32649	-6.10299	1.46e-06	4.97e-05	5.21409	H2_vs_HS_noN_HO
P	gene-L0Y14_RS01295	WP_005961930.1	-2.1313	8.32649	-4.27846	0.000202556	0.00279867	0.628398	SW_vs_HS_noN_HO
P	gene-L0Y14_RS01450	WP_005961916.1	-4.00345	4.40598	-3.36399	0.00226501	0.0186033	-1.44045	LO_vs_HO_HS_N
P	gene-L0Y14_RS01500	WP_005960858.1	-2.57346	4.87432	-3.34536	0.00237562	0.0169148	-1.45046	LS_vs_HS_noN_HO
P	gene-L0Y14_RS01520	WP_006475645.1	-1.79186	5.13341	-2.71273	0.0113454	0.0410339	-2.8998	noN_vs_N_HS_HO
P	gene-L0Y14_RS01980	WP_006473536.1	-4.22898	5.59143	-5.75411	3.97e-06	0.000254764	4.30849	LS_vs_HS_noN_HO
P	gene-L0Y14_RS01980	WP_006473536.1	-6.8922	5.59143	-7.9054	1.63e-08	1.49e-06	9.60339	H2_vs_HS_noN_HO
P	gene-L0Y14_RS01980	WP_006473536.1	-9.20358	5.59143	-5.93604	2.45e-06	0.000124119	4.48898	SW_vs_HS_noN_HO
P	gene-L0Y14_RS01980	WP_006473536.1	-4.9746	5.59143	-3.16929	0.00376349	0.0349626	-1.83082	SW_vs_LS_noN_HO
P	gene-L0Y14_RS01990	WP_006473538.1	-5.01308	2.05341	-4.17467	0.000267838	0.00335064	0.466317	LS_vs_HS_noN_HO
P	gene-L0Y14_RS01990	WP_006473538.1	-7.39128	2.05341	-6.39301	6.77e-07	2.73e-05	5.8296	H2_vs_HS_noN_HO
P	gene-L0Y14_RS01990	WP_006473538.1	-5.97353	2.05342	-4.32819	0.000177131	0.00259903	0.778863	SW_vs_HS_noN_HO
P	gene-L0Y14_RS02045	WP_006473542.1	-3.74374	1.43191	-2.8753	0.00768012	0.0339398	-2.41368	H2_vs_HS_N_HO
P	gene-L0Y14_RS02045	WP_006473542.1	-3.81483	1.43191	-3.32125	0.00252653	0.013036	-1.49557	noN_vs_N_HS_HO
P	gene-L0Y14_RS02645	WP_050798770.1	-1.75633	5.70948	-2.88691	0.00746658	0.0379642	-2.84916	LS_vs_HS_noN_HO
P	gene-L0Y14_RS02645	WP_050798770.1	-2.5779	5.70948	-4.32373	0.000179276	0.00521227	0.806273	LS_vs_HS_N_HO
P	gene-L0Y14_RS02645	WP_050798770.1	-2.66838	5.70948	-2.82068	0.00876465	0.0371477	-2.67391	H2_vs_HS_N_HO
P	gene-L0Y14_RS02645	WP_050798770.1	-4.83353	5.70948	-5.54665	6.5e-06	0.000155796	3.88914	H2_vs_HS_noN_HO
P	gene-L0Y14_RS02645	WP_050798770.1	-3.0772	5.70948	-3.28692	0.00275748	0.0285758	-1.63562	H2_vs_LS_noN_HO
P	gene-L0Y14_RS02645	WP_050798770.1	-2.55985	5.70948	-2.78383	0.0095763	0.049538	-2.76438	SW_vs_HS_noN_HO
P	gene-L0Y14_RS02650	WP_006473632.1	-2.2772	6.7874	-3.64041	0.00110683	0.00936778	-1.11792	LS_vs_HS_noN_HO
P	gene-L0Y14_RS02650	WP_006473632.1	-1.63314	6.7874	-3.0958	0.00446308	0.0353549	-2.30163	LS_vs_HS_N_HO
P	gene-L0Y14_RS02650	WP_006473632.1	-2.6977	6.7874	-3.09478	0.00447443	0.0227342	-2.17908	H2_vs_HS_N_HO
P	gene-L0Y14_RS02650	WP_006473632.1	-4.88208	6.7874	-5.80669	3.23e-06	9.13e-05	4.5584	H2_vs_HS_noN_HO
P	gene-L0Y14_RS02650	WP_006473632.1	-5.18629	6.7874	-4.30703	0.00018754	0.00266309	0.778819	SW_vs_HS_noN_HO
P	gene-L0Y14_RS02910	WP_251859300.1	-2.8962	8.01834	-6.19663	1.14e-06	0.000132396	5.52167	LS_vs_HS_noN_HO
P	gene-L0Y14_RS02910	WP_251859300.1	-2.68409	8.01834	-6.55548	4.42e-07	1.95e-05	6.38849	H2_vs_HS_noN_HO
P	gene-L0Y14_RS02910	WP_251859300.1	-2.31635	8.01834	-4.30627	0.000187924	0.00266309	0.680763	SW_vs_HS_noN_HO
P	gene-L0Y14_RS03080	WP_040820136.1	-1.51647	7.0655	-2.7937	0.00935226	0.0483791	-2.80551	LO_vs_HO_HS_N
P	gene-L0Y14_RS03740	WP_039959828.1	-2.74656	6.64751	-4.29952	0.000191378	0.00263564	0.665066	LS_vs_HS_noN_HO
P	gene-L0Y14_RS03740	WP_039959828.1	-2.95535	6.64751	-4.84947	4.31e-05	0.000686937	2.04913	H2_vs_HS_noN_HO
P	gene-L0Y14_RS03740	WP_039959828.1	-4.41585	6.64751	-4.12243	0.000308155	0.0140233	0.240703	H2_vs_LS_N_HO
P	gene-L0Y14_RS03740	WP_039959828.1	-2.48878	6.64751	-3.09436	0.00447917	0.0285286	-2.12665	SW_vs_HS_noN_HO
P	gene-L0Y14_RS03895	WP_006475312.1	-3.58873	5.32004	-3.40795	0.00211071	0.0223153	-1.41161	LS_vs_HS_N_HO
P	gene-L0Y14_RS03900	WP_040819831.1	-3.68441	4.89823	-3.10926	0.00445745	0.0353549	-2.06922	LS_vs_HS_N_HO
P	gene-L0Y14_RS04040	WP_005960015.1	-1.515	9.39003	-2.86164	0.00793883	0.0396942	-2.99564	LS_vs_HS_noN_HO
P	gene-L0Y14_RS04040	WP_005960015.1	-2.71503	9.39003	-5.90924	2.45e-06	7.4e-05	4.67418	H2_vs_HS_noN_HO
P	gene-L0Y14_RS04130	WP_005959988.1	-1.14658	8.8734	-3.22507	0.00322575	0.0219715	-2.05419	SW_vs_HS_noN_HO
P	gene-L0Y14_RS04130	WP_005959988.1	-1.68995	8.8734	-4.41613	0.000139669	0.00495592	1.03131	SW_vs_LS_noN_HO
P	gene-L0Y14_RS04135	WP_240991631.1	-1.48122	8.68026	-2.86027	0.00796515	0.0432967	-2.83381	LO_vs_HO_HS_N
P	gene-L0Y14_RS04135	WP_240991631.1	-1.14086	8.68026	-3.12743	0.0041239	0.0189591	-2.52925	noN_vs_N_HS_HO
P	gene-L0Y14_RS04135	WP_240991631.1	-1.45136	8.68026	-3.11135	0.00429318	0.0446377	-2.24126	SW_vs_H2_noN_HO
P	gene-L0Y14_RS04465	WP_240992068.1	-1.51393	9.31162	-5.12402	2.04e-05	0.000381917	2.59383	H2_vs_HS_noN_HO
P	gene-L0Y14_RS04465	WP_240992068.1	-1.43725	9.31162	-4.35416	0.000165134	0.00395817	0.689729	H2_vs_LS_noN_HO
P	gene-L0Y14_RS04465	WP_240992068.1	-1.65589	9.31162	-5.07347	2.34e-05	0.00348053	2.63552	noN_vs_N_H2_HO
P	gene-L0Y14_RS04710	WP_039959621.1	-2.40861	6.9958	-5.86814	2.74e-06	0.000209495	4.70195	LS_vs_HS_noN_HO
P	gene-L0Y14_RS04710	WP_039959621.1	-1.06014	6.9958	-3.70452	0.000935543	0.0139223	-0.887505	LS_vs_HS_N_HO
P	gene-L0Y14_RS04710	WP_039959621.1	-1.74633	6.9958	-3.81155	0.000705547	0.00610552	-0.529355	H2_vs_HS_N_HO
P	gene-L0Y14_RS04710	WP_039959621.1	-1.66151	6.9958	-4.95049	3.27e-05	0.000549887	2.19731	H2_vs_HS_noN_HO
P	gene-L0Y14_RS04710	WP_039959621.1	-2.4428	6.9958	-4.51134	0.000107934	0.00181236	1.28436	SW_vs_HS_noN_HO
P	gene-L0Y14_RS04715	WP_005959091.1	-1.51458	9.94043	-3.91154	0.000541227	0.00541227	-0.463073	LS_vs_HS_noN_HO
P	gene-L0Y14_RS04715	WP_005959091.1	-1.8394	9.94043	-4.82156	4.65e-05	0.00099995	1.90612	SW_vs_HS_noN_HO
P	gene-L0Y14_RS05245	WP_006474917.1	-3.5606	6.29405	-2.74363	0.0106351	0.0399414	-2.89882	H2_vs_HS_noN_HO
P	gene-L0Y14_RS05245	WP_006474917.1	-4.52379	6.29405	-3.48907	0.00167093	0.0187675	-1.19563	H2_vs_LS_noN_HO
P	gene-L0Y14_RS05285	WP_006474910.1	-3.14871	8.84537	-5.88339	2.63e-06	0.000274841	4.72448	H2_vs_LS_noN_HO
P	gene-L0Y14_RS05320	WP_006474234.1	-2.3966	4.98815	-3.80119	0.000725131	0.0103496	-0.430533	H2_vs_LS_noN_HO
P	gene-L0Y14_RS05630	WP_005965628.1	-2.94437	3.96851	-3.44077	0.00185936	0.0328111	-1.24436	LO_vs_HO_H2_noN
P	gene-L0Y14_RS05645	WP_006474171.1	-1.11443	6.7938	-2.66736	0.01263	0.0489002	-3.27518	H2_vs_HS_N_HO
P	gene-L0Y14_RS05645	WP_006474171.1	-1.32888	6.7938	-3.01448	0.00546144	0.0459721	-2.44534	H2_vs_LS_noN_HO
P	gene-L0Y14_RS06265	WP_005964003.1	-3.92877	1.16358	-3.24899	0.00303625	0.0275544	-1.79566	LS_vs_HS_N_HO
P	gene-L0Y14_RS06830	WP_005959826.1	-1.95857	8.00566	-3.74565	0.000839587	0.00579408	-0.779728	noN_vs_N_HS_HO
P	gene-L0Y14_RS07660	WP_005964848.1	-1.12959	6.5485	-3.12066	0.00419441	0.0192269	-2.26658	noN_vs_N_HS_HO
P	gene-L0Y14_RS07745	WP_040819320.1	-3.18922	7.32549	-4.10099	0.000326394	0.0141915	0.152387	LO_vs_HO_H2_noN
P	gene-L0Y14_RS09190	WP_005958747.1	-2.14785	5.47331	-3.00914	0.00553399	0.0247204	-2.32824	H2_vs_HS_noN_HO
P	gene-L0Y14_RS09190	WP_005958747.1	-2.67705	5.47331	-3.82174	0.000686774	0.0101226	-0.404267	H2_vs_LS_noN_HO
P	gene-L0Y14_RS09205	WP_005958751.1	-2.10285	9.73917	-2.80416	0.00920628	0.0359549	-3.21887	H2_vs_HS_noN_HO
P	gene-L0Y14_RS09350	WP_240991560.1	-2.42087	4.80322	-3.11034	0.00430403	0.0195299	-2.03538	noN_vs_N_HS_HO
P	gene-L0Y14_RS09380	WP_240991559.1	-1.15723	7.33846	-3.43846	0.00187044	0.0328111	-1.57208	LO_vs_HO_H2_noN
P	gene-L0Y14_RS09380	WP_240991559.1	-1.68979	7.33846	-3.83832	0.000657283	0.0122122	-0.378453	SW_vs_H2_noN_HO
P	gene-L0Y14_RS09445	WP_006475862.1	-3.63692	3.68196	-3.06756	0.00478823	0.0275367	-2.03456	LS_vs_HS_noN_HO
P	gene-L0Y14_RS09970	WP_005964090.1	-3.09866	8.20304	-3.08401	0.00465396	0.0233815	-2.29153	H2_vs_HS_N_HO
P	gene-L0Y14_RS10615	WP_005961821.1	-1.42165	10.2432	-4.25414	0.000216276	0.0143369	0.48224	noN_vs_N_H2_HO
P	gene-L0Y14_RS10710	WP_006473859.1	-1.52822	7.98052	-3.48979	0.00163819	0.00942112	-1.58736	noN_vs_N_HS_HO
P	gene-L0Y14_RS10735	WP_050799316.1	-1.68918	9.11974	-3.05408	0.00495123	0.0487017	-2.39653	SW_vs_H2_noN_HO
P	gene-L0Y14_RS11925	WP_040819870.1	-3.11662	3.65552	-2.89259	0.00736409	0.0407099	-2.39329	SW_vs_HS_noN_HO
P	gene-L0Y14_RS11935	WP_006475397.1	-1.97823	5.11592	-3.59549	0.00124466	0.00783214	-0.958525	noN_vs_N_HS_HO
P	gene-L0Y14_RS11940	WP_006475396.1	-2.7059	1.10908	-3.27486	0.00284333	0.0265716	-1.62864	LS_vs_HS_N_HO
P	gene-L0Y14_RS11940	WP_006475396.1	-3.63061	1.10908	-3.19274	0.00350009	0.0189815	-1.79329	H2_vs_HS_N_HO
P	gene-L0Y14_RS12185	WP_005959721.1	-3.17279	7.37025	-3.9063	0.000548818	0.00545991	-0.286886	LS_vs_HS_noN_HO
P	gene-L0Y14_RS12190	WP_005959720.1	-2.54948	7.76181	-3.32826	0.00248171	0.0172402	-1.80498	LS_vs_HS_noN_HO
P	gene-L0Y14_RS12555	WP_005959031.1	-1.55089	6.5218	-4.21651	0.000239338	0.00223667	0.462831	noN_vs_N_HS_HO
P	gene-L0Y14_RS12800	WP_006474794.1	-2.01124	6.40953	-3.80182	0.000723919	0.0103496	-0.525394	H2_vs_LS_noN_HO
P	gene-L0Y14_RS12880	WP_005966730.1	-1.30391	7.91297	-4.43561	0.000132497	0.00207751	0.914702	LS_vs_HS_noN_HO
P	gene-L0Y14_RS12880	WP_005966730.1	-1.90744	7.91297	-6.72955	2.8e-07	1.42e-05	6.8614	H2_vs_HS_noN_HO
P	gene-L0Y14_RS12880	WP_005966730.1	-1.33956	7.91297	-3.66616	0.00103465	0.00949939	-0.890563	SW_vs_HS_noN_HO
P	gene-L0Y14_RS13205	WP_005965108.1	-2.09827	6.08477	-3.54907	0.00140463	0.0291723	-1.04502	LO_vs_HO_H2_noN
P	gene-L0Y14_RS13515	WP_005964106.1	-2.81136	6.24358	-3.09897	0.00442792	0.025863	-2.12406	LS_vs_HS_noN_HO
P	gene-L0Y14_RS13515	WP_005964106.1	-2.08286	6.24358	-2.8961	0.00730148	0.0302064	-2.75888	H2_vs_HS_noN_HO
P	gene-L0Y14_RS13520	WP_006475625.1	-3.85614	8.82839	-6.29285	8.82e-07	0.000106537	5.78097	LS_vs_HS_noN_HO
P	gene-L0Y14_RS13520	WP_006475625.1	-3.09924	8.82839	-6.10386	1.46e-06	4.97e-05	5.2193	H2_vs_HS_noN_HO
P	gene-L0Y14_RS13520	WP_006475625.1	-1.90432	8.82839	-3.33267	0.00245395	0.0180455	-1.84815	SW_vs_HS_noN_HO
P	gene-L0Y14_RS14215	WP_139042075.1	-1.08297	7.59815	-3.23089	0.00317862	0.0320929	-2.10784	H2_vs_LS_noN_HO
P	gene-L0Y14_RS14320	WP_006474496.1	-4.2232	2.54869	-2.74433	0.0106176	0.0399414	-2.76599	H2_vs_HS_noN_HO
P	gene-L0Y14_RS14395	WP_006474510.1	-1.81053	8.92512	-3.07267	0.00472779	0.021993	-2.60765	H2_vs_HS_noN_HO
P	gene-L0Y14_RS14440	WP_006474519.1	-3.71809	3.42964	-3.23908	0.00311342	0.0357413	-1.71287	SW_vs_H2_noN_HO
P	gene-L0Y14_RS14445	WP_006474520.1	-1.30532	4.63649	-3.04093	0.00511538	0.0386113	-2.25136	LS_vs_HS_N_HO
P	gene-L0Y14_RS14445	WP_006474520.1	-3.61531	4.63649	-4.4797	0.000117593	0.00130253	1.18717	noN_vs_N_HS_HO
P	gene-L0Y14_RS14935	WP_240992014.1	-1.27395	7.12531	-3.52764	0.00148507	0.0117164	-1.27543	LS_vs_HS_noN_HO
P	gene-L0Y14_RS14935	WP_240992014.1	-1.54595	7.12531	-3.12958	0.00410183	0.0263929	-2.011	SW_vs_HS_noN_HO
P	gene-L0Y14_RS15170	WP_006474890.1	-3.62382	4.29454	-2.88591	0.00748467	0.041744	-2.39308	LO_vs_HO_HS_N
P	gene-L0Y14_RS15490	WP_006474664.1	-1.26649	6.28827	-3.42066	0.00195821	0.0145018	-1.55504	LS_vs_HS_noN_HO
P	gene-L0Y14_RS15490	WP_006474664.1	-1.2156	6.28827	-3.58503	0.00127909	0.00826411	-1.24031	H2_vs_HS_noN_HO
P	gene-L0Y14_RS15490	WP_006474664.1	-2.29047	6.28826	-4.01133	0.000414867	0.00461944	0.0754934	SW_vs_HS_noN_HO
P	gene-L0Y14_RS15560	WP_006474657.1	-1.87515	6.47169	-3.87401	0.000597954	0.00553857	-0.405468	H2_vs_HS_N_HO
P	gene-L0Y14_RS15560	WP_006474657.1	-1.38532	6.47169	-3.39931	0.00206877	0.0112973	-1.72785	noN_vs_N_HS_HO
P	gene-L0Y14_RS15645	WP_005959832.1	-2.43652	6.35388	-3.49179	0.00162972	0.0126981	-1.14269	LS_vs_HS_noN_HO
P	gene-L0Y14_RS15830	WP_050799370.1	-3.92056	4.44291	-5.53239	6.75e-06	0.000424208	3.83589	H2_vs_LS_noN_HO
P	gene-L0Y14_RS15830	WP_050799370.1	-3.05644	4.44291	-3.53278	0.00146538	0.0193332	-1.03242	SW_vs_LS_noN_HO
T	gene-L0Y14_RS00080	WP_006474975.1	-3.74234	8.09928	-7.15192	9.43e-08	1.85e-05	7.92899	LS_vs_HS_noN_HO
T	gene-L0Y14_RS00080	WP_006474975.1	-4.89323	8.09928	-10.1056	8.72e-11	3.42e-08	14.6996	H2_vs_HS_noN_HO
T	gene-L0Y14_RS00080	WP_006474975.1	-5.10241	8.09928	-7.55807	3.38e-08	6.63e-06	8.84196	SW_vs_HS_noN_HO
T	gene-L0Y14_RS00085	WP_006474974.1	-2.68807	9.81269	-5.41388	9.31e-06	0.000402472	3.47657	LS_vs_HS_noN_HO
T	gene-L0Y14_RS00085	WP_006474974.1	-3.86225	9.81269	-9.24861	5.89e-10	1.09e-07	12.8635	H2_vs_HS_noN_HO
T	gene-L0Y14_RS00085	WP_006474974.1	-2.60323	9.81269	-5.73107	3.95e-06	0.000176628	4.27875	SW_vs_HS_noN_HO
T	gene-L0Y14_RS00175	WP_005964277.1	-1.5623	6.92323	-2.89416	0.007336	0.029523	-2.85268	noN_vs_N_HS_HO
T	gene-L0Y14_RS00415	WP_005966075.1	-2.92518	5.76604	-5.40413	9.56e-06	0.000566199	3.50819	H2_vs_LS_noN_HO
T	gene-L0Y14_RS00415	WP_005966075.1	-2.96246	5.76604	-3.9388	0.000503368	0.0100567	-0.0948152	SW_vs_LS_noN_HO
T	gene-L0Y14_RS00755	WP_006475565.1	-1.2107	10.2575	-3.35655	0.00230857	0.0273544	-1.89877	noN_vs_N_LS_HO
T	gene-L0Y14_RS01625	WP_005960829.1	-1.47639	5.26914	-2.63941	0.0134872	0.0467438	-3.26772	noN_vs_N_HS_HO
T	gene-L0Y14_RS01965	WP_240991544.1	-1.55847	7.68458	-3.78002	0.000766838	0.0108463	-0.763907	H2_vs_LS_noN_HO
T	gene-L0Y14_RS02065	NA	-3.67695	2.30559	-3.31721	0.00255273	0.0408247	-1.58897	LO_vs_HO_H2_noN
T	gene-L0Y14_RS02070	WP_240991546.1	-3.3175	4.4514	-4.04112	0.000383124	0.00309257	0.129445	noN_vs_N_HS_HO
T	gene-L0Y14_RS02230	WP_240991549.1	-1.02374	8.20548	-3.28902	0.00274278	0.0158606	-2.00397	H2_vs_HS_N_HO
T	gene-L0Y14_RS02230	WP_240991549.1	-1.08665	8.20548	-3.83987	0.000654592	0.0047251	-0.75421	noN_vs_N_HS_HO
T	gene-L0Y14_RS02315	WP_006473580.1	-4.0479	1.69931	-3.09016	0.00452623	0.0403761	-2.02786	SW_vs_LS_noN_HO
T	gene-L0Y14_RS02660	WP_138921693.1	-1.53443	9.49026	-3.92589	0.000520961	0.00529391	-0.419989	LS_vs_HS_noN_HO
T	gene-L0Y14_RS02660	WP_138921693.1	-1.44553	9.49026	-3.81103	0.000706511	0.0100871	-0.764068	noN_vs_N_LS_HO
T	gene-L0Y14_RS02665	WP_005958935.1	-1.04733	8.38636	-3.0431	0.00508796	0.0478329	-2.60126	noN_vs_N_LS_HO
T	gene-L0Y14_RS02680	WP_006473636.1	-3.84192	5.59715	-4.17082	0.00027062	0.0055539	0.413793	H2_vs_LS_noN_HO
T	gene-L0Y14_RS02685	WP_138921694.1	-2.52205	6.05516	-4.26993	0.000207269	0.00458327	0.604179	H2_vs_LS_noN_HO
T	gene-L0Y14_RS03085	WP_050798746.1	-3.13841	4.84198	-3.36757	0.00224433	0.0280765	-1.40393	SW_vs_H2_noN_HO
T	gene-L0Y14_RS03090	WP_039960227.1	-1.77474	6.00772	-3.50084	0.00159196	0.00923982	-1.32735	noN_vs_N_HS_HO
T	gene-L0Y14_RS03105	WP_251859245.1	-1.9717	11.2853	-7.25951	7.17e-08	5.77e-06	8.15437	noN_vs_N_HS_HO
T	gene-L0Y14_RS03225	WP_005965693.1	-2.23585	7.31159	-6.54485	4.54e-07	0.000143674	6.41954	H2_vs_LS_noN_HO
T	gene-L0Y14_RS03230	WP_006474310.1	-2.2345	5.72875	-4.46249	0.000123201	0.00309481	1.12012	H2_vs_LS_noN_HO
T	gene-L0Y14_RS03235	WP_006474309.1	-2.72465	6.22696	-5.21478	1.6e-05	0.000686929	3.02245	H2_vs_LS_noN_HO
T	gene-L0Y14_RS03235	WP_006474309.1	-2.1939	6.22696	-3.24645	0.00305583	0.0306559	-1.71175	SW_vs_LS_noN_HO
T	gene-L0Y14_RS03455	WP_006474280.1	-1.7329	5.48888	-3.17515	0.00365861	0.0353749	-2.05188	H2_vs_LS_noN_HO
T	gene-L0Y14_RS03475	WP_005961334.1	-1.01148	6.03251	-3.70613	0.000931603	0.0139223	-0.811235	LS_vs_HS_N_HO
T	gene-L0Y14_RS03475	WP_005961334.1	-1.10501	6.03251	-2.84049	0.0083556	0.0326326	-2.85106	noN_vs_N_HS_HO
T	gene-L0Y14_RS03685	WP_006475341.1	-1.25666	8.24005	-3.32181	0.0025229	0.0174491	-1.90381	LS_vs_HS_noN_HO
T	gene-L0Y14_RS03685	WP_006475341.1	-1.05845	8.24005	-3.22187	0.00325196	0.0168779	-2.28506	H2_vs_HS_noN_HO
T	gene-L0Y14_RS03720	WP_081417712.1	-1.12252	8.75291	-3.08943	0.00453456	0.0299129	-2.37395	LO_vs_HO_HS_N
T	gene-L0Y14_RS03760	WP_006475330.1	-1.67345	7.45895	-4.544	9.88e-05	0.0026286	1.1981	H2_vs_LS_noN_HO
T	gene-L0Y14_RS03760	WP_006475330.1	-1.41999	7.45895	-3.04303	0.00508888	0.0440195	-2.25731	SW_vs_LS_noN_HO
T	gene-L0Y14_RS04030	WP_005960018.1	-1.68951	8.49552	-5.97015	2.08e-06	6.8e-05	4.86605	noN_vs_N_HS_HO
T	gene-L0Y14_RS04635	WP_006475217.1	-6.05751	1.15604	-5.59076	5.77e-06	0.000410202	3.8374	H2_vs_LS_noN_HO
T	gene-L0Y14_RS04635	WP_006475217.1	-4.25135	1.15604	-3.40448	0.00204143	0.0237411	-1.34183	SW_vs_LS_noN_HO
T	gene-L0Y14_RS05470	WP_006474199.1	-2.15464	9.66039	-3.4641	0.00175071	0.0422865	-1.47018	noN_vs_N_H2_HO
T	gene-L0Y14_RS05510	WP_005961036.1	-1.52039	6.02256	-3.00276	0.0056218	0.0237584	-2.36155	noN_vs_N_HS_HO
T	gene-L0Y14_RS05635	WP_240991600.1	-2.83348	5.35102	-3.95866	0.000477443	0.0166575	-0.0476067	LO_vs_HO_H2_noN
T	gene-L0Y14_RS06445	WP_006474065.1	-4.40768	2.07019	-3.71106	0.00091959	0.0073167	-0.700468	H2_vs_HS_N_HO
T	gene-L0Y14_RS06445	WP_006474065.1	-4.0377	2.07019	-3.2958	0.00269587	0.0443196	-1.69855	H2_vs_LS_N_HO
T	gene-L0Y14_RS06610	WP_006474096.1	-1.78057	7.41281	-4.04411	0.000380078	0.00687457	-0.0511913	H2_vs_LS_noN_HO
T	gene-L0Y14_RS06765	WP_006474113.1	-2.25697	6.42418	-4.42959	0.000134673	0.0033297	0.922779	H2_vs_LS_noN_HO
T	gene-L0Y14_RS06765	WP_006474113.1	-2.27726	6.42418	-3.32432	0.00250681	0.0266827	-1.5682	SW_vs_LS_noN_HO
T	gene-L0Y14_RS06770	WP_006474114.1	-4.59552	4.76845	-4.46643	0.000121894	0.00308668	1.17191	H2_vs_LS_noN_HO
T	gene-L0Y14_RS06875	WP_050799376.1	-1.16033	11.1778	-2.80483	0.00910558	0.0356948	-3.30528	H2_vs_HS_noN_HO
T	gene-L0Y14_RS07130	WP_006474691.1	-2.16847	5.95563	-2.87956	0.00760096	0.0420877	-2.43127	LO_vs_HO_HS_N
T	gene-L0Y14_RS07140	WP_006474689.1	-2.74494	4.64795	-4.25194	0.000217564	0.0117784	0.581485	LO_vs_HO_H2_noN
T	gene-L0Y14_RS07175	WP_251859291.1	-1.212	9.12256	-4.44333	0.000129759	0.00323367	0.898984	H2_vs_LS_noN_HO
T	gene-L0Y14_RS07175	WP_251859291.1	-1.62259	9.12256	-4.97387	3.07e-05	0.00219307	2.43495	SW_vs_LS_noN_HO
T	gene-L0Y14_RS07205	WP_005959188.1	-1.56019	8.70353	-4.16737	0.000273142	0.00556926	0.218121	H2_vs_LS_noN_HO
T	gene-L0Y14_RS07210	WP_039959646.1	-1.30335	7.8515	-3.47521	0.00170114	0.0189418	-1.48571	H2_vs_LS_noN_HO
T	gene-L0Y14_RS07590	WP_240991735.1	-4.69082	1.29976	-3.89577	0.000564394	0.0107406	-0.550417	LS_vs_HS_N_HO
T	gene-L0Y14_RS07860	WP_006474442.1	-3.48551	6.05312	-6.36119	7.36e-07	0.000180713	5.96011	H2_vs_LS_noN_HO
T	gene-L0Y14_RS07860	WP_006474442.1	-3.50541	6.05312	-4.48765	0.000115088	0.00426471	1.19364	SW_vs_LS_noN_HO
T	gene-L0Y14_RS07930	WP_006474436.1	-1.45262	5.76576	-4.71463	6.22e-05	0.00264659	1.70294	LS_vs_HS_N_HO
T	gene-L0Y14_RS07930	WP_006474436.1	-2.33651	5.76576	-3.22613	0.00321712	0.0467677	-1.73622	LO_vs_HO_H2_noN
T	gene-L0Y14_RS07930	WP_006474436.1	-2.8545	5.76576	-4.27892	0.00020231	0.00385001	0.720647	LO_vs_HO_HS_N
T	gene-L0Y14_RS07930	WP_006474436.1	-2.14929	5.76576	-3.9501	0.000488461	0.00470481	-0.132247	H2_vs_HS_N_HO
T	gene-L0Y14_RS07930	WP_006474436.1	-1.79346	5.76576	-4.19677	0.000252391	0.00229048	0.341327	noN_vs_N_HS_HO
T	gene-L0Y14_RS08075	WP_006474413.1	-1.56481	9.18748	-3.78623	0.000754357	0.0257465	-0.675767	noN_vs_N_H2_HO
T	gene-L0Y14_RS08080	WP_006474412.1	-2.57129	9.06579	-4.48218	0.000116805	0.0107873	1.14046	noN_vs_N_H2_HO
T	gene-L0Y14_RS08290	WP_006475554.1	-1.73337	6.7807	-3.19951	0.00344085	0.0337634	-2.05111	H2_vs_LS_noN_HO
T	gene-L0Y14_RS08355	WP_240991717.1	-1.97888	7.10303	-3.88071	0.000587421	0.018445	-0.334804	LO_vs_HO_H2_noN
T	gene-L0Y14_RS08355	WP_240991717.1	-1.10118	7.10303	-2.69207	0.0119144	0.0424163	-3.31408	noN_vs_N_HS_HO
T	gene-L0Y14_RS08490	WP_006473845.1	-2.44893	8.31932	-4.55196	9.67e-05	0.00246813	1.34527	LO_vs_HO_HS_N
T	gene-L0Y14_RS08490	WP_006473845.1	-1.81765	8.31932	-4.63216	7.78e-05	0.00123341	1.4088	H2_vs_HS_N_HO
T	gene-L0Y14_RS08490	WP_006473845.1	-1.55016	8.31932	-4.47232	0.000119964	0.00131709	0.872017	noN_vs_N_HS_HO
T	gene-L0Y14_RS08490	WP_006473845.1	-1.44937	8.31932	-3.23516	0.00314448	0.0357742	-1.94092	SW_vs_H2_noN_HO
T	gene-L0Y14_RS08760	WP_006473798.1	-1.22508	6.59705	-3.44244	0.00185135	0.0435505	-1.35111	noN_vs_N_H2_HO
T	gene-L0Y14_RS08760	WP_006473798.1	-1.11073	6.59705	-3.10806	0.0043286	0.019613	-2.26794	noN_vs_N_HS_HO
T	gene-L0Y14_RS09040	WP_240991563.1	-2.05327	2.02471	-2.94472	0.00648407	0.0444564	-2.27956	LS_vs_HS_N_HO
T	gene-L0Y14_RS09040	WP_240991563.1	-4.42579	2.02471	-3.52841	0.00148212	0.0139755	-1.17275	LO_vs_HO_HS_N
T	gene-L0Y14_RS09045	WP_005958712.1	-3.21143	3.44749	-2.98695	0.00584517	0.0355738	-2.20106	LO_vs_HO_HS_N
T	gene-L0Y14_RS09355	WP_083825093.1	-3.64319	7.60025	-6.98952	1.43e-07	9.98e-06	7.46026	noN_vs_N_HS_HO
T	gene-L0Y14_RS09395	WP_005965193.1	-2.7011	5.50525	-4.16592	0.000274203	0.00243909	0.447638	noN_vs_N_HS_HO
T	gene-L0Y14_RS09840	WP_240991685.1	-2.64937	6.50838	-3.04874	0.00501736	0.0317631	-2.11068	LO_vs_HO_HS_N
T	gene-L0Y14_RS10295	WP_006475513.1	-5.43463	2.5773	-4.80407	4.88e-05	0.001531	1.98619	H2_vs_LS_noN_HO
T	gene-L0Y14_RS10965	WP_251859192.1	-1.68045	7.10668	-4.47562	0.000118898	0.00303528	1.04499	H2_vs_LS_noN_HO
T	gene-L0Y14_RS10965	WP_251859192.1	-1.74309	7.10668	-3.40673	0.00202966	0.0237333	-1.37065	SW_vs_LS_noN_HO
T	gene-L0Y14_RS10985	WP_005964211.1	-1.77274	5.94363	-3.57719	0.00130551	0.0158887	-1.15706	H2_vs_LS_noN_HO
T	gene-L0Y14_RS11025	WP_006473905.1	-2.07325	7.92684	-3.4916	0.00163051	0.00999964	-1.5565	H2_vs_HS_noN_HO
T	gene-L0Y14_RS11025	WP_006473905.1	-4.40286	7.92684	-6.60721	3.86e-07	0.000143674	6.5792	H2_vs_LS_noN_HO
T	gene-L0Y14_RS11025	WP_006473905.1	-3.68753	7.92684	-4.72814	5.99e-05	0.00285988	1.8291	SW_vs_LS_noN_HO
T	gene-L0Y14_RS11030	WP_006473906.1	-2.32251	8.35729	-3.90347	0.000552964	0.00453344	-0.538339	H2_vs_HS_noN_HO
T	gene-L0Y14_RS11030	WP_006473906.1	-3.47705	8.35729	-5.24224	1.48e-05	0.000646449	3.06319	H2_vs_LS_noN_HO
T	gene-L0Y14_RS11035	WP_005964996.1	-1.54558	9.99635	-3.63671	0.0011176	0.00943346	-1.1393	LS_vs_HS_noN_HO
T	gene-L0Y14_RS11035	WP_005964996.1	-2.20725	9.99635	-6.34858	7.61e-07	2.95e-05	5.80452	H2_vs_HS_noN_HO
T	gene-L0Y14_RS11035	WP_005964996.1	-1.4847	9.99635	-3.87006	0.000604257	0.00636701	-0.612167	SW_vs_HS_noN_HO
T	gene-L0Y14_RS11335	WP_005962033.1	-2.9554	7.07805	-4.46768	0.000121483	0.00847679	1.17068	LO_vs_HO_H2_noN
T	gene-L0Y14_RS11335	WP_005962033.1	-2.27304	7.07805	-3.27682	0.00282917	0.021827	-1.71871	LO_vs_HO_HS_N
T	gene-L0Y14_RS11335	WP_005962033.1	-2.2163	7.07805	-4.1359	0.000297224	0.00330951	0.251317	H2_vs_HS_N_HO
T	gene-L0Y14_RS11335	WP_005962033.1	-2.31091	7.07805	-4.26481	0.000210152	0.0109979	0.66717	H2_vs_LS_N_HO
T	gene-L0Y14_RS11540	WP_006473980.1	-5.60117	1.26318	-4.50618	0.000109451	0.00281703	1.21801	H2_vs_LS_noN_HO
T	gene-L0Y14_RS11540	WP_006473980.1	-4.38291	1.26318	-2.97504	0.00601898	0.0497358	-2.2311	SW_vs_LS_noN_HO
T	gene-L0Y14_RS11545	WP_251859193.1	-3.98986	1.75038	-4.23883	0.000225384	0.00485302	0.593423	H2_vs_LS_noN_HO
T	gene-L0Y14_RS11545	WP_251859193.1	-3.5184	1.75038	-3.00998	0.00552255	0.0234753	-2.14799	noN_vs_N_HS_HO
T	gene-L0Y14_RS11545	WP_251859193.1	-4.89815	1.75038	-4.10911	0.000319367	0.00789616	-0.0180599	SW_vs_LS_noN_HO
T	gene-L0Y14_RS11785	WP_006475594.1	-2.53553	8.55394	-7.19419	8.47e-08	1.85e-05	8.03225	LS_vs_HS_noN_HO
T	gene-L0Y14_RS11785	WP_006475594.1	-1.51227	8.55394	-3.60556	0.00121238	0.0120471	-1.10784	LO_vs_HO_HS_N
T	gene-L0Y14_RS11785	WP_006475594.1	-1.99993	8.55394	-5.64777	4.95e-06	0.000209929	4.08809	H2_vs_HS_N_HO
T	gene-L0Y14_RS11785	WP_006475594.1	-2.54718	8.55394	-8.32695	5.11e-09	5.73e-07	10.7482	H2_vs_HS_noN_HO
T	gene-L0Y14_RS11785	WP_006475594.1	-1.24311	8.55394	-3.47864	0.00168612	0.0328845	-1.36173	H2_vs_LS_N_HO
T	gene-L0Y14_RS11785	WP_006475594.1	-2.26359	8.55394	-5.93261	2.3e-06	0.000120446	4.85635	SW_vs_HS_noN_HO
T	gene-L0Y14_RS11860	WP_138921943.1	-1.65181	9.28293	-3.34553	0.00237457	0.0252751	-1.86066	H2_vs_LS_noN_HO
T	gene-L0Y14_RS12320	WP_005959694.1	-4.82886	3.24053	-4.05736	0.000366997	0.00681877	0.181648	H2_vs_LS_noN_HO
T	gene-L0Y14_RS12395	WP_006475306.1	-1.86621	8.66629	-5.65595	4.84e-06	0.000125585	4.09955	noN_vs_N_HS_HO
T	gene-L0Y14_RS12635	WP_005959015.1	-1.21632	4.82467	-3.01508	0.00545333	0.0403115	-2.35243	LS_vs_HS_N_HO
T	gene-L0Y14_RS12640	WP_006475356.1	-1.28134	6.81801	-2.98659	0.00585045	0.0243963	-2.58993	noN_vs_N_HS_HO
T	gene-L0Y14_RS12650	WP_040819839.1	-2.16367	5.31373	-2.71325	0.0113317	0.0410339	-2.91797	noN_vs_N_HS_HO
T	gene-L0Y14_RS12655	WP_006475353.1	-1.72706	8.24509	-5.20266	1.65e-05	0.000292962	2.91963	noN_vs_N_HS_HO
T	gene-L0Y14_RS13180	WP_006475744.1	-4.77	4.59661	-3.95999	0.000475752	0.00685258	-0.207241	LO_vs_HO_HS_N
T	gene-L0Y14_RS13180	WP_006475744.1	-1.99398	4.59661	-2.87594	0.0076681	0.0339398	-2.55421	H2_vs_HS_N_HO
T	gene-L0Y14_RS13180	WP_006475744.1	-3.11231	4.59661	-3.5201	0.00151442	0.0126807	-1.05809	SW_vs_HS_noN_HO
T	gene-L0Y14_RS13605	WP_050799413.1	-1.34587	7.67565	-3.81408	0.000700828	0.00500136	-0.696717	noN_vs_N_HS_HO
T	gene-L0Y14_RS13780	WP_006474771.1	-1.88035	7.5412	-5.24779	1.46e-05	0.000645755	3.04453	H2_vs_LS_noN_HO
T	gene-L0Y14_RS13780	WP_006474771.1	-1.80316	7.5412	-4.0235	0.000401601	0.00323341	-0.0563805	noN_vs_N_HS_HO
T	gene-L0Y14_RS13780	WP_006474771.1	-1.92549	7.5412	-4.09303	0.000333431	0.00805364	0.247945	SW_vs_LS_noN_HO
T	gene-L0Y14_RS14095	WP_006474735.1	-4.9233	4.28152	-3.06929	0.00476765	0.0306545	-2.03973	LO_vs_HO_HS_N
T	gene-L0Y14_RS14095	WP_006474735.1	-4.43002	4.28152	-3.42552	0.00193387	0.0124539	-1.27129	H2_vs_HS_N_HO
T	gene-L0Y14_RS14095	WP_006474735.1	-2.54625	4.28152	-3.14585	0.00393793	0.0369108	-2.00852	H2_vs_LS_noN_HO
T	gene-L0Y14_RS14415	WP_006474513.1	-3.7251	5.16994	-4.61974	8.04e-05	0.0021775	1.54804	H2_vs_LS_noN_HO
T	gene-L0Y14_RS14420	WP_006474514.1	-2.69287	5.50493	-4.77972	5.21e-05	0.00159763	1.9316	H2_vs_LS_noN_HO
T	gene-L0Y14_RS14560	WP_006474538.1	-2.99686	0.361362	-3.06345	0.00483734	0.0371375	-2.12773	LS_vs_HS_N_HO
T	gene-L0Y14_RS14730	WP_006475080.1	-2.00341	4.93262	-3.62334	0.00115737	0.0147308	-0.933648	H2_vs_LS_noN_HO
T	gene-L0Y14_RS14730	WP_006475080.1	-3.3535	4.93262	-3.9146	0.000536846	0.0102786	-0.234813	SW_vs_LS_noN_HO
T	gene-L0Y14_RS14735	WP_251859223.1	-2.91832	4.97504	-2.98882	0.00581838	0.0482699	-2.18908	SW_vs_LS_noN_HO
T	gene-L0Y14_RS14875	WP_005959964.1	-1.48454	7.40433	-5.12979	2.01e-05	0.000820306	2.75464	H2_vs_LS_noN_HO
T	gene-L0Y14_RS14875	WP_005959964.1	-1.13811	7.40433	-3.05869	0.00489491	0.042933	-2.19068	SW_vs_LS_noN_HO
T	gene-L0Y14_RS14880	WP_240991670.1	-1.76817	6.04332	-4.27973	0.000201868	0.00456916	0.619089	H2_vs_LS_noN_HO
T	gene-L0Y14_RS14880	WP_240991670.1	-2.24746	6.04332	-3.58422	0.00128181	0.0174237	-0.914277	SW_vs_LS_noN_HO
T	gene-L0Y14_RS14965	WP_006475117.1	-2.11318	7.37779	-4.66339	7.15e-05	0.00287648	1.55735	LS_vs_HS_N_HO
T	gene-L0Y14_RS14965	WP_006475117.1	-2.87816	7.37779	-3.94308	0.000497676	0.0168401	-0.203515	LO_vs_HO_H2_noN
T	gene-L0Y14_RS14965	WP_006475117.1	-2.97696	7.37779	-3.59259	0.00125414	0.0123063	-1.01186	LO_vs_HO_HS_N
T	gene-L0Y14_RS14965	WP_006475117.1	-2.87623	7.37779	-4.64206	7.57e-05	0.00120681	1.4981	H2_vs_HS_N_HO
T	gene-L0Y14_RS14965	WP_006475117.1	-2.1047	7.37779	-4.17485	0.000267707	0.00238806	0.115234	noN_vs_N_HS_HO
T	gene-L0Y14_RS14965	WP_006475117.1	-2.61528	7.37779	-3.41445	0.00198977	0.025795	-1.40539	SW_vs_H2_noN_HO
T	gene-L0Y14_RS15185	WP_006474888.1	-6.51495	0.945215	-5.59411	5.72e-06	0.000410202	3.77898	H2_vs_LS_noN_HO
T	gene-L0Y14_RS15185	WP_006474888.1	-5.02654	0.945215	-3.64524	0.00109293	0.0158147	-0.886614	SW_vs_LS_noN_HO
T	gene-L0Y14_RS15280	WP_006474867.1	-1.15842	7.29509	-3.51216	0.00154592	0.0095367	-1.47729	H2_vs_HS_noN_HO
T	gene-L0Y14_RS15335	WP_005958643.1	-1.33546	5.90135	-2.96165	0.00622033	0.0332174	-2.56583	LS_vs_HS_noN_HO
T	gene-L0Y14_RS15680	WP_005966230.1	-1.92151	7.39082	-5.43282	8.84e-06	0.000402402	3.54851	LS_vs_HS_noN_HO
T	gene-L0Y14_RS15680	WP_005966230.1	-1.93201	7.39082	-5.9455	2.22e-06	6.84e-05	4.84023	H2_vs_HS_noN_HO
T	gene-L0Y14_RS15825	WP_006474612.1	-3.31154	6.91307	-6.32712	8.06e-07	0.000180713	5.86963	H2_vs_LS_noN_HO
T	gene-L0Y14_RS15905	WP_006475449.1	-1.63343	6.95333	-3.58543	0.00127776	0.0371496	-0.993782	noN_vs_N_H2_HO
T	gene-L0Y14_RS15920	WP_006475448.1	-2.97313	5.68745	-3.58203	0.00128912	0.0158887	-1.05315	H2_vs_LS_noN_HO
T	gene-L0Y14_RS15945	WP_005958485.1	-1.10321	7.545	-3.43584	0.00188316	0.0122679	-1.56299	H2_vs_HS_N_HO
F	gene-L0Y14_RS00155	WP_006475142.1	-2.71455	7.0527	-5.27423	1.36e-05	0.000642515	3.20132	H2_vs_LS_noN_HO
F	gene-L0Y14_RS01135	WP_006474343.1	-1.10552	7.70846	-3.40013	0.00206439	0.01511	-1.68109	LS_vs_HS_noN_HO
F	gene-L0Y14_RS01235	WP_005961957.1	-1.31344	6.6313	-5.28994	1.3e-05	0.000925047	3.20392	LS_vs_HS_N_HO
F	gene-L0Y14_RS01235	WP_005961957.1	-1.09206	6.6313	-3.26345	0.00292691	0.01671	-1.95874	H2_vs_HS_N_HO
F	gene-L0Y14_RS01235	WP_005961957.1	-1.94162	6.6313	-5.2005	1.66e-05	0.000292962	2.98506	noN_vs_N_HS_HO
F	gene-L0Y14_RS01660	WP_006475780.1	-2.54945	6.47571	-3.76777	0.000792017	0.0089458	-0.538935	LO_vs_HO_HS_N
F	gene-L0Y14_RS01660	WP_006475780.1	-2.41192	6.47571	-4.24446	0.00022199	0.00263037	0.583932	H2_vs_HS_N_HO
F	gene-L0Y14_RS01660	WP_006475780.1	-2.39699	6.47571	-5.38744	1e-05	0.00022267	3.42014	H2_vs_HS_noN_HO
F	gene-L0Y14_RS01660	WP_006475780.1	-1.95512	6.47571	-3.39933	0.00206863	0.0375463	-1.37947	H2_vs_LS_N_HO
F	gene-L0Y14_RS01660	WP_006475780.1	-1.44547	6.47571	-2.99707	0.00570125	0.0474328	-2.51373	H2_vs_LS_noN_HO
F	gene-L0Y14_RS01660	WP_006475780.1	-2.46282	6.47571	-3.84022	0.000653994	0.00673292	-0.37114	SW_vs_HS_noN_HO
F	gene-L0Y14_RS01670	WP_006475779.1	-1.68888	8.40918	-4.0761	0.000348891	0.00362754	-0.0363836	H2_vs_HS_N_HO
F	gene-L0Y14_RS01670	WP_006475779.1	-1.2465	8.40918	-3.45494	0.00179262	0.0107216	-1.74731	H2_vs_HS_noN_HO
F	gene-L0Y14_RS02675	WP_005958933.1	-6.1501	4.78501	-5.14218	1.95e-05	0.00056639	2.51503	LS_vs_HS_noN_HO
F	gene-L0Y14_RS02675	WP_005958933.1	-6.73703	4.78501	-7.4151	4.84e-08	3.38e-06	8.06429	H2_vs_HS_noN_HO
F	gene-L0Y14_RS02675	WP_005958933.1	-5.91887	4.78501	-6.12816	1.37e-06	0.000857649	4.71119	noN_vs_N_H2_HO
F	gene-L0Y14_RS03035	WP_006475715.1	-2.23244	6.35071	-3.31595	0.00256093	0.0130866	-1.60069	noN_vs_N_HS_HO
F	gene-L0Y14_RS03040	WP_006475714.1	-1.38872	6.41901	-3.01461	0.00545966	0.0233243	-2.39265	noN_vs_N_HS_HO
F	gene-L0Y14_RS03255	WP_005961609.1	-2.85836	6.98125	-4.23936	0.000225063	0.00415705	0.600094	LO_vs_HO_HS_N
F	gene-L0Y14_RS03255	WP_005961609.1	-1.38859	6.98125	-2.96732	0.00613428	0.0290522	-2.67294	H2_vs_HS_N_HO
F	gene-L0Y14_RS03255	WP_005961609.1	-1.56465	6.98125	-3.29305	0.00271479	0.0443981	-1.75234	H2_vs_LS_N_HO
F	gene-L0Y14_RS03265	WP_006474305.1	-1.12049	5.05379	-3.21194	0.00333455	0.0291281	-2.00281	LS_vs_HS_N_HO
F	gene-L0Y14_RS03265	WP_006474305.1	-1.90256	5.05379	-2.99719	0.00569953	0.0274066	-2.31614	H2_vs_HS_N_HO
F	gene-L0Y14_RS03265	WP_006474305.1	-3.30086	5.05379	-3.64976	0.00108008	0.0168729	-0.804567	SW_vs_H2_noN_HO
F	gene-L0Y14_RS03265	WP_006474305.1	-2.77303	5.05379	-2.8973	0.00728004	0.0406027	-2.37658	SW_vs_HS_noN_HO
F	gene-L0Y14_RS03270	WP_006474304.1	-1.12051	6.67704	-3.55553	0.00138124	0.0174248	-1.26754	LS_vs_HS_N_HO
F	gene-L0Y14_RS03270	WP_006474304.1	-1.6382	6.67704	-3.59689	0.00124015	0.00891092	-1.13269	H2_vs_HS_N_HO
F	gene-L0Y14_RS03270	WP_006474304.1	-1.37732	6.67704	-3.52318	0.00150236	0.00891539	-1.46069	noN_vs_N_HS_HO
F	gene-L0Y14_RS04250	WP_006474554.1	-1.0725	7.86339	-3.10504	0.00436131	0.019676	-2.47113	noN_vs_N_HS_HO
F	gene-L0Y14_RS04610	WP_006475214.1	-1.15859	8.83404	-2.9863	0.00585456	0.0319155	-2.7187	LS_vs_HS_noN_HO
F	gene-L0Y14_RS04610	WP_006475214.1	-1.81518	8.83404	-4.06089	0.000363395	0.00585483	0.00240274	LO_vs_HO_HS_N
F	gene-L0Y14_RS04610	WP_006475214.1	-2.44936	8.83404	-6.29948	8.67e-07	6.33e-05	5.7741	H2_vs_HS_N_HO
F	gene-L0Y14_RS04610	WP_006475214.1	-1.77052	8.83404	-5.35322	1.1e-05	0.000240882	3.1856	H2_vs_HS_noN_HO
F	gene-L0Y14_RS04610	WP_006475214.1	-1.52925	8.83404	-3.91489	0.000536428	0.0188307	-0.301272	H2_vs_LS_N_HO
F	gene-L0Y14_RS04610	WP_006475214.1	-1.95887	8.83404	-4.47912	0.000117777	0.00191617	1.08351	SW_vs_HS_noN_HO
F	gene-L0Y14_RS04815	WP_005959109.1	-1.3233	9.3144	-3.34414	0.00238301	0.0125128	-2.01479	noN_vs_N_HS_HO
F	gene-L0Y14_RS04945	WP_006474956.1	-1.72346	8.32783	-3.29813	0.00267991	0.0212498	-1.85825	LO_vs_HO_HS_N
F	gene-L0Y14_RS04945	WP_006474956.1	-1.47746	8.32783	-3.46765	0.00173473	0.011639	-1.58518	H2_vs_HS_N_HO
F	gene-L0Y14_RS04950	WP_006474955.1	-1.27903	10.5935	-5.29193	1.3e-05	0.000243559	3.03944	noN_vs_N_HS_HO
F	gene-L0Y14_RS05355	WP_005961007.1	-1.94338	3.93277	-3.31188	0.00258767	0.0253915	-1.51839	LS_vs_HS_N_HO
F	gene-L0Y14_RS06060	WP_006473999.1	-1.18998	6.77269	-2.9509	0.00638661	0.0441717	-2.69919	LS_vs_HS_N_HO
F	gene-L0Y14_RS06060	WP_006473999.1	-2.8	6.77269	-3.57443	0.00131494	0.0127044	-1.03134	LO_vs_HO_HS_N
F	gene-L0Y14_RS06060	WP_006473999.1	-2.28722	6.77269	-4.14418	0.000290686	0.00326323	0.204742	H2_vs_HS_N_HO
F	gene-L0Y14_RS06060	WP_006473999.1	-2.70269	6.77269	-5.07164	2.36e-05	0.000383292	2.57471	noN_vs_N_HS_HO
F	gene-L0Y14_RS06395	WP_006474057.1	-1.25261	8.14077	-3.68556	0.000983308	0.00754911	-1.03392	H2_vs_HS_N_HO
F	gene-L0Y14_RS06395	WP_006474057.1	-1.61854	8.14077	-4.95704	3.22e-05	0.000543079	2.20348	H2_vs_HS_noN_HO
F	gene-L0Y14_RS06395	WP_006474057.1	-1.15302	8.14077	-2.84293	0.00830652	0.0443579	-2.88812	SW_vs_HS_noN_HO
F	gene-L0Y14_RS06685	WP_005963775.1	-2.72086	6.18121	-3.23494	0.00314622	0.0234103	-1.69293	LO_vs_HO_HS_N
F	gene-L0Y14_RS06750	WP_006474111.1	-1.4255	6.68913	-2.62301	0.0140154	0.0479918	-3.44743	noN_vs_N_HS_HO
F	gene-L0Y14_RS06985	WP_005959793.1	-1.09632	7.581	-3.94282	0.000498023	0.00383283	-0.422704	noN_vs_N_HS_HO
F	gene-L0Y14_RS07350	WP_005960721.1	-1.29333	7.78005	-3.74906	0.000832087	0.0269356	-0.72561	noN_vs_N_H2_HO
F	gene-L0Y14_RS07960	WP_005959084.1	-1.48087	6.41372	-3.30988	0.00260088	0.0177925	-1.77372	LS_vs_HS_noN_HO
F	gene-L0Y14_RS08275	WP_006475557.1	-1.32136	7.58536	-4.13977	0.00029415	0.00328694	0.160814	H2_vs_HS_N_HO
F	gene-L0Y14_RS08275	WP_006475557.1	-1.88844	7.58536	-3.69456	0.000960344	0.0145675	-0.664234	SW_vs_LS_noN_HO
F	gene-L0Y14_RS08985	WP_006473747.1	-2.25563	8.0272	-4.7146	6.22e-05	0.00120516	1.64247	LS_vs_HS_noN_HO
F	gene-L0Y14_RS08985	WP_006473747.1	-1.40726	8.0272	-3.09794	0.00443932	0.0226531	-2.45254	H2_vs_HS_N_HO
F	gene-L0Y14_RS08985	WP_006473747.1	-1.60779	8.0272	-4.01248	0.000413594	0.00368264	-0.334313	H2_vs_HS_noN_HO
F	gene-L0Y14_RS08985	WP_006473747.1	-2.64562	8.0272	-4.1423	0.000292159	0.00360125	0.326085	SW_vs_HS_noN_HO
F	gene-L0Y14_RS09770	WP_006475237.1	-1.6606	7.40155	-5.4468	8.51e-06	0.000703539	3.59853	LS_vs_HS_N_HO
F	gene-L0Y14_RS09770	WP_006475237.1	-2.54942	7.40155	-4.91038	3.65e-05	0.0013491	2.26625	LO_vs_HO_HS_N
F	gene-L0Y14_RS09770	WP_006475237.1	-2.39905	7.40155	-5.82748	3.05e-06	0.000149891	4.58159	H2_vs_HS_N_HO
F	gene-L0Y14_RS09770	WP_006475237.1	-1.02707	7.40155	-3.11465	0.00425789	0.0205127	-2.5606	H2_vs_HS_noN_HO
F	gene-L0Y14_RS09770	WP_006475237.1	-2.02271	7.40155	-3.25532	0.0029879	0.0344927	-1.69286	SW_vs_H2_noN_HO
F	gene-L0Y14_RS09770	WP_006475237.1	-3.04977	7.40155	-4.86287	4.16e-05	0.000932025	2.16561	SW_vs_HS_noN_HO
F	gene-L0Y14_RS09770	WP_006475237.1	-2.37543	7.40155	-3.66515	0.00103738	0.0152764	-0.730783	SW_vs_LS_noN_HO
F	gene-L0Y14_RS10060	WP_006475680.1	-1.00913	9.44909	-3.09164	0.00450965	0.0298112	-2.4032	LO_vs_HO_HS_N
F	gene-L0Y14_RS10095	WP_006475683.1	-1.24798	8.00585	-4.37346	0.000156748	0.00966337	0.871844	H2_vs_LS_N_HO
F	gene-L0Y14_RS10095	WP_006475683.1	-1.09177	8.00585	-3.69802	0.000951668	0.0126125	-0.925749	H2_vs_LS_noN_HO
F	gene-L0Y14_RS11485	WP_006473972.1	-1.48606	8.1545	-3.75998	0.000808478	0.0267223	-0.701243	noN_vs_N_H2_HO
F	gene-L0Y14_RS11605	WP_005960979.1	-3.04767	6.73951	-4.77007	5.35e-05	0.00165416	1.93148	LO_vs_HO_HS_N
F	gene-L0Y14_RS11605	WP_005960979.1	-2.02383	6.73951	-4.77725	5.24e-05	0.000946424	1.87654	H2_vs_HS_N_HO
F	gene-L0Y14_RS11605	WP_005960979.1	-1.59886	6.73951	-3.7273	0.000881136	0.0238514	-0.675622	H2_vs_LS_N_HO
F	gene-L0Y14_RS11605	WP_005960979.1	-2.08639	6.73951	-3.16616	0.0037422	0.0247115	-1.89252	SW_vs_HS_noN_HO
F	gene-L0Y14_RS12510	WP_006475694.1	-2.02305	11.3984	-3.1074	0.00439143	0.0450769	-2.48922	SW_vs_H2_noN_HO
[truncated: 2,035 more rows]

## Sheet: COG_frequency_table
comparison	Cog_Functional_Category	frequency	direction
H2_vs_HS_N_HO	C	46	up
H2_vs_HS_noN_HO	C	83	up
H2_vs_LS_N_HO	C	20	up
H2_vs_LS_noN_HO	C	27	up
LO_vs_HO_H2_noN	C	20	up
LO_vs_HO_HS_N	C	39	up
LS_vs_HS_N_HO	C	21	up
LS_vs_HS_noN_HO	C	44	up
noN_vs_N_H2_HO	C	10	up
noN_vs_N_HS_HO	C	33	up
noN_vs_N_LS_HO	C	19	up
SW_vs_H2_noN_HO	C	11	up
SW_vs_HS_noN_HO	C	51	up
SW_vs_LS_noN_HO	C	18	up
H2_vs_HS_N_HO	D	6	up
H2_vs_HS_noN_HO	D	6	up
H2_vs_LS_N_HO	D	1	up
H2_vs_LS_noN_HO	D	2	up
LO_vs_HO_H2_noN	D	2	up
LO_vs_HO_HS_N	D	3	up
LS_vs_HS_N_HO	D	1	up
LS_vs_HS_noN_HO	D	4	up
noN_vs_N_H2_HO	D	0	up
noN_vs_N_HS_HO	D	7	up
noN_vs_N_LS_HO	D	2	up
SW_vs_H2_noN_HO	D	4	up
SW_vs_HS_noN_HO	D	3	up
SW_vs_LS_noN_HO	D	5	up
H2_vs_HS_N_HO	E	5	up
H2_vs_HS_noN_HO	E	5	up
H2_vs_LS_N_HO	E	1	up
H2_vs_LS_noN_HO	E	3	up
LO_vs_HO_H2_noN	E	2	up
LO_vs_HO_HS_N	E	9	up
LS_vs_HS_N_HO	E	1	up
LS_vs_HS_noN_HO	E	5	up
noN_vs_N_H2_HO	E	1	up
noN_vs_N_HS_HO	E	12	up
noN_vs_N_LS_HO	E	5	up
SW_vs_H2_noN_HO	E	4	up
SW_vs_HS_noN_HO	E	4	up
SW_vs_LS_noN_HO	E	7	up
H2_vs_HS_N_HO	F	6	up
H2_vs_HS_noN_HO	F	6	up
H2_vs_LS_N_HO	F	2	up
H2_vs_LS_noN_HO	F	1	up
LO_vs_HO_H2_noN	F	4	up
LO_vs_HO_HS_N	F	5	up
LS_vs_HS_N_HO	F	2	up
LS_vs_HS_noN_HO	F	4	up
noN_vs_N_H2_HO	F	0	up
noN_vs_N_HS_HO	F	5	up
noN_vs_N_LS_HO	F	2	up
SW_vs_H2_noN_HO	F	4	up
SW_vs_HS_noN_HO	F	10	up
SW_vs_LS_noN_HO	F	4	up
H2_vs_HS_N_HO	G	11	up
H2_vs_HS_noN_HO	G	14	up
H2_vs_LS_N_HO	G	5	up
H2_vs_LS_noN_HO	G	3	up
LO_vs_HO_H2_noN	G	3	up
LO_vs_HO_HS_N	G	8	up
LS_vs_HS_N_HO	G	1	up
LS_vs_HS_noN_HO	G	6	up
noN_vs_N_H2_HO	G	6	up
noN_vs_N_HS_HO	G	3	up
noN_vs_N_LS_HO	G	2	up
SW_vs_H2_noN_HO	G	4	up
SW_vs_HS_noN_HO	G	11	up
SW_vs_LS_noN_HO	G	6	up
H2_vs_HS_N_HO	J	7	up
H2_vs_HS_noN_HO	J	5	up
H2_vs_LS_N_HO	J	3	up
H2_vs_LS_noN_HO	J	3	up
LO_vs_HO_H2_noN	J	10	up
LO_vs_HO_HS_N	J	10	up
LS_vs_HS_N_HO	J	3	up
LS_vs_HS_noN_HO	J	6	up
noN_vs_N_H2_HO	J	4	up
noN_vs_N_HS_HO	J	16	up
noN_vs_N_LS_HO	J	2	up
SW_vs_H2_noN_HO	J	14	up
SW_vs_HS_noN_HO	J	10	up
SW_vs_LS_noN_HO	J	14	up
H2_vs_HS_N_HO	K	16	up
H2_vs_HS_noN_HO	K	4	up
H2_vs_LS_N_HO	K	1	up
H2_vs_LS_noN_HO	K	1	up
LO_vs_HO_H2_noN	K	6	up
LO_vs_HO_HS_N	K	10	up
LS_vs_HS_N_HO	K	14	up
LS_vs_HS_noN_HO	K	3	up
noN_vs_N_H2_HO	K	2	up
noN_vs_N_HS_HO	K	18	up
noN_vs_N_LS_HO	K	3	up
SW_vs_H2_noN_HO	K	15	up
SW_vs_HS_noN_HO	K	10	up
SW_vs_LS_noN_HO	K	13	up
H2_vs_HS_N_HO	L	10	up
H2_vs_HS_noN_HO	L	26	up
H2_vs_LS_N_HO	L	7	up
H2_vs_LS_noN_HO	L	5	up
LO_vs_HO_H2_noN	L	3	up
LO_vs_HO_HS_N	L	8	up
LS_vs_HS_N_HO	L	3	up
LS_vs_HS_noN_HO	L	17	up
noN_vs_N_H2_HO	L	5	up
noN_vs_N_HS_HO	L	6	up
noN_vs_N_LS_HO	L	1	up
SW_vs_H2_noN_HO	L	5	up
SW_vs_HS_noN_HO	L	15	up
SW_vs_LS_noN_HO	L	6	up
H2_vs_HS_N_HO	M	8	up
H2_vs_HS_noN_HO	M	30	up
H2_vs_LS_N_HO	M	1	up
H2_vs_LS_noN_HO	M	2	up
LO_vs_HO_H2_noN	M	4	up
LO_vs_HO_HS_N	M	12	up
LS_vs_HS_N_HO	M	6	up
LS_vs_HS_noN_HO	M	15	up
noN_vs_N_H2_HO	M	2	up
noN_vs_N_HS_HO	M	13	up
noN_vs_N_LS_HO	M	3	up
SW_vs_H2_noN_HO	M	8	up
SW_vs_HS_noN_HO	M	11	up
SW_vs_LS_noN_HO	M	6	up
H2_vs_HS_N_HO	N	9	up
H2_vs_HS_noN_HO	N	2	up
H2_vs_LS_N_HO	N	2	up
H2_vs_LS_noN_HO	N	0	up
LO_vs_HO_H2_noN	N	0	up
LO_vs_HO_HS_N	N	2	up
LS_vs_HS_N_HO	N	1	up
LS_vs_HS_noN_HO	N	25	up
noN_vs_N_H2_HO	N	0	up
noN_vs_N_HS_HO	N	17	up
noN_vs_N_LS_HO	N	34	up
SW_vs_H2_noN_HO	N	0	up
SW_vs_HS_noN_HO	N	1	up
SW_vs_LS_noN_HO	N	0	up
H2_vs_HS_N_HO	O	23	up
H2_vs_HS_noN_HO	O	19	up
H2_vs_LS_N_HO	O	2	up
H2_vs_LS_noN_HO	O	5	up
LO_vs_HO_H2_noN	O	6	up
LO_vs_HO_HS_N	O	12	up
LS_vs_HS_N_HO	O	18	up
LS_vs_HS_noN_HO	O	13	up
noN_vs_N_H2_HO	O	0	up
noN_vs_N_HS_HO	O	17	up
noN_vs_N_LS_HO	O	2	up
SW_vs_H2_noN_HO	O	20	up
SW_vs_HS_noN_HO	O	23	up
SW_vs_LS_noN_HO	O	18	up
H2_vs_HS_N_HO	P	26	up
H2_vs_HS_noN_HO	P	40	up
H2_vs_LS_N_HO	P	8	up
H2_vs_LS_noN_HO	P	14	up
LO_vs_HO_H2_noN	P	14	up
LO_vs_HO_HS_N	P	28	up
LS_vs_HS_N_HO	P	20	up
LS_vs_HS_noN_HO	P	18	up
noN_vs_N_H2_HO	P	2	up
noN_vs_N_HS_HO	P	46	up
noN_vs_N_LS_HO	P	18	up
SW_vs_H2_noN_HO	P	22	up
SW_vs_HS_noN_HO	P	24	up
SW_vs_LS_noN_HO	P	18	up
H2_vs_HS_N_HO	T	21	up
H2_vs_HS_noN_HO	T	39	up
H2_vs_LS_N_HO	T	3	up
H2_vs_LS_noN_HO	T	6	up
LO_vs_HO_H2_noN	T	4	up
LO_vs_HO_HS_N	T	15	up
LS_vs_HS_N_HO	T	5	up
LS_vs_HS_noN_HO	T	61	up
noN_vs_N_H2_HO	T	4	up
noN_vs_N_HS_HO	T	18	up
noN_vs_N_LS_HO	T	42	up
SW_vs_H2_noN_HO	T	18	up
SW_vs_HS_noN_HO	T	36	up
SW_vs_LS_noN_HO	T	18	up
H2_vs_HS_N_HO	C	38	down
H2_vs_HS_noN_HO	C	34	down
H2_vs_LS_N_HO	C	9	down
H2_vs_LS_noN_HO	C	23	down
LO_vs_HO_H2_noN	C	13	down
LO_vs_HO_HS_N	C	32	down
LS_vs_HS_N_HO	C	21	down
LS_vs_HS_noN_HO	C	31	down
noN_vs_N_H2_HO	C	13	down
noN_vs_N_HS_HO	C	75	down
noN_vs_N_LS_HO	C	5	down
SW_vs_H2_noN_HO	C	23	down
SW_vs_HS_noN_HO	C	30	down
SW_vs_LS_noN_HO	C	7	down
H2_vs_HS_N_HO	D	3	down
H2_vs_HS_noN_HO	D	6	down
H2_vs_LS_N_HO	D	1	down
H2_vs_LS_noN_HO	D	2	down
LO_vs_HO_H2_noN	D	1	down
LO_vs_HO_HS_N	D	3	down
LS_vs_HS_N_HO	D	2	down
LS_vs_HS_noN_HO	D	7	down
noN_vs_N_H2_HO	D	1	down
noN_vs_N_HS_HO	D	7	down
noN_vs_N_LS_HO	D	0	down
SW_vs_H2_noN_HO	D	1	down
SW_vs_HS_noN_HO	D	1	down
SW_vs_LS_noN_HO	D	3	down
H2_vs_HS_N_HO	E	21	down
H2_vs_HS_noN_HO	E	19	down
H2_vs_LS_N_HO	E	6	down
H2_vs_LS_noN_HO	E	9	down
LO_vs_HO_H2_noN	E	0	down
LO_vs_HO_HS_N	E	8	down
LS_vs_HS_N_HO	E	12	down
LS_vs_HS_noN_HO	E	13	down
noN_vs_N_H2_HO	E	2	down
noN_vs_N_HS_HO	E	18	down
noN_vs_N_LS_HO	E	0	down
SW_vs_H2_noN_HO	E	2	down
SW_vs_HS_noN_HO	E	20	down
SW_vs_LS_noN_HO	E	10	down
H2_vs_HS_N_HO	F	18	down
H2_vs_HS_noN_HO	F	10	down
H2_vs_LS_N_HO	F	7	down
H2_vs_LS_noN_HO	F	5	down
LO_vs_HO_H2_noN	F	1	down
LO_vs_HO_HS_N	F	10	down
LS_vs_HS_N_HO	F	8	down
LS_vs_HS_noN_HO	F	10	down
noN_vs_N_H2_HO	F	4	down
noN_vs_N_HS_HO	F	11	down
noN_vs_N_LS_HO	F	0	down
SW_vs_H2_noN_HO	F	3	down
SW_vs_HS_noN_HO	F	10	down
SW_vs_LS_noN_HO	F	2	down
H2_vs_HS_N_HO	G	12	down
H2_vs_HS_noN_HO	G	4	down
H2_vs_LS_N_HO	G	4	down
H2_vs_LS_noN_HO	G	2	down
LO_vs_HO_H2_noN	G	1	down
LO_vs_HO_HS_N	G	12	down
LS_vs_HS_N_HO	G	5	down
LS_vs_HS_noN_HO	G	3	down
noN_vs_N_H2_HO	G	3	down
noN_vs_N_HS_HO	G	14	down
noN_vs_N_LS_HO	G	1	down
SW_vs_H2_noN_HO	G	2	down
SW_vs_HS_noN_HO	G	7	down
SW_vs_LS_noN_HO	G	4	down
H2_vs_HS_N_HO	J	66	down
H2_vs_HS_noN_HO	J	53	down
H2_vs_LS_N_HO	J	18	down
H2_vs_LS_noN_HO	J	4	down
LO_vs_HO_H2_noN	J	4	down
LO_vs_HO_HS_N	J	56	down
LS_vs_HS_N_HO	J	23	down
LS_vs_HS_noN_HO	J	33	down
noN_vs_N_H2_HO	J	5	down
noN_vs_N_HS_HO	J	21	down
noN_vs_N_LS_HO	J	5	down
SW_vs_H2_noN_HO	J	6	down
SW_vs_HS_noN_HO	J	51	down
SW_vs_LS_noN_HO	J	7	down
H2_vs_HS_N_HO	K	13	down
H2_vs_HS_noN_HO	K	18	down
H2_vs_LS_N_HO	K	6	down
H2_vs_LS_noN_HO	K	7	down
LO_vs_HO_H2_noN	K	1	down
LO_vs_HO_HS_N	K	13	down
LS_vs_HS_N_HO	K	2	down
LS_vs_HS_noN_HO	K	16	down
noN_vs_N_H2_HO	K	4	down
noN_vs_N_HS_HO	K	4	down
noN_vs_N_LS_HO	K	7	down
SW_vs_H2_noN_HO	K	2	down
SW_vs_HS_noN_HO	K	12	down
SW_vs_LS_noN_HO	K	4	down
H2_vs_HS_N_HO	L	10	down
H2_vs_HS_noN_HO	L	6	down
H2_vs_LS_N_HO	L	1	down
H2_vs_LS_noN_HO	L	2	down
LO_vs_HO_H2_noN	L	5	down
LO_vs_HO_HS_N	L	10	down
LS_vs_HS_N_HO	L	7	down
LS_vs_HS_noN_HO	L	9	down
noN_vs_N_H2_HO	L	4	down
noN_vs_N_HS_HO	L	21	down
noN_vs_N_LS_HO	L	3	down
SW_vs_H2_noN_HO	L	5	down
SW_vs_HS_noN_HO	L	5	down
SW_vs_LS_noN_HO	L	1	down
H2_vs_HS_N_HO	M	25	down
H2_vs_HS_noN_HO	M	19	down
H2_vs_LS_N_HO	M	2	down
H2_vs_LS_noN_HO	M	5	down
LO_vs_HO_H2_noN	M	5	down
LO_vs_HO_HS_N	M	25	down
LS_vs_HS_N_HO	M	16	down
LS_vs_HS_noN_HO	M	10	down
noN_vs_N_H2_HO	M	2	down
noN_vs_N_HS_HO	M	38	down
noN_vs_N_LS_HO	M	3	down
SW_vs_H2_noN_HO	M	5	down
SW_vs_HS_noN_HO	M	14	down
SW_vs_LS_noN_HO	M	6	down
H2_vs_HS_N_HO	N	0	down
H2_vs_HS_noN_HO	N	9	down
H2_vs_LS_N_HO	N	0	down
H2_vs_LS_noN_HO	N	32	down
LO_vs_HO_H2_noN	N	0	down
LO_vs_HO_HS_N	N	0	down
LS_vs_HS_N_HO	N	0	down
LS_vs_HS_noN_HO	N	0	down
noN_vs_N_H2_HO	N	0	down
noN_vs_N_HS_HO	N	0	down
noN_vs_N_LS_HO	N	0	down
SW_vs_H2_noN_HO	N	0	down
SW_vs_HS_noN_HO	N	3	down
SW_vs_LS_noN_HO	N	24	down
H2_vs_HS_N_HO	O	13	down
H2_vs_HS_noN_HO	O	15	down
H2_vs_LS_N_HO	O	5	down
H2_vs_LS_noN_HO	O	6	down
LO_vs_HO_H2_noN	O	0	down
LO_vs_HO_HS_N	O	11	down
LS_vs_HS_N_HO	O	4	down
LS_vs_HS_noN_HO	O	12	down
noN_vs_N_H2_HO	O	4	down
noN_vs_N_HS_HO	O	15	down
noN_vs_N_LS_HO	O	4	down
SW_vs_H2_noN_HO	O	4	down
SW_vs_HS_noN_HO	O	9	down
SW_vs_LS_noN_HO	O	3	down
H2_vs_HS_N_HO	P	24	down
H2_vs_HS_noN_HO	P	44	down
H2_vs_LS_N_HO	P	4	down
H2_vs_LS_noN_HO	P	22	down
LO_vs_HO_H2_noN	P	10	down
LO_vs_HO_HS_N	P	16	down
LS_vs_HS_N_HO	P	20	down
LS_vs_HS_noN_HO	P	44	down
noN_vs_N_H2_HO	P	6	down
noN_vs_N_HS_HO	P	22	down
noN_vs_N_LS_HO	P	0	down
SW_vs_H2_noN_HO	P	10	down
SW_vs_HS_noN_HO	P	36	down
SW_vs_LS_noN_HO	P	12	down
H2_vs_HS_N_HO	T	10	down
H2_vs_HS_noN_HO	T	10	down
H2_vs_LS_N_HO	T	3	down
H2_vs_LS_noN_HO	T	37	down
LO_vs_HO_H2_noN	T	7	down
LO_vs_HO_HS_N	T	12	down
LS_vs_HS_N_HO	T	7	down
LS_vs_HS_noN_HO	T	8	down
noN_vs_N_H2_HO	T	5	down
noN_vs_N_HS_HO	T	23	down
noN_vs_N_LS_HO	T	3	down
SW_vs_H2_noN_HO	T	3	down
SW_vs_HS_noN_HO	T	5	down
SW_vs_LS_noN_HO	T	18	down

## Sheet: readme
These data represent the results from analyzing the metatranscriptmes of the Candidatus Endoriftia persephone symbiont samples from symbiont bearing trophosome tissue of the hydrothermal vent tubeworms Riftia pachyptila incubated under high pressure and varying amounts of sulfide, oxygen, hydrogen and nitrate with respect to their COG functional categories. Genes were filtered using a p-adjusted …
Energy = "C"
Translation = "J"
Replication = "L"
Transcription = "K"
Molecular_chaperones = "O"
Cell_wall_biogenesis = "M"
Secretion_chemotaxis = "N"
Inorganic_ion_transport = "P"
Signal = "T"
Carbohydrate = "G"
Amino_acid = "E"
Nucleotide = "F"
Coenzyme = "H"
Lipid = "I"
Division = "D"
The COG frequency table represnts the number of genes that were significantly DE (using the filtering as described above) for each category, in each comparison
A note on comparisons:
The first letters in the abbreviation represents the numerator and the second set of letters represent the treatment in the denominator such that if the logFC is positive the gene in question shows higher levels of expresson in the numerator (first letters). The last two sets of letters represent the aquaria conditions that were constant for both. An example: "LS_vs_HS_noN_HO" means low sulfide (…
locus_ID and accession numbers from the genome GCF_023733635.1
AveExpr is the mean log2 expression values across all samples.
"t" is the T statistic from the t-test between the two treatments being compared.
"P.value" is the p value calculated from the T-test in the limma DE expression analysis
"adj.P.value" is the false discovery rate (FDR) p-value using the Benjamin Hochberg method.
"B" is the posterior log odds that the gene is differentially expressed.
The treatment comparisons that were used in the t-test.
