# Supplementary material for: Co-expression analysis reveals distinct alliances around two carbon fixation pathways in hydrothermal vent symbionts
Source: Nat Microbiol. 2024 Jun 5;9(6):1526–39. doi: 10.1038/s41564-024-01704-y (PMC11636981; doi:10.1038/s41564-024-01704-y)
Supplement: Supplementary file 7 — A list of each gene in each COG category, their DE expression patterns and the frequency table used to make the figure. [file 41564_2024_1704_MOESM7_ESM.xlsx]

## Sheet: ExtData_ExtFig6_20240310
	SNO	SnO	SNo	sNO	snO	wnO	HNO	HnO	HNo	Hno	Sulfide(S)	Oxygen(O)	Nitrogen(N)	Hydrogen(H)
MEmidnightblue	0.02; (0.9)	0.78; (5e-07)	-0.1; (0.6)	-0.0068; (1)	0.24; (0.2)	0.1; (0.6)	-0.33; (0.08)	-0.074; (0.7)	-0.34; (0.07)	-0.3; (0.1)	0.45; (0.01)	0.48; (0.007)	-0.45; (0.01)	-0.63; (2e-04)
Mepurple	0.39; (0.03)	0.21; (0.3)	-0.33; (0.07)	0.21; (0.3)	0.24; (0.2)	0.07; (0.7)	-0.21; (0.3)	0.3; (0.1)	-0.52; (0.004)	-0.36; (0.05)	0.18; (0.3)	0.79; (2e-07)	-0.28; (0.1)	-0.48; (0.007)
Melightyellow	0.042; (0.8)	0.066; (0.7)	-0.5; (0.005)	0.094; (0.6)	0.061; (0.7)	0.18; (0.3)	0.065; (0.7)	0.15; (0.4)	0.12; (0.5)	-0.29; (0.1)	-0.26; (0.2)	0.43; (0.02)	-0.11; (0.6)	0.034; (0.9)
MEgreenyellow	0.22; (0.2)	0.086; (0.7)	-0.12; (0.5)	0.13; (0.5)	0.16; (0.4)	0.078; (0.7)	-0.43; (0.02)	0.24; (0.2)	-0.21; (0.3)	-0.16; (0.4)	0.12; (0.5)	0.32; (0.08)	-0.24; (0.2)	-0.34; (0.06)
MEblack	0.17; (0.4)	0.3; (0.1)	-0.52; (0.003)	0.14; (0.5)	0.16; (0.4)	0.18; (0.4)	-0.12; (0.5)	0.24; (0.2)	-0.34; (0.06)	-0.2; (0.3)	-0.031; (0.9)	0.7; (2e-05)	-0.41; (0.02)	-0.26; (0.2)
MEdarkgreen	0.29; (0.1)	0.14; (0.5)	-0.44; (0.01)	0.17; (0.4)	0.15; (0.4)	-0.051; (0.8)	-0.0048; (1)	0.23; (0.2)	-0.3; (0.1)	-0.18; (0.3)	-0.0071; (1)	0.6; (4e-04)	-0.17; (0.4)	-0.15; (0.4)
Mecherry	0.26; (0.2)	0.12; (0.5)	0.007; (1)	0.16; (0.4)	0.16; (0.4)	-0.076; (0.7)	-0.044; (0.8)	0.22; (0.2)	-0.55; (0.002)	-0.25; (0.2)	0.25; (0.2)	0.52; (0.003)	-0.1; (0.6)	-0.38; (0.04)
MEpink	0.45; (0.01)	0.34; (0.07)	-0.24; (0.2)	0.15; (0.4)	0.12; (0.5)	-0.28; (0.1)	-0.18; (0.3)	0.1; (0.6)	-0.12; (0.5)	-0.34; (0.06)	0.36; (0.05)	0.46; (0.01)	0.038; (0.8)	-0.34; (0.07)
MEgrey60	-0.21; (0.3)	-0.094; (0.6)	-0.18; (0.3)	0.15; (0.4)	0.67; (6e-05)	0.15; (0.4)	0.05; (0.8)	-0.064; (0.7)	-0.26; (0.2)	-0.21; (0.3)	-0.32; (0.09)	0.43; (0.02)	-0.27; (0.2)	-0.3; (0.1)
MEbrown	-0.44; (0.01)	-0.015; (0.9)	0.061; (0.7)	-0.096; (0.6)	-0.048; (0.8)	0.58; (8e-04)	0.091; (0.6)	-0.26; (0.2)	0.069; (0.7)	0.064; (0.7)	-0.26; (0.2)	-0.13; (0.5)	-0.19; (0.3)	-0.024; (0.9)
Melightpurple	-0.42; (0.02)	0.16; (0.4)	0.18; (0.3)	-0.12; (0.5)	-0.54; (0.002)	0.2; (0.3)	0.13; (0.5)	-0.31; (0.09)	0.42; (0.02)	0.31; (0.1)	-0.054; (0.8)	-0.6; (5e-04)	0.12; (0.5)	0.34; (0.07)
MEskyblue	0.27; (0.1)	-0.53; (0.002)	0.17; (0.4)	0.083; (0.7)	-0.12; (0.5)	-0.43; (0.02)	0.18; (0.3)	0.16; (0.4)	0.17; (0.4)	0.054; (0.8)	-0.063; (0.7)	-0.26; (0.2)	0.53; (0.003)	0.35; (0.06)
Meteal	-0.38; (0.04)	-0.57; (0.001)	0.24; (0.2)	-0.06; (0.8)	-0.33; (0.07)	0.21; (0.3)	0.3; (0.1)	-0.052; (0.8)	0.35; (0.06)	0.29; (0.1)	-0.46; (0.01)	-0.57; (9e-04)	0.27; (0.1)	0.54; (0.002)
Megold	-0.067; (0.7)	-0.84; (7e-09)	0.047; (0.8)	0.071; (0.7)	0.032; (0.9)	0.12; (0.5)	0.091; (0.6)	0.34; (0.07)	0.1; (0.6)	0.11; (0.6)	-0.56; (0.001)	-0.17; (0.4)	0.15; (0.4)	0.39; (0.03)
MEgrey	0.38; (0.04)	-0.29; (0.1)	0.06; (0.8)	0.04; (0.8)	-0.055; (0.8)	0.2; (0.3)	-0.086; (0.6)	0.38; (0.04)	-0.27; (0.1)	-0.36; (0.05)	0.1; (0.6)	0.37; (0.04)	0.075; (0.7)	-0.21; (0.3)

## Sheet: readme
These data represent the Pearson correlations between each condition variable and the modules eigengene, the number in parentheses is the p-value using a students t test
